# Supplementary material for: Epigenetic alterations in skin homing CD4+CLA+ T cells of atopic dermatitis patients
Source: Sci Rep. 2020 Oct 22;10:18020. doi: 10.1038/s41598-020-74798-z (PMC7582180; doi:10.1038/s41598-020-74798-z)
Supplement: Supplementary file 2 [file 41598_2020_74798_MOESM2_ESM.xlsx]

## Sheet: title page
Epigenetic alterations in skin homing CD4+CLA+ T cells of atopic dermatitis patients
Nathalie Acevedo1,2, Rui Benfeitas3, Shintaro Katayama4, Sören Bruhn5, Anna Andersson5, Gustav Wikberg 6, Lena Lundeberg 6, Jessica M. Lindvall3, Dario Greco7,8,9, Juha Kere4,
Cilla Söderhäll4,10 & Annika Scheynius1,11
1Department of Clinical Science and Education, Karolinska Institutet, and Sachs' Children and Youth Hospital, Södersjukhuset, Stockholm, Sweden;
2Institute for Immunological Research, University of Cartagena, Cartagena, Colombia;
3National Bioinformatics Infrastructure Sweden (NBIS), Science for Life Laboratory, Department of Biochemistry and Biophysics, Stockholm University, S-10691 Stockholm, Sweden;
4Department of Biosciences and Nutrition, Karolinska Institutet, Stockholm, Sweden;
5Department of Medicine Solna, Translational Immunology Unit, Karolinska Institutet, Stockholm, Sweden;
6Dermatology and Venereology Unit, Karolinska University Hospital, Stockholm, Sweden;
7Faculty of Medicine and Health Technology, Tampere University, Finland;
8Institute of Biosciences and Medical Technologies (BioMediTech), Tampere, University, Finland;
9Institute of Biotechnology, University of Helsinki, Finland;
10Department of Women´s and Children´s Health, Karolinska Institutet, Stockholm, Sweden;
11Science for Life Laboratory, Karolinska Institutet, Stockholm, Sweden

## Sheet: redame
This file contains the gene set enrichment analysis performed on the targets of miRNAs associated with the AD group (see fig. 3A of the manuscript). Group: the sample group from which the miRNAs were considered. DN_AD and UP_AD respectively indicate miRNAs whose expression was down-/upregulated in AD. GOID: the Gene Ontology id Term: the detailed Gene Ontology term Size: the size of the gene onto…

## Sheet: suppl table 2
Group	GOID	Term	General_term	ORDER	Size	FDR	Differentially_methylated_genes	Genes
UP_AD	GO:0006355	regulation of transcription, DNA-templated (GO:0006355)	chromatin remodeling and gene expression	9	368	2.56026e-23		RB1;NUP107;ZNF174;ZMYND8;GFI1;RBPJ;IKZF4;UBE2L3;SPIB;ELK4;RPS6KA4;SOX2;RPS6KA3;PSMD9;ZXDA;RPS6KA5;MYC;CHEK2;ZXDC;EPC1;SOX9;SOX4;DDX17;ACVR1;PRKCB;DAPK3;MED8;SOX11;ZNF12;SOX12;RUNX3;EREG;RUNX1;RFX7;PRKAR1A;TFAM;ZNF711;ATF5;CLOCK;TP53;ZNF275;ZNF154;SET;SRCAP;EPAS1;TXK;PDGFB;GATA6;SUPT4H1;BAZ2A;ZNF23;ZNF24;NLK;ZBTB4;HIF1A;MED12L;ZNF829;ZNF706;HLTF;ZNF703;ZBED1;HIVEP3;HIVEP2;ZNF148;GTF2IRD2B;PPARGC1A…
UP_AD	GO:0006357	regulation of transcription from RNA polymerase II promoter (GO:0006357)	chromatin remodeling and gene expression	9	342	4.70798e-22		RB1;CCNK;ZNF174;GFI1;SERPINE1;HNRNPU;RBPJ;GABPB1;IKZF4;SPIB;ELK4;SOX2;RPS6KA4;RPS6KA3;ZNF608;RPS6KA5;ZMIZ1;MYC;EPC1;TNFSF11;SOX9;CCNL1;HOXA5;SOX4;ACVR1;DDX17;PRKCB;MED8;SOX11;DICER1;SOX12;RUNX3;RUNX1;RFX7;PRKAR1A;TBPL1;HOXB3;TFAM;ATF5;CCNQ;EZR;CLOCK;TP53;SRCAP;EPAS1;TXK;GATA6;SUPT4H1;PIK3R2;ZNF24;ZBTB5;ZBTB4;HIF1A;MED12L;MTDH;PPP3R1;MYO6;ZBED1;FADD;ZNF148;PPARGC1A;ZNF268;GTF2IRD2B;RREB1;WWTR1;ZNF…
UP_AD	GO:0045893	positive regulation of transcription, DNA-templated (GO:0045893)	cell differentiation and migration	6	273	1.50113e-20	ESR1	RB1;CCNK;SERPINE1;HNRNPU;RBPJ;GABPB1;IKZF4;SPIB;ELK4;SOX2;RPS6KA4;PSMD9;ZXDA;RPS6KA3;RPS6KA5;ZMIZ1;MYC;CHEK2;ZXDC;TNFSF11;EPC1;SOX9;CCNL1;HOXA5;SOX4;ACVR1;DDX17;SOX11;SOX12;RUNX3;RUNX1;DDX39B;TBPL1;HOXB3;TFAM;ZNF711;ATF5;CCNQ;CLOCK;TP53;ASF1A;EPAS1;TXK;PDGFB;GATA6;SUPT4H1;PIK3R2;ZNF24;HIF1A;PPP3R1;MYO6;ZBED1;HIVEP3;FADD;PPARGC1A;ZNF268;RREB1;WWTR1;ZNF143;JUN;EGR2;XBP1;XRCC6;JAG1;FZD7;NR1D2;NFATC1…
UP_AD	GO:0045892	negative regulation of transcription, DNA-templated (GO:0045892)	negative cellular process	16	205	1.1733e-16		RB1;ZNF174;GFI1;HNRNPU;RBPJ;IKZF4;ELK4;SOX2;ZNF608;RPS6KA5;MYC;EPC1;SOX9;SOX11;DICER1;ZNF12;RUNX3;EREG;ATF5;EZR;CLOCK;TP53;ZNF154;SET;PDGFB;GATA6;SUPT4H1;ZNF24;ZBTB5;ZBTB4;MTDH;ZNF706;ZNF703;ZNF148;ZNF268;ZBTB7A;RREB1;JUN;XRCC6;XRCC5;NR2F1;IGF2;NR1D2;PA2G4;NR2F6;ID4;REL;ZNF136;RCOR1;EZH2;ZNF253;SUV39H2;NKAP;RSF1;VLDLR;N4BP2L2;PHF6;GLI3;MECP2;NKRF;C1QBP;JARID2;TSC22D4;LEFTY1;EDN1;PARP1;SIRT1;COMMD…
UP_AD	GO:0045944	positive regulation of transcription from RNA polymerase II promoter (GO:0045944)	cell differentiation and migration	6	211	1.38463e-16	ESR1	CCNK;SERPINE1;HNRNPU;RBPJ;GABPB1;IKZF4;SPIB;ELK4;SOX2;RPS6KA4;RPS6KA3;RPS6KA5;ZMIZ1;MYC;TNFSF11;EPC1;SOX9;CCNL1;HOXA5;SOX4;ACVR1;DDX17;SOX11;SOX12;RUNX1;TBPL1;HOXB3;TFAM;ATF5;CCNQ;CLOCK;TP53;EPAS1;TXK;PDGFB;SUPT4H1;PIK3R2;ZNF24;HIF1A;PPP3R1;MYO6;ZBED1;SCAP;FADD;PPARGC1A;ZNF268;RREB1;WWTR1;ZNF143;JUN;EGR2;XBP1;XRCC6;JAG1;NR1D2;NFATC1;ERLIN2;IGF1;AGO1;REL;CREBRF;NANOG;ARF4;CD40;CSRNP3;MEOX2;LITAF;G…
UP_AD	GO:0010629	negative regulation of gene expression (GO:0010629)	negative cellular process	16	162	1.50328e-14		RB1;ZNF174;FMR1;GFI1;ZBTB21;AHR;RBPJ;IKZF4;ARHGAP35;YY1;SALL1;RPS6KA5;EPC1;KMT5A;SOX9;MAP2K1;MAP2K2;IGFBP5;DAPK1;DAPK3;SOX11;ZNF12;ZBTB33;EREG;ILF3;HIST2H3A;ZNF93;ATF5;CLOCK;TP53;ZNF154;DNMT1;SET;PDGFB;GATA6;ZNF24;HIF1A;ZBTB4;ZFP36L2;FXR1;HMBOX1;ATXN1;ZNF706;PDCD10;NACC2;STC2;NACC1;ZNF703;ZNF148;ZBTB7A;ZBTB18;SMAD2;HSPA8;NDFIP2;JUN;XRCC6;TGFB2;SMAD4;TGFB1;CBX5;CBX4;ATP8B1;XRCC5;CBX3;PHF12;NONO;HM…
UP_AD	GO:0010628	positive regulation of gene expression (GO:0010628)	cell differentiation and migration	6	190	2.13743e-14	ESR1	RB1;CSF1;FMR1;RHOXF2B;RORA;AHR;ETS1;ACTB;ETS2;SOX2;PSMD9;ZXDA;SALL1;MYC;CHEK2;ZXDC;HABP4;EPC1;EP300;UBAP2L;SOX9;SOX4;MAP3K5;ACVR1;DDX17;PCID2;MAP2K1;MAP2K2;RPS7;OSR1;F2R;SOX11;LARP4B;ILF2;RUNX3;RUNX1;ILF3;HIST2H3A;CCNE1;TBL1XR1;TFAM;ZNF711;ATF5;EZR;CLOCK;TP53;KMT2E;DDX5;DNMT1;PDGFB;GATA6;CREBL2;FOXO3;HIF1A;NPAS2;FXR1;NPAT;PDCD10;UBR5;DVL3;HIVEP3;ZBTB7B;PPARGC1A;RREB1;BPTF;IVNS1ABP;SMAD2;SMAD1;JUN…
UP_AD	GO:0042981	regulation of apoptotic process (GO:0042981)	apoptosis	3	194	3.86965e-13		ARL6IP1;SOX2;RPS6KA3;TCL1A;MYC;CHEK2;ARL6IP5;SOX9;SKP2;HOXA5;SOX4;EPHA4;EPHA7;PRKCI;ACTN2;DAPK1;DAPK3;WDR73;ATF5;TP53;NAIP;DCUN1D3;GATA6;NUGGC;MTDH;APH1A;ABR;PDCD10;FIGNL1;FADD;ZNF268;JUN;XBP1;IGF2;FZD9;BRAF;IGF1;PA2G4;GDF5;PTK2;WNK3;CD28;ATM;TOP2A;ARF4;CD40;CSRNP3;HIP1;IER3IP1;DSTYK;TRIM2;C1QBP;RACK1;MAP4K2;LEFTY1;DFFA;MINK1;SIRT1;DUSP6;TOPORS;GAS1;ARHGEF7;SGK1;CD44;PHLPP1;XIAP;EGFR;RELA;PAK1;FL…
UP_AD	GO:0000122	negative regulation of transcription from RNA polymerase II promoter (GO:0000122)	negative cellular process	16	147	5.91492e-13		RB1;ZNF451;ZNF174;ZMYND8;GFI1;WWC1;UBE2D3;HNRNPU;RBPJ;NR3C1;ARHGAP35;ETS2;ELK4;YY1;SOX2;SALL1;ZNF608;CCND1;MYC;EPC1;EP300;ZNF567;KMT5A;SOX9;ZNF202;OSR1;SOX11;DICER1;RUNX3;TBL1XR1;EZR;TP53;ZNF431;DDX5;PDGFB;GATA6;SUPT4H1;FOXO3;ZBTB5;ZBTB4;MTDH;HMBOX1;UBB;NACC2;UBC;SMYD2;ZNF148;ZNF268;RREB1;SKIL;BPTF;ZBTB18;SMAD2;CBX8;CBX7;JUN;SMAD4;ZFHX3;SMAD3;CBX5;CBX4;WFS1;PHF12;CAV1;NR2F1;IGF2;HMGA2;NR1D2;ESR1;…
UP_AD	GO:1903508	positive regulation of nucleic acid-templated transcription (GO:1903508)	cell differentiation and migration	6	135	6.07021e-13	ESR1	RB1;RORA;AHR;ETS1;ETS2;SOX2;PSMD9;ZXDA;SALL1;MYC;CHEK2;ZXDC;EPC1;EP300;SOX9;SOX4;MAP3K5;DDX17;ACVR1;MAP2K1;PCID2;MAP2K2;F2R;SOX11;ILF2;RUNX3;RUNX1;ILF3;CCNE1;TBL1XR1;TFAM;ZNF711;ATF5;CLOCK;TP53;KMT2E;DDX5;PDGFB;GATA6;CREBL2;FOXO3;HIF1A;NPAS2;NPAT;DVL3;HIVEP3;PPARGC1A;RREB1;BPTF;IVNS1ABP;SMAD2;JUN;EGR2;XRCC6;SMAD4;ZFHX3;TGFB1;SMAD3;FZD7;HMGA2;NR1D2;NFATC1;IGF1;SMAD5;ESR1;FLI1;ESR2;DAB2;BMP2;SP1;RF…
UP_AD	GO:2000113	negative regulation of cellular macromolecule biosynthetic process (GO:2000113)	negative cellular process	16	135	2.68481e-12		RB1;ZNF174;FMR1;GFI1;ZBTB21;AHR;RBPJ;IKZF4;ARHGAP35;SALL1;RPS6KA5;EPC1;KMT5A;SOX9;IGFBP5;DAPK1;DAPK3;ZNF12;ZBTB33;EREG;ILF3;ZNF93;ATF5;CLOCK;TP53;ZNF154;SET;PDGFB;GATA6;ZNF24;ZBTB4;FXR1;HMBOX1;ATXN1;ZNF706;NACC2;NACC1;ZNF703;ZNF148;ZBTB7A;ZBTB18;SMAD2;HSPA8;JUN;XRCC6;SMAD4;TGFB1;CBX5;CBX4;ATP8B1;XRCC5;CBX3;EIF2AK1;PHF12;NONO;HMGA2;NR1D2;PA2G4;DAB2;BMP2;CNOT7;CNOT1;RIOX2;ZNF417;MDM2;ID4;MAP3K10;NF…
UP_AD	GO:0010468	regulation of gene expression (GO:0010468)	chromatin remodeling and gene expression	9	223	1.77097e-10		EIF4A2;RB1;NUP107;ZMYND8;UBE2L3;SOX2;RPS6KA4;RPS6KA5;MYC;CHEK2;UBAP2L;SOX4;MBNL1;DAPK3;SOX11;ZNF12;ATG14;RUNX3;DDX39B;TFAM;ATF5;EZR;CLOCK;TP53;ZNF275;ZNF154;PDGFB;SUPT4H1;BAZ2A;ATXN7L3B;ZNF23;NLK;HIF1A;ZNF829;PDCD10;STC2;ZNF703;HLTF;HIVEP3;HIVEP2;ZBTB7B;ZNF148;PPARGC1A;ZNF268;RREB1;ZNF267;ZNF264;WWTR1;NDFIP2;FZD7;IGF2;NR1D2;BRAF;IGF1;ZNF35;SRPK1;ZNF813;CD28;REL;NANOG;ATM;ZNF136;EZH2;ZNF253;ZNF132…
UP_AD	GO:1903507	negative regulation of nucleic acid-templated transcription (GO:1903507)	negative cellular process	16	116	3.52157e-10		RB1;EIF4A2;ZNF174;GFI1;ZBTB21;AHR;RBPJ;IKZF4;ARHGAP35;SALL1;RPS6KA5;EPC1;KMT5A;SOX9;ZNF12;ZBTB33;EREG;ILF3;ZNF93;ATF5;CLOCK;TP53;ZNF154;SET;PDGFB;GATA6;ZNF24;ZBTB4;HMBOX1;ATXN1;ZNF706;NACC2;NACC1;ZNF703;ZNF148;ZBTB7A;ZBTB18;SMAD2;HSPA8;JUN;XRCC6;SMAD4;TGFB1;CBX5;CBX4;ATP8B1;XRCC5;CBX3;PHF12;NONO;HMGA2;NR1D2;PA2G4;DAB2;BMP2;CNOT7;RIOX2;ZNF417;MDM2;ID4;MAP3K10;RCOR1;EZH2;ZNF253;SUV39H2;THRA;ZC3H4;N…
UP_AD	GO:0006511	ubiquitin-dependent protein catabolic process (GO:0006511)	ubiquitin-dependent protein catabolic process	4	96	3.53381e-10		RNF11;PPP1R11;UBXN2B;UBE3C;UBXN2A;UBE2D2;UBE2D3;RNF19B;TNFAIP3;UBE3B;TNFAIP1;ARRB2;FBXO21;UBE2L3;CDC20;PSMD9;RNF115;PSMD4;ARIH2;ELOC;MYLIP;RNF44;NHLRC3;VPS37A;FBXO10;SIRT1;FBXO11;TRPC4AP;TOPORS;SIRT2;RNF125;RNF128;UBE2R2;KCTD10;TBL1XR1;HECW2;PSME3;SPOPL;ANAPC5;TP53;CLOCK;SQSTM1;VCP;TSG101;PSMD11;RNF34;CUL5;KLHL15;UHRF1;CUL3;RNF38;VPS4A;RNF6;RNF4;ARNTL;PCNP;RMND5B;ATXN3;PSMB5;ZNRF3;RNF216;UBB;HECT…
UP_AD	GO:0016567	protein ubiquitination (GO:0016567)	protein metabolism	20	124	5.9732e-09		UBE2D4;ZFAND4;UBE3C;KLHL36;UBE2D2;UBE2D3;IPP;RNF19B;KEAP1;UBE3B;FBXO21;UBE2Z;UBE2L3;PSMD9;NPEPPS;RNF115;RNF114;PSMD4;RUSC1;SKP2;RAG1;MYLIP;RNF44;WSB1;NHLRC3;FBXO10;FBXO11;TRPC4AP;RNF41;RNF125;KCTD10;HECW2;PSME3;UBE2V2;NAIP;HIST1H2BD;VCP;PSMD11;CBFB;CUL5;EPAS1;KLHL15;CUL3;UBR1;HIF1A;UBB;BTBD3;UBR5;HLTF;UBC;LONRF1;KLHL28;KLHL21;UBE2A;KLHL24;FBXO31;KLHL20;CNOT4;UBOX5;MKRN1;MDM2;BCL2;UBE2O;FBXL3;UBA1…
UP_AD	GO:0006366	transcription from RNA polymerase II promoter (GO:0006366)	chromatin remodeling and gene expression	9	118	2.83406e-08		CCNK;CCNT2;PHAX;RORA;AHR;RBPJ;NR3C1;ETS1;CTGF;CCND1;SALL3;PAPOLA;SOX9;PKNOX1;ZNF202;PCID2;MED8;SSU72;THOC3;RUNX3;NRBP1;DDX39B;SRSF2;TBPL1;SRSF6;SRSF7;DDX5;CBFB;EPAS1;MAZ;GATA6;SUPT4H1;HIF1A;TAF5L;HIVEP3;RPRD1B;NRBF2;HIVEP2;RPRD1A;ZNF148;ZBTB7B;PPARGC1A;RREB1;NR2C2AP;ZNF143;WWTR1;EGR2;XBP1;ZFHX3;NR2F1;NR1D2;NFATC1;ELL2;FOXN1;ESR1;ESR2;NR2F6;NR4A1;SP1;CDK4;NABP1;TCF4;ZNF136;NFE2L1;KDM5A;CDKN1A;BMPR…
UP_AD	GO:0006417	regulation of translation (GO:0006417)	amino acid metabolism	1	65	3.47809e-08	TNRC6A	EIF4A2;TRIM71;PIWIL2;BTG2;NUP107;DDX3X;NUP188;FMR1;ELAVL1;GLE1;RPS6KA3;RACK1;SOX4;ZNF385A;NDC1;UPF1;IGFBP5;DAPK1;DAPK3;RPL13A;LARP4B;MIF4GD;ILF3;HIST2H3A;MAPKAPK5;ETF1;NUP98;EIF4E2;GAPDH;NUP58;DDX6;MTPN;NUP205;FAM129A;FOXO3;C12ORF65;FXR1;TCOF1;POLR2A;ERBB2;POLR2D;EIF4H;POLR2E;NUP43;IGF2BP2;EIF4E;YTHDF1;NPM1;EIF2B2;SAMD4B;NUP153;EEF2;MTOR;CNOT7;RPS6KB1;CNOT1;AGO1;CD28;NUP35;CNOT8;EIF3C;CNOT9;EIF4G…
UP_AD	GO:0032446	protein modification by small protein conjugation (GO:0032446)	protein metabolism	20	100	1.03933e-07	TNRC6A	ZNF451;NUP107;UBE2D4;NUP188;ZFAND4;UBE3C;KLHL36;UBE2D2;UBE2D3;IPP;KEAP1;UBE3B;UBE2Z;UBE2L3;NFATC2IP;MYLIP;PIAS3;RNF44;FBXO10;FBXO11;TRPC4AP;KCTD10;HECW2;UBE2V2;NUP98;NAIP;HIST1H2BD;NUP205;VCP;EPAS1;KLHL15;CUL3;DCUN1D3;UBR1;HIF1A;UBB;UBR5;HLTF;UBC;KLHL28;KLHL21;NUP153;UBE2A;KLHL24;KLHL20;CNOT4;MDM2;FBXL3;UBA1;FBXL5;FBXL7;RNF220;UBE2M;TOP2A;RNF11;MOCS3;ARRB2;TNFAIP1;UBE2Q2;RACK1;ARIH2;ELOC;NDC1;RAN…
UP_AD	GO:0000209	protein polyubiquitination (GO:0000209)	protein metabolism	20	78	1.07041e-07	TNRC6A	UBE2D4;UBE3C;UBE2D2;UBE2D3;RNF19B;TNFAIP3;UBE3B;FBXO21;UBE2L3;PSMD9;NPEPPS;RNF115;RNF114;PSMD4;RUSC1;UBE2Q2;ARIH2;SKP2;UNKL;MYLIP;WSB1;NHLRC3;ZFP91;FBXO10;FBXO11;TOPORS;RNF41;RNF125;UBE2R2;HECW2;PSME3;UBE2V2;ANAPC5;THOP1;PSMD11;RNF34;CBFB;CUL3;RNF6;RNF4;PSMB5;RNF216;UBB;TNKS2;RNF138;UBC;UBR5;RPS27A;LONRF1;RFFL;SASH1;ANKIB1;HUWE1;FBXL18;KLHL3;UBE2G1;UBE2A;MARCH6;KLHL20;FBXO31;RNF146;RNF145;ITCH;UB…
UP_AD	GO:0051726	regulation of cell cycle (GO:0051726)	cell cycle and division control	5	64	1.28354e-07		RB1;LIN54;HNRNPU;ADARB1;SLK;CCND1;PCLAF;RACK1;EP300;SOX9;MAP3K4;MAP4K2;MAP2K4;MAP2K1;MAP2K2;DAPK3;MINK1;MASTL;RUNX3;SIRT1;SIRT2;IRF1;CKS2;BIRC5;SIK1;PRR11;HPGD;PKMYT1;STK4;ARNTL;LRP6;PAK1;RPS15A;FIGNL1;ZNF703;PAK6;RPRD1B;ZNF268;PAK4;MAP2K6;MAP3K2;MAP3K3;CDK19;JUN;TGFB2;TGFB1;GBF1;STAT3;HMGA2;PER2;CYLD;NR4A1;BMP2;WEE1;SON;CDK6;CDK4;TAOK1;ID4;PDCD4;TAF6;NF2;MAP3K14;TRIM32
UP_AD	GO:0043161	proteasome-mediated ubiquitin-dependent protein catabolic process (GO:0043161)	catabolism	4	79	1.53674e-07		RNF11;UBXN2B;UBXN2A;FAF2;UBE2D3;AUP1;TNFAIP1;ARRB2;CDC20;PSMD9;RNF115;PSMD4;SKP2;RNF44;NHLRC3;YOD1;SIRT1;TOPORS;SIRT2;UBE2R2;KCTD10;TBL1XR1;HECW2;PSME3;SPOPL;ANAPC5;TP53;CLOCK;VCP;PSMD11;RNF34;KLHL15;CUL3;RNF38;RNF6;UBR1;RNF4;UBE2J1;ARNTL;HSP90B1;PCNP;RMND5B;ATXN3;FOXRED2;PSMB5;RNF216;UBB;HECTD3;TMEM67;BTBD3;PCBP2;UBC;DNAJB9;RPS27A;RFFL;CSNK1A1;WFS1;FBXL18;ERLIN2;UBE2A;MARCH6;KLHL20;FBXO31;CUL4A;…
UP_AD	GO:0006468	protein phosphorylation (GO:0006468)	phosphorylation	18	112	2.29026e-07		GMFB;MYLK3;IGF1R;RPS6KA4;RPS6KA3;STK11;SLK;RPS6KA5;CHEK2;AKT3;PDK3;MAP3K9;NEK3;PRKACB;MAP3K5;ACVR1;EPHA4;PDGFRA;PRKCI;MAP2K1;CSNK2A1;PRKCB;DAPK1;OSR1;PRKCD;DAPK3;RUNX3;NRBP1;CDC25B;ILF3;MELK;CCNE1;MAPKAPK5;ULK1;SIK1;ERG;RAF1;CSNK1G1;TXK;PDGFB;NLK;STK4;NUAK1;GRK2;GRK7;MARK2;MAP2K6;SMAD2;CDK19;TGFB2;TGFB1;EIF2AK1;BRAF;PTK2;CLK3;SRPK1;SMAD7;BMP2;CDK6;CDK4;WNK3;AAK1;MAP3K10;ATM;MAP3K13;MAP3K11;FGFR1;…
UP_AD	GO:0007179	transforming growth factor beta receptor signaling pathway (GO:0007179)	transforming growth factor beta receptor signaling pathway	23	32	2.82636e-07	NDFIP2;ESR1	HPGD;ZFYVE9;PXN;ARRB2;F11R;NLK;UBB;UBC;RPS27A;ACVR1;KLF10;SMAD2;SMAD1;LEFTY1;JUN;TGFB2;SMAD4;TGFB1;SMAD3;ARHGEF18;FOS;SIRT1;SMAD5;GDF5;PTK2;TGFBR2;SKI;FKBP1A;TWSG1;PARD3;ZYX;UBE2M
UP_AD	GO:2000112	regulation of cellular macromolecule biosynthetic process (GO:2000112)	chromatin remodeling and gene expression	9	140	3.02782e-07		RB1;NUP107;ZMYND8;RORA;NUCKS1;PRDM2;AHR;NR3C1;UBE2L3;SOX2;RPS6KA4;SALL1;RPS6KA5;SALL3;POFUT1;ZNF83;CHEK2;EP300;SOX4;ZNF681;USP3;DAPK3;ZNF12;RUNX3;ZNF93;ZNF317;TFAM;MAPKAPK5;ZNF678;ZNF436;ATF5;CLOCK;TP53;ZNF793;ZNF275;ZNF154;KMT2D;DDX6;ZNF670;SUPT4H1;BAZ2A;ZNF23;FOXO3;NLK;HIF1A;ZNF829;ZNF703;HLTF;ZNF426;ZNF546;HIVEP3;HIVEP2;ZNF665;PPARGC1A;ZNF268;RREB1;ZNF267;BPTF;TRAPPC2;ZNF264;ZNF781;ZNF660;WWTR…
UP_AD	GO:0043066	negative regulation of apoptotic process (GO:0043066)	apoptosis	3	114	3.33952e-07		MRE11;ARL6IP1;ZFAND6;IGF1R;RPS6KA3;TCL1A;CCND2;MYC;ARHGDIA;SOX9;EPHA4;PDGFRA;PRKCI;EPHA7;PCID2;CSNK2A1;UNC5B;OSR1;PRKCD;F2R;WDR73;PPIF;ROR1;ATF5;RAF1;SQSTM1;TP53;NAIP;SET;GLO1;GATA6;NUGGC;MTDH;HSP90B1;SOCS2;BCL2L10;UBB;PDCD10;FIGNL1;APOH;UBC;PPARGC1A;ZNF268;MCL1;XBP1;CBX4;WFS1;CAV1;FZD9;IGF2;TNFRSF10B;HMGA2;BRAF;PA2G4;IGF1;SMAD6;PTK2;KLHL20;HIGD2A;NFKBIA;AHI1;DAB2;SON;GDNF;WNK3;BCL2;CD28;BCL2L2;C…
UP_AD	GO:0006464	cellular protein modification process (GO:0006464)	phosphorylation	18	202	3.62482e-07		PGAP1;GMFB;KEAP1;DCAF8;DCAF4;DCAF7;UBE2L3;GOLGA2;RPS6KA4;PSMD9;LCE1B;RPS6KA3;RPS6KA5;PSMD4;CHEK2;AKT3;SKP2;PRKACB;ACVR1;ARSA;PRKCI;WSB1;CSNK2A1;DAPK1;PRKCB;DAPK3;PRKCD;ALG3;LCE1E;RUNX3;PSME3;ULK1;SIK1;MTMR3;EPAS1;FUT10;TXK;DCUN1D3;PDGFB;MTMR4;NLK;HIF1A;TGOLN2;NUAK1;ARSJ;STC2;CDK19;YES1;ICMT;BRAF;SRPK1;WNK3;CALU;FBXL3;ATM;FBXL5;FBXL7;GPAA1;WDR45;TRIOBP;ANKRD9;PPP3CA;UBL5;DSTYK;SERP1;QSOX1;ELOC;JAK…
UP_AD	GO:0043069	negative regulation of programmed cell death (GO:0043069)	apoptosis	3	99	6.53581e-07		MRE11;ARL6IP1;ZFAND6;IGF1R;RPS6KA3;TCL1A;CCND2;MYC;ARHGDIA;SOX9;EPHA4;PDGFRA;PRKCI;EPHA7;PCID2;OSR1;WDR73;PPIF;ROR1;ATF5;RAF1;SQSTM1;TP53;NAIP;GLO1;GATA6;NUGGC;MTDH;HSP90B1;SOCS2;BCL2L10;UBB;PDCD10;FIGNL1;UBC;ZNF268;MCL1;XBP1;CBX4;WFS1;FZD9;IGF2;HMGA2;BRAF;PA2G4;IGF1;SMAD6;PTK2;KLHL20;HIGD2A;NFKBIA;AHI1;DAB2;SON;GDNF;WNK3;BCL2;CD28;BCL2L2;FGFR1;ARF4;DDX3X;YBX3;DSTYK;SIX4;CASP2;RPS3A;SIRT1;YWHAZ;T…
UP_AD	GO:0071560	cellular response to transforming growth factor beta stimulus (GO:0071560)	response to lipid	23	37	8.18929e-07		HPGD;ZFYVE9;PXN;ARRB2;F11R;NR3C1;NLK;ZFP36L2;ZFP36L1;UBB;UBC;SOX9;RPS27A;ACVR1;SMAD2;KLF10;SMAD1;TGFB2;SMAD4;JUN;LEFTY1;TGFB1;SMAD3;ARHGEF18;FOS;SMAD5;GDF5;SIRT1;PTK2;SMAD7;TGFBR2;SKI;FKBP1A;TWSG1;PARD3;ZYX;UBE2M
UP_AD	GO:0016310	phosphorylation (GO:0016310)	phosphorylation	18	94	1.21167e-06		GMFB;DYRK2;PIK3CD;ILK;PIK3CB;MYLK3;PIK3CG;HK1;RPS6KA4;RPS6KA3;DSTYK;STK11;RPS6KA5;GNPTAB;CHEK2;AKT3;MAP3K9;NEK3;PRKACB;JAK1;MAP3K5;ACVR1;MAP4K2;PRKCI;MAP2K1;EPHA7;CSNK2A1;PRKCB;DAPK1;PDPK1;PRKCD;DAPK3;MINK1;RUNX3;NRBP1;CDC25B;TGFBR2;ILF3;MELK;LATS2;CREB1;CCNE1;PEAK1;UQCRC1;BIRC5;ULK1;SIK1;ERG;SGK1;RAF1;PRKAA1;CAMK2D;UQCRB;TXK;PDGFB;NLK;STK4;ACVR1B;GK5;MAPK9;NUAK1;PAK1;MKNK2;ERBB2;MAPK1;MARK2;MAP3…
UP_AD	GO:0042127	regulation of cell proliferation (GO:0042127)	cell cycle and division control	5	156	1.24897e-06		IFITM1;TES;CSF1;IRS1;IRS2;ADARB1;FGF1;ETS1;CRKL;IGF1R;STK11;TCL1A;CCND2;MYC;SOX9;SOX4;PDGFRA;MAP2K1;CSNK2A1;F2R;SOX11;CDC25B;RNF41;EREG;ADAM17;ATF5;RAF1;TP53;KMT2D;CUL5;CUL3;TXK;EIF5A2;PDGFB;TNFRSF11B;ZFP36L1;NUAK1;PDCD10;TMEM127;PDGFD;NACC2;PDGFC;NACC1;ZNF703;SMYD2;RPRD1B;ZNF268;CD164;WWTR1;JUN;XBP1;XRCC6;TGFB2;JAG1;YES1;TGFB1;XRCC5;TNFSF13;THAP12;IGF2;TNFRSF10B;IFNLR1;IGF1;UBE2A;SMAD6;PTK2;CHER…
UP_AD	GO:1903506	regulation of nucleic acid-templated transcription (GO:1903506)	chromatin remodeling and gene expression	9	133	1.38109e-06		RB1;NUP107;ZMYND8;RORA;PRDM2;AHR;NR3C1;UBE2L3;SOX2;RPS6KA4;SALL1;RPS6KA5;SALL3;POFUT1;ZNF83;CHEK2;EP300;SOX4;ZNF681;USP3;DAPK3;ZNF12;RUNX3;ZNF93;ZNF317;TFAM;ZNF678;ZNF436;ATF5;CLOCK;TP53;ZNF793;ZNF275;ZNF154;KMT2D;ZNF670;SUPT4H1;BAZ2A;ZNF23;NLK;HIF1A;ZNF829;ZNF703;HLTF;ZNF426;ZNF546;HIVEP3;HIVEP2;ZNF665;PPARGC1A;ZNF268;RREB1;ZNF267;BPTF;TRAPPC2;ZNF264;ZNF781;ZNF660;WWTR1;ZFHX3;FZD7;PHF12;NONO;IGF…
UP_AD	GO:0006977	DNA damage response, signal transduction by p53 class mediator resulting in cell cycle arrest (GO:0006977)	stress and damage response	25	27	1.76673e-06		BTG2;CDKN1A;PCNA;MUC1;UBB;CHEK2;UBC;E2F1;CASP2;EP300;TNKS1BP1;RPS27A;SOX4;ZNF385A;NPM1;CNOT6L;CNOT4;CNOT6;CNOT7;CNOT1;CARM1;MDM2;BAX;ATM;CNOT8;TP53;CNOT9
UP_AD	GO:0048522	positive regulation of cellular process (GO:0048522)	cell differentiation and migration	6	117	1.98819e-06		CSF1;IRS1;FMR1;IRS2;FGF1;ETS1;CTGF;CRKL;IGF1R;RPS6KA3;TCL1A;CCND2;CCND1;MYC;SOX9;SOX4;KCNH2;PDGFRA;CSNK2A1;ACTN2;PRKCD;F2R;SOX11;DICER1;CDC25B;EREG;ADAM17;PARD3;EZR;KMT2D;CUL3;EIF5A2;PDGFB;PDCD10;PDGFD;NACC2;PDGFC;NACC1;ZNF703;RPRD1B;ZNF268;WWTR1;JUN;XBP1;TGFB2;TGFB1;CAV1;TNFSF13;IGF2;HMGA2;PA2G4;IGF1;UBE2A;PTK2;EHD1;ACER2;CNOT6;DAB2;CNOT7;GDNF;CDK4;FASN;MDM2;BCL2;FGFR1OP;CNOT8;EIF4G2;RNF187;FGFR…
UP_AD	GO:0072431	signal transduction involved in mitotic G1 DNA damage checkpoint (GO:0072431)	stress and damage response	25	27	2.50593e-06		BTG2;CDKN1A;PCNA;MUC1;UBB;CHEK2;UBC;E2F1;CASP2;EP300;TNKS1BP1;RPS27A;SOX4;ZNF385A;NPM1;CNOT6L;CNOT4;CNOT6;CNOT7;CNOT1;CARM1;MDM2;BAX;ATM;CNOT8;TP53;CNOT9
UP_AD	GO:0016197	endosomal transport (GO:0016197)	intracellular transport	13	63	2.92924e-06		ZFYVE9;ARHGAP1;WASHC2C;EEA1;LAPTM4B;KIF13A;ANKFY1;VPS18;VPS13C;AKTIP;ZFYVE21;VPS37A;VPS37B;ATG14;RBSN;VAMP7;KIF16B;SQSTM1;ARF6;TSG101;STX16;DCTN1;VPS4A;ARL1;VPS26A;TRAK1;TGOLN2;AP5M1;UBB;VPS51;VPS50;VPS53;BLOC1S3;MICALL1;UBC;VTI1A;STX6;SNX9;RPS27A;TBC1D17;EPS15;ANKRD50;SNX5;ABCA1;SNAPIN;SORT1;GBF1;M6PR;HOOK3;KLHL20;EHD1;MYO1D;RAB10;EHD3;FAM160A2;SNX16;RAB14;HOOK1;RAB12;CHMP2B;UBE2O;LAMTOR1;RAB5A
UP_AD	GO:0048523	negative regulation of cellular process (GO:0048523)	cell cycle and division control	5	118	5.12683e-06		IFITM1;TES;JADE1;ADARB1;ETS1;CTGF;STK11;MYC;ARHGDIA;SESN2;SOX4;KCNH2;MAP2K1;F2R;SOX11;RUNX3;RNF41;EREG;ADAM15;TXNIP;ATF5;SRSF6;RAF1;TP53;LRPAP1;CUL5;DCUN1D3;NPAS2;TMEM127;PODXL;NACC2;SMYD2;PLXNA1;ZNF268;SKIL;CD164;TGFB2;SMAD4;TGFB1;SMAD3;CAV1;THAP12;IFNLR1;SMAD6;ESR2;CHERP;NR4A1;BMP2;CNOT7;CDK6;DLG5;CAPRIN2;BCL2;NF2;TGFBI;CNOT8;PIWIL2;BTG3;BTG2;CDKN1A;BTG1;BMPR2;CXCL8;DDX3X;PDE3B;SNX12;ARHGAP1;PT…
UP_AD	GO:0071158	positive regulation of cell cycle arrest (GO:0071158)	cell cycle and division control	5	31	6.28087e-06		BTG2;CDKN1A;PCNA;GATA6;PKD2;MUC1;UBB;CHEK2;UBC;E2F1;CASP2;EP300;TNKS1BP1;RPS27A;SOX4;ZNF385A;NPM1;CNOT6L;HMGA2;CNOT4;MED25;CNOT6;CNOT7;CNOT1;CARM1;MDM2;BAX;ATM;CNOT8;TP53;CNOT9
UP_AD	GO:0030330	DNA damage response, signal transduction by p53 class mediator (GO:0030330)	stress and damage response	25	31	6.45062e-06		BTG2;CDKN1A;SP100;PCNA;USP10;MUC1;UBB;CHEK2;SESN2;MYO6;UBC;E2F1;CASP2;EP300;TNKS1BP1;RPS27A;SOX4;ZNF385A;NPM1;CNOT6L;CNOT4;CNOT6;CNOT7;CNOT1;CARM1;MDM2;BAX;ATM;CNOT8;TP53;CNOT9
UP_AD	GO:0071902	positive regulation of protein serine/threonine kinase activity (GO:0071902)	amino acid metabolism	1	39	7.98152e-06		CCNK;CD40;CCNT2;DDX3X;PDGFB;FGF1;PIK3CG;EGFR;TCL1B;STK11;TCL1A;CCND2;CCND1;PDCD10;PDGFD;PDGFC;ERBB2;TNFSF11;CCNL1;SNCA;CARD10;MAP2K1;EDN1;MAP2K2;TGFB1;TNFRSF10B;ZFP91;SIRT1;TIRAP;VEGFA;CKS2;CALM3;MAPRE3;CCNQ;CALM1;CALM2;TELO2;FGFR1;EZH2
UP_AD	GO:0006352	DNA-templated transcription, initiation (GO:0006352)	chromatin remodeling and gene expression	9	53	9.88745e-06		CDKN1A;CRCP;THRA;RORA;RSF1;RBPJ;NR3C1;MED16;CTGF;MED17;MED14;CCND1;SOX9;NCOA6;MED8;NRBP1;KAT2B;MED25;POLR1B;TFAM;PPARG;PPARA;RRN3;CBFB;MAZ;NR1I2;NR2C2;PPM1D;POLR2A;POLR2D;POLR2E;E2F2;E2F3;NRBF2;PPARGC1A;NR2C2AP;WWTR1;CAVIN1;NR1H2;NR2F1;NR1D2;GTF2H3;ESR1;ESR2;NR2F6;NR4A1;NR6A1;CDK4;BAX;TCF4;TAF6;TAF4;TAF1
UP_AD	GO:1902531	regulation of intracellular signal transduction (GO:1902531)	regulation of intracellular signal transduction	25	97	1.07062e-05		MRE11;ZFAND6;WWC1;FAM13A;FGF1;ARHGAP35;STK11;CHEK2;ARHGDIA;PIP4K2A;TNFSF11;EP300;PIP4K2C;KMT5A;IER3;CSNK2A1;OCRL;RNF41;RRAGC;DDIT4;MAPKAPK5;SQSTM1;TP53;TELO2;ARHGEF26;PIK3R2;RPF2;ARHGAP12;ABR;NUAK1;RACGAP1;UBB;UBC;SMYD2;SRGAP2;FAM83D;SRGAP1;NEK8;STARD13;TGFB2;TGFB1;GDF5;CYLD;ARHGAP32;BMP3;BMP2;JMY;MDM2;ATM;NF2;DYRK2;ARHGAP1;SPRED1;AKAP11;TOPBP1;ZNF385A;LEFTY1;RFC3;ARHGEF12;RFC2;PDPK1;NCOA3;RHOG;A…
UP_AD	GO:0043406	positive regulation of MAP kinase activity (GO:0043406)	positive regulation of MAP kinase activity	1	51	1.0995e-05		CD40;PIK3CB;FGF1;PIK3CG;CRKL;PEA15;TNFSF11;MAP3K4;MAP3K5;MAP2K4;DUSP5;MAP2K1;EDN1;MAP2K2;F2R;FRS2;DUSP6;RAF1;TLR4;CRK;PRKAA1;PDGFB;STK4;EGFR;PAK1;RAP1A;UBB;PDCD10;PDGFD;PDGFC;UBC;ERBB2;DVL3;MAPK1;S1PR2;RPS27A;SASH1;MAP2K6;MAP3K2;TGFB1;IGF2;IGF1;VEGFA;BMP2;TAOK1;MAP3K10;MAP3K13;MAP3K14;MAP3K11;FGFR1;EZH2
UP_AD	GO:0070936	protein K48-linked ubiquitination (GO:0070936)	protein metabolism	20	22	1.10861e-05	ESR1	RNF34;UBE2D4;UBE2D2;UBE2D3;TNFAIP3;RNF6;KLHL3;UBE2G1;UBE2A;RNF4;MARCH6;TOPORS;RNF146;RNF115;ITCH;UBE2R2;RNF216;UBE2Q2;UBR5;ARIH2;RFFL;RNF187
UP_AD	GO:0043065	positive regulation of apoptotic process (GO:0043065)	apoptosis	3	76	1.12e-05		TOP2A;FOXA1;ITGB1;CSRNP3;BTG1;DDX3X;FASLG;HMGB1;UBE2Z;CASP9;MYC;C1QBP;ARL6IP5;RACK1;CASP2;DNM1L;HOXA5;SOX4;MAP3K5;TGM2;KLF11;EPHA7;ARHGEF12;PTGIS;DAPK1;DAPK3;F2R;ARHGEF18;SIRT1;DUSP6;SIRT2;MELK;LATS2;SIK1;ARHGEF7;TP53;SQSTM1;ARHGEF26;DCUN1D3;FOXO3;STK4;APH1A;C3ORF38;ABR;MAPK9;BCL2L11;UBB;UBC;E2F1;PMAIP1;FADD;RPS27A;ZNF268;SNCA;PRNP;JUN;TGFB2;IFNB1;BNIP3;FZD9;HMGA2;PNMA3;PNMA2;BMP2;REST;RYBP;STK17…
UP_AD	GO:0007178	transmembrane receptor protein serine/threonine kinase signaling pathway (GO:0007178)	transmembrane receptor protein serine/threonine kinase signaling pathway	8	44	1.3015e-05		DDX5;BMPR2;HPGD;ZFYVE9;UBE2D3;PXN;ARRB2;F11R;NLK;ACVR1B;TMEM100;UBB;UBC;RPS27A;ACVR1;SMAD2;KLF10;SMAD1;TGFB2;SMAD4;JUN;LEFTY1;TGFB1;SMAD3;ARHGEF18;BMP8B;FOS;SMAD6;RGMB;SMAD5;GDF5;SIRT1;PTK2;SMAD7;TGFBR2;SKI;FKBP1A;BMP3;TWSG1;BMP2;PARD3;ZYX;PDCD4;UBE2M
UP_AD	GO:0006259	DNA metabolic process (GO:0006259)	chromatin remodeling and gene expression	9	77	1.34113e-05		TOP2A;BTG2;MRE11;TRRAP;NUDT1;HMGB2;HMGB3;HMGB1;TNFAIP1;RBPJ;PCLAF;TOPBP1;KPNA2;POLE;ZNF365;RAG1;UPF1;HELLS;RFC3;PARP1;NCOA6;IGFBP4;RFC2;USP3;REV1;TERF2;SIRT1;TSN;PAPD7;MSH3;UBE2V2;MCM5;NUP98;TP53;ASF1A;TELO2;MCM2;SP100;DNMT1;VCP;SET;PCNA;UHRF1;PRIM1;IGHMBP2;RAD51AP1;PURA;ORC4;RNASEH1;UBB;ORC1;NTHL1;CBS;ERI2;UBC;RPS27A;CTC1;UVRAG;TCF7L2;XRCC6;NPM1;XRCC5;XRCC2;PTGES3;MBD1;GINS4;RPA1;RPA2;IGF1;UBE2A…
UP_AD	GO:0007346	regulation of mitotic cell cycle (GO:0007346)	cell cycle and division control	5	48	1.71409e-05		RB1;FOXA1;BTG3;BTG2;FOXC1;BTG1;DCTN1;HNRNPU;PKMYT1;STK4;BRINP2;PAK1;SLK;PAK6;ZNF268;EIF4E;MAP3K4;LINC00598;MAP2K6;PAK4;MAP3K2;MAP2K4;MAP4K2;MAP3K3;MAP2K1;CDK19;MAP2K2;TGFB1;SMAD3;CAV2;DAPK3;MINK1;GBF1;SIRT1;CDC25B;CYLD;RPS6KB1;TAOK1;CDC16;MDM2;CKS2;TRIM35;BIRC5;GAS1;HECA;SIK1;MAP3K14;MAD2L1
UP_AD	GO:0006915	apoptotic process (GO:0006915)	apoptosis	3	61	1.72618e-05		NCKAP1;HIP1;JADE1;FASLG;AHR;TNFAIP1;HK2;CASP9;STK11;MYC;RFK;EP300;CASP2;C19ORF12;DNM1L;ZNF385A;IER3;EIF5A;PARP1;DAPK1;PRKCD;DAPK3;KREMEN1;CIT;TGFBR2;IL1A;MELK;RRAGC;IRF1;ELMO1;PPIF;VDAC1;RAF1;GAPDH;TNFRSF21;MCM2;PLAG1;PRUNE2;STK4;FXR1;BCL2L11;PLAGL2;PAK6;PMAIP1;BNIP2;FADD;PAK4;YARS;EGLN3;FEM1B;BNIP3;TNFRSF10B;CFLAR;MTOR;NFKBIA;DLC1;BCL2;PDCD4;FAS;MAP3K10;BAX
UP_AD	GO:0019941	modification-dependent protein catabolic process (GO:0019941)	catabolism	4	43	1.73364e-05		RNF11;PSMD11;RNF34;ZFAND4;PPP1R11;KLHL15;UHRF1;UBE2D2;CUL3;UBE2D3;RNF6;FBXO21;UBE2L3;PSMD9;ATXN3;ZNRF3;UBC;UBR5;ARIH2;RFFL;RPS27A;XBP1;KLHL3;UBE2G1;UBE2A;FBXO10;FBXO11;TRPC4AP;TOPORS;RNF146;ITCH;RNF125;RNF128;UBE2R2;KCTD10;TOLLIP;MDM2;RLIM;UBA1;SQSTM1;TRIM32;FBXL7;TAF1
UP_AD	GO:0016579	protein deubiquitination (GO:0016579)	protein metabolism	20	66	1.74044e-05	NDFIP2;ESR1	OTUD4;USP31;TRRAP;USP32;PTEN;CCP110;KEAP1;TNFAIP3;ARRB2;TOMM20;ACTB;CDC20;YY1;PSMD9;PSMD4;MYC;EP300;SKP2;USP48;USP3;ACTL6A;YOD1;CCNA2;KAT2B;RNF128;PSME3;TP53;CFTR;USP13;INO80B;VCP;INO80D;PSMD11;USP16;MINDY2;USP10;FOXK2;FOXK1;HIF1A;ATXN3;PSMB5;UBB;TNKS2;ATXN7;UBC;RPS27A;SMAD2;USP24;SMAD1;ZRANB1;SMAD4;SMAD3;USP21;USP28;ESR1;SMAD7;TADA2B;RNF146;NFKBIA;ASXL1;CYLD;MAVS;TNIP3;MDM2;OTUD1;OTUD3
UP_AD	GO:0001934	positive regulation of protein phosphorylation (GO:0001934)	amino acid metabolism	1	94	1.92085e-05		CDKN1A;CCNK;CD40;MRE11;CCNT2;BMPR2;CSF1;FMR1;WWC1;ILK;HMGB1;IGF1R;SOX2;RPS6KA4;TCL1B;TCL1A;RPS6KA5;CCND2;CCND1;RACK1;TNKS1BP1;SOX9;CCNL1;ACVR1;EPHA4;PDGFRA;LEFTY1;EPHA7;AKTIP;F2R;ATG14;SIRT1;EREG;RAP2C;TWSG1;ADAM17;ROR1;MAPRE3;CCNQ;RAF1;TP53;CD44;PFN2;PDGFB;FAM129A;CREBL2;STK4;LRP8;EGFR;PAK1;RAP1A;PDCD10;ERBB4;PDGFD;PDGFC;ERBB2;DVL3;MAPK1;SNX9;S1PR2;SNCA;GDF11;PRNP;XRCC6;TGFB2;SMAD4;TGFB1;RBPMS;X…
UP_AD	GO:0006351	transcription, DNA-templated (GO:0006351)	chromatin remodeling and gene expression	9	84	1.95633e-05		KDM5A;CCNK;CCNT2;CRCP;BMPR2;THRA;RSF1;AHR;ARRB2;MED16;NR3C1;AFF4;SALL3;EPC1;ELOC;PKNOX1;ZNF202;GABPA;KLF11;PARP1;NCOA6;PAX6;RUNX3;ILF2;TOPORS;POU5F1;EREG;RRAGC;IRF1;TBPL1;TFAM;TP53;NFAT5;DDX5;TMF1;CBFB;GTF3C5;EPAS1;RNMT;GATA6;SUPT4H1;BAZ2A;MLLT1;FOXO3;HIF1A;TROVE2;TAF5L;POLR2A;HSF2;POLR2D;E2F1;POLR2E;HIVEP3;HIVEP2;ZNF148;ZBTB7B;RREB1;BPTF;IVNS1ABP;ZNF143;EGR2;XBP1;ZFHX3;NFYA;CDX2;MBD1;NFATC1;DEK;…
UP_AD	GO:0008284	positive regulation of cell proliferation (GO:0008284)	cell cycle and division control	5	96	2.00088e-05		SLC35F6;CDKN1A;CSF1;IRS1;PTEN;HNRNPU;IRS2;LAMC2;LAMC1;RBPJ;FGF1;CXCL5;CRKL;IGF1R;MECP2;TCL1A;CCND2;MYC;SIX2;SOX9;SOX4;EIF5A;PDGFRA;PRKCI;EDN1;CNOT6L;CSNK2A1;OSR1;F2R;RHOG;SOX11;SIRT1;CDC25B;EREG;TGFBR2;ADAM17;BIRC5;CD47;EAPP;FXN;HBEGF;KMT2D;HDAC2;CUL3;EIF5A2;PDGFB;DLL1;EGFR;RELA;PAK1;RPS15A;PDCD10;ERBB4;PDGFD;NACC2;CCL5;PDGFC;NACC1;ZNF703;ERBB2;E2F1;HAS2;STX4;RPRD1B;ROMO1;S1PR2;ZNF268;IL12RB2;WWT…
UP_AD	GO:0010557	positive regulation of macromolecule biosynthetic process (GO:0010557)	cell differentiation and migration	6	43	2.03517e-05		PIWIL2;MTPN;HDAC2;DYRK2;DDX3X;PCNA;IRS1;FMR1;PDGFB;FAM129A;IRS2;HIF1A;ELAVL1;EGFR;IGF1R;FXR1;MYC;PDGFC;ERBB2;HOXA5;SOX4;CTC1;PDGFRA;TGFB2;XBP1;EDN1;YTHDF1;NPM1;TGFB1;F2R;IGF2;SUCO;LARP4B;IGF1;EEF2;KLF4;SIRT1;MTOR;EREG;RPS6KB1;CD28;EIF3C;TLR4
UP_AD	GO:0050821	protein stabilization (GO:0050821)	protein metabolism	20	45	2.10473e-05	ESR1	USP13;STX12;CDKN1A;HIP1;PTEN;MTMR9;WIZ;CREBL2;NLK;STK4;PDCD10;CHEK2;CHORDC1;CDC37L1;EP300;DVL3;FLNA;CCT8;PPARGC1A;SOX4;TRIM44;EPHA4;CRTAP;RPS7;WFS1;PTGES3;PRKCD;ATP1B3;IGF1;A1CF;HYPK;SMAD7;CCT6A;CREB1;CDC37;TCP1;AAK1;PPIB;PLPP3;GAPDH;TELO2;HSPA1B;PFN2;OTUD3;TAF1
UP_AD	GO:0000082	G1/S transition of mitotic cell cycle (GO:0000082)	cell cycle and division control	5	35	2.11604e-05		RB1;TRIM71;CDKN1A;PCNA;CUL5;GFI1;CUL3;PRIM1;ACVR1B;NPAT;ORC4;PPP6C;CCND1;ORC1;MYC;E2F1;POLE;EIF4E;ACVR1;KLF11;RRM2;RPA1;RPA2;POLE4;CUL4A;WEE1;CDK6;LATS2;RPS6KB1;CCNE1;CDK4;POLE3;MCM5;BCAT1;MCM2
UP_AD	GO:0045860	positive regulation of protein kinase activity (GO:0045860)	amino acid metabolism	1	49	2.16174e-05		CDKN1A;DDX3X;CSF1;IL23R;TCL1B;STK11;TCL1A;SLK;MAP3K4;EPHA4;MAP2K4;MAP4K2;MAP2K1;MAP2K2;PRKCD;MINK1;EREG;TGFBR2;MAPRE3;TELO2;PDGFB;STK4;LRP8;PAK1;RAP1A;PDCD10;CCL5;PAK6;SNX9;MARK2;MAP2K6;PAK4;SNCA;MAP3K2;PRNP;MAP3K3;TGFB2;XRCC6;XRCC5;PTK2;VEGFA;TAOK1;UNC119;BAX;CALM3;CALM1;CALM2;MAP3K14;EZH2
UP_AD	GO:0044772	mitotic cell cycle phase transition (GO:0044772)	cell cycle and division control	5	58	3.65869e-05		RB1;CEP57;TRIM71;CDKN1A;CCP110;EPS8;PPP1CB;PPP6C;CCND1;CHEK2;MYC;ENSA;POLE;ACVR1;TUBB;MASTL;CKAP5;CDC25B;CCNA2;MELK;LATS2;CCNE1;MCM5;BCAT1;PPP1R12B;PAFAH1B1;MCM2;CUL5;DCTN2;DCTN1;PRIM1;CUL3;PKMYT1;ACVR1B;ORC4;UBB;ORC1;HAUS8;UBC;CEP72;CEP192;RPS27A;EIF4E;CLASP1;NDE1;MBD1;RPA1;RPA2;TUBB4B;POLE4;CUL4A;WEE1;CDK6;RPS6KB1;CDK4;POLE3;FGFR1OP;FBXL7
UP_AD	GO:0006367	transcription initiation from RNA polymerase II promoter (GO:0006367)	chromatin remodeling and gene expression	9	46	3.66214e-05		CDKN1A;CBFB;THRA;MAZ;NR1I2;RORA;RBPJ;NR3C1;MED16;NR2C2;PPM1D;CTGF;MED17;MED14;CCND1;POLR2A;POLR2D;POLR2E;E2F2;E2F3;SOX9;NRBF2;PPARGC1A;NR2C2AP;WWTR1;NR1H2;MED8;NR2F1;NR1D2;GTF2H3;ESR1;NRBP1;ESR2;NR2F6;NR4A1;KAT2B;MED25;NR6A1;CDK4;BAX;TCF4;PPARG;TAF6;PPARA;TAF4;TAF1
UP_AD	GO:0010498	proteasomal protein catabolic process (GO:0010498)	catabolism	4	61	3.68398e-05		RNF11;UBXN2B;UBXN2A;UBE2D3;KEAP1;TNFAIP1;ARRB2;CDC20;PSMD9;RNF115;PSMD4;RNF44;NHLRC3;SIRT1;TOPORS;SIRT2;RNF41;UBE2R2;KCTD10;TBL1XR1;HECW2;PSME3;SPOPL;ANAPC5;TP53;CLOCK;VCP;PSMD11;RNF34;CUL3;RNF38;RNF6;RNF4;ARNTL;PCNP;RMND5B;ATXN3;PSMB5;RNF216;UBB;HECTD3;BTBD3;PCBP2;UBC;PMAIP1;RPS27A;RFFL;ATE1;CSNK1A1;UBE2A;MARCH6;KLHL20;CUL4A;RNF145;ITCH;GID4;CDC16;RLIM;ERCC8;MAD2L1;RNF187
UP_AD	GO:0008285	negative regulation of cell proliferation (GO:0008285)	cell cycle and division control	5	84	3.91812e-05		BTG3;IFITM1;BTG2;CDKN1A;TES;BTG1;CXCL8;BMPR2;PTEN;TNFAIP3;ADARB1;PKD2;ETS1;SOX2;STK11;MYC;SOX9;SOX4;KLF10;KLF11;PBRM1;MAP2K1;MYOCD;IGFBP5;CTNNBIP1;F2R;SOX11;SSTR2;RUNX3;SIRT2;EREG;RNF41;IL1A;KAT2B;MED25;DDAH1;IRF1;PPARG;ANG;ATF5;RAF1;TP53;CUL5;PPM1D;DLL1;TMEM127;ERBB4;NACC2;MXI1;TP53INP1;POLR2D;SMYD2;E2F1;MFN2;SH3BP4;ZNF503;E2F3;ZNF268;FKTN;CD164;NPM1;TGFB2;TGFB1;THAP12;IFNLR1;SMAD6;MCC;KLF4;SOD2…
UP_AD	GO:0007265	Ras protein signal transduction (GO:0007265)	cellular signaling control	8	58	4.64652e-05		RB1;NCKAP1;CDKN1A;RTKN;RAB3A;ARHGAP1;RND3;RAB22A;CRKL;EPS8;RASSF1;RAB8B;RAB2B;DBNL;NCOA3;RHOG;RHOC;RAP2C;RAB32;CCNA2;RAB30;MRAS;CDC42EP4;RAB34;CNKSR3;ELMO1;MAPKAPK5;TP53;KPNB1;DNMT1;RAB5B;RAB5C;ROCK1;RAB1B;DNAJC27;RAP1B;CDC42;NRAS;PAK1;RAP1A;RAB23;GNA12;G3BP2;PAK6;SHOC2;RREB1;PAK4;JUN;LIMK1;MYO9B;IGF1;USP28;RAB10;ABI2;RAB14;RAB12;GRB2;RAB5A
UP_AD	GO:1902533	positive regulation of intracellular signal transduction (GO:1902533)	stress and damage response	25	104	4.69111e-05		KLB;TRAF3IP2;IRS1;WWC1;IRS2;FGF1;IGF1R;SOX2;TNFSF11;SOX9;EPHA4;PDGFRA;EPHA7;UNC5CL;PRKCB;UNC5B;F2R;SHISA5;FRS2;SOX11;EREG;RRAGC;RRAGD;ROR1;TP53;PDGFB;PIK3R2;MTDH;BCL2L11;UBB;PDGFD;TSPAN6;PDGFC;UBC;PMAIP1;SLC38A9;FADD;OSBPL8;NDFIP2;TGFB2;TGFB1;CAV2;CAV1;IGF2;TNFRSF10B;IGF1;ESR1;PTK2;MAVS;BMP2;DLG5;REL;BCL2;CD28;GRB2;MAP3K14;TMEM9B;FGFR1;ITGB1;CD40;HIP1;PIK3CD;ILK;FASLG;PIK3CB;HMGB1;LITAF;PIK3CG;TR…
UP_AD	GO:0070646	protein modification by small protein removal (GO:0070646)	protein metabolism	20	65	5.17142e-05		USP31;TRRAP;USP32;PTEN;CCP110;KEAP1;TNFAIP3;ARRB2;TOMM20;ACTB;CDC20;YY1;PSMD9;PSMD4;MYC;EP300;SKP2;USP48;USP3;ACTL6A;YOD1;SENP1;CCNA2;KAT2B;RNF128;PSME3;TP53;CFTR;USP13;INO80B;VCP;INO80D;PSMD11;USP16;USP10;GPS1;FOXK2;FOXK1;HIF1A;ATXN3;PSMB5;UBB;TNKS2;ATXN7;UBC;RPS27A;SMAD2;USP24;SMAD1;ZRANB1;SMAD4;SMAD3;USP21;USP28;ESR1;SMAD7;TADA2B;RNF146;NFKBIA;ASXL1;CYLD;MAVS;TNIP3;MDM2;OTUD3
UP_AD	GO:0030334	regulation of cell migration (GO:0030334)	cell differentiation and migration	6	75	5.42487e-05		IFITM1;CLIC4;FAM89B;CSF1;ZMYND8;SERPINE1;PTEN;PIK3CD;LAMC2;ADARB1;FGF1;RND3;MYPN;MYLK;IGF1R;SLK;RACK1;ACVR1;PDGFRA;SUN2;EDN1;IGFBP5;MINK1;F2R;RHOC;RNF41;RAP2C;PTP4A1;MMP14;ADAM17;ADAM15;ANGPTL3;SGK1;HBEGF;SEMA7A;PDGFB;EGFR;PAK1;PARD6B;PDCD10;PODXL;ERBB4;PDGFD;CCL5;ZNF703;PDGFC;TP53INP1;GNA12;HAS2;FLNA;PLXNA1;STX4;SRGAP2;RFFL;ZNF268;SRGAP1;XBP1;JAG1;TGFB1;RCC2;SEMA4B;IGF1;SOD2;PTK2;VEGFA;SMAD7;BMP…
UP_AD	GO:0031328	positive regulation of cellular biosynthetic process (GO:0031328)	cell differentiation and migration	6	45	7.05026e-05		PIWIL2;LPGAT1;DYRK2;DDX3X;PCNA;IRS1;FMR1;PDGFB;FAM129A;IRS2;PKD2;HIF1A;ELAVL1;EGFR;IGF1R;FXR1;MYC;CCL5;PDGFC;ERBB2;PPARGC1A;LDLR;SOX4;SNCA;CTC1;PDGFRA;EDN1;YTHDF1;NPM1;SMAD3;NR1H2;MID1IP1;IGF2;LARP4B;IGF1;EEF2;KLF4;MTOR;EREG;DDAH1;RPS6KB1;SP1;CD28;EIF3C;TLR4
UP_AD	GO:0030335	positive regulation of cell migration (GO:0030335)	cell differentiation and migration	6	57	7.30778e-05		DOCK5;BMPR2;FAM89B;CSF1;PIK3CD;LAMC2;FGF1;MYLK;IGF1R;C1QBP;RACK1;SOX9;ACVR1;PDGFRA;SUN2;EDN1;F2R;GAB1;PTP4A1;MMP14;ADAM17;ANGPTL3;ARHGEF7;ZP3;HBEGF;SEMA7A;PDGFB;ACVR1B;HIF1A;EGFR;PAK1;PDCD10;PODXL;PDGFD;CCL5;ZNF703;PDGFC;HAS2;STX4;ZNF268;RREB1;CLASP1;XBP1;TGFB2;TGFB1;SEMA4B;IGF1;SOD2;PTK2;MTOR;VEGFA;BMP2;DAB2;MYO1C;F2RL1;FGFR1OP;TRIM32
UP_AD	GO:1902532	negative regulation of intracellular signal transduction (GO:1902532)	stress and damage response	25	45	9.9586e-05		PHLPP2;PRKAA1;DDX3X;RNF34;PHLPP1;USP10;WWC1;PDE3B;PTEN;TNFAIP3;RORA;PIK3R2;UBR1;ARRB2;RELA;ARHGAP12;HERPUD1;ARNTL;BCL2L10;SPRED1;TMEM127;TSPAN6;TNFAIP8L1;RACK1;THEM4;SH3BP4;RFFL;MCL1;PLEKHA1;STAT1;CAV1;ESR1;SIRT1;CD2AP;DLG5;TNIP3;DDIT4;TBC1D7;PPIF;MDM2;BCL2;MAPKAPK5;TRIM59;BCL2L2;OTUD3
UP_AD	GO:0045597	positive regulation of cell differentiation (GO:0045597)	cell differentiation and migration	6	51	0.000144665		CCDC71L;IFITM1;BMPR2;CSF1;CTGF;TMEM100;RPS6KA3;CDH2;SOX9;HIF1AN;HOXA5;ZNF385A;ACVR1;CTNNBIP1;SOX11;NPNT;TGFBR2;CREB1;PPARG;FOXC1;CREBL2;ARNTL;ZFP36L1;CDC42;MAPK9;RAP1A;ZNF703;BNIP2;ZNF268;BCL9L;SMAD2;WWTR1;XBP1;JUN;TGFB2;SMAD4;TGFB1;SMAD3;SUCO;IGF1;PA2G4;TMEM64;GDF5;FOXN1;MTOR;BMP2;DAB2;GDNF;CARM1;SP7;EZH2
UP_AD	GO:0048015	phosphatidylinositol-mediated signaling (GO:0048015)	cellular signaling control	8	22	0.000156676		PDGFRA;EDN1;PLEKHA1;IRS1;PIK3CD;IRS2;PIK3R2;PIK3CB;IGF1;PIK3CG;SIRT2;IGF1R;ZFP36L1;INPP5F;RPS6KB1;C1QBP;ERBB2;PI4KA;PI4KB;ZP3;EZR;FGFR1
UP_AD	GO:0045727	positive regulation of translation (GO:0045727)	cell differentiation and migration	6	27	0.000183494		PIWIL2;DDX3X;USP16;FMR1;RMND1;FAM129A;ELAVL1;YBX3;FXR1;C1QBP;CCL5;ERBB2;POLR2D;HABP4;SOX4;EIF5A;YTHDF1;NPM1;TGFB1;LARP4B;EEF2;POU5F1;MTOR;RPS6KB1;CD28;PPARG;EIF3C
UP_AD	GO:0032147	activation of protein kinase activity (GO:0032147)	amino acid metabolism	1	58	0.000185628		PIK3CB;FGF1;CRKL;SLK;PEA15;PRKACB;MAP3K4;MAP3K5;DUSP5;MAP4K2;MAP2K4;CARD10;MAP2K1;MAP2K2;PDPK1;PRKCD;MINK1;F2R;ZFP91;FRS2;DUSP6;TIRAP;TGFBR2;ADCY9;PRKAR1A;ANG;RAF1;TLR4;CRK;PRKAA1;PDGFB;STK4;PAK1;RAP1A;UBB;UBC;PAK6;MAPK1;RICTOR;S1PR2;RPS27A;MARK2;PAK4;MAP2K6;MAP3K2;MAP3K3;OSBPL8;TGFB2;IGF2;TNFRSF10B;IGF1;MTOR;VEGFA;BMP2;TAOK1;MAP3K13;MAP3K14;MAP3K11
UP_AD	GO:0044843	cell cycle G1/S phase transition (GO:0044843)	cell cycle and division control	5	30	0.000199297		RB1;TRIM71;CDKN1A;CUL5;CUL3;PRIM1;ACVR1B;PPP6C;ORC4;CCND1;ORC1;MYC;POLE;EIF4E;ACVR1;RPA1;RPA2;CCNA2;CUL4A;POLE4;WEE1;LATS2;CDK6;RPS6KB1;CCNE1;CDK4;POLE3;MCM5;BCAT1;MCM2
UP_AD	GO:1903845	negative regulation of cellular response to transforming growth factor beta stimulus (GO:1903845)	response to lipid	23	21	0.000215063		SMAD2;ZNF451;TGFB1;SMAD3;FAM89B;PDPK1;CAV1;HTRA4;MTMR4;SMAD6;SIRT1;TGFBR2;SMAD7;SKI;ADAM17;UBB;UBC;PMEPA1;RPS27A;SKIL;BCL9L
UP_AD	GO:0060828	regulation of canonical Wnt signaling pathway (GO:0060828)	cellular signaling control	8	54	0.000216491		DRAXIN;WNT2B;DDX3X;CTNND1;JADE1;ILK;TMEM131L;GLI3;SOX2;PSMD9;PSMD4;SOX9;SOX4;IGFBP4;DAPK3;KREMEN1;LATS2;DAAM2;TBL1XR1;PSME3;NAIP;RBMS3;VCP;PSMD11;CUL3;GSKIP;XIAP;STK4;ARNTL;NKD2;LRP6;PSMB5;ZNRF3;UBB;TNKS2;ZNF703;UBC;UBR5;DVL3;RPS27A;WWTR1;TCF7L2;CSNK1A1;CAV1;FZD6;FZD9;TMEM64;MCC;RNF146;CYLD;BMP2;DAB2;CAPRIN2;RNF220
UP_AD	GO:0006338	chromatin remodeling (GO:0006338)	chromatin remodeling and gene expression	9	35	0.000216678		RB1;FOXA1;SUV39H2;SMARCD1;SP100;HDAC2;KMT2B;SUPT4H1;HMGB2;HMGB3;BAZ2A;RSF1;HMGB1;ACTB;MYC;BAHD1;SOX9;BPTF;KDM6B;PBRM1;NPM1;CBX3;ACTL6A;HMGA2;MSL3;DEK;NPM3;ESR1;GATAD2B;TADA2B;MORF4L1;KAT2B;RIOX2;TFAM;TNP1
UP_AD	GO:0017015	regulation of transforming growth factor beta receptor signaling pathway (GO:0017015)	response to lipid	23	27	0.000222645		ZNF451;FAM89B;HTRA4;NREP;MTMR4;STK11;UBB;ZNF703;UBC;PMEPA1;RPS27A;SKIL;BCL9L;SMAD2;SMAD4;TGFB1;SMAD3;PDPK1;CAV1;SOX11;SMAD6;SIRT1;TGFBR2;SMAD7;SKI;ADAM17;DAB2
UP_AD	GO:0043068	positive regulation of programmed cell death (GO:0043068)	apoptosis	3	62	0.000232821		TOP2A;FOXA1;ITGB1;CSRNP3;DDX3X;FASLG;HMGB1;UBE2Z;CASP9;C1QBP;ARL6IP5;RACK1;CASP2;DNM1L;HOXA5;SOX4;MAP3K5;TGM2;KLF11;ARHGEF12;DAPK3;ARHGEF18;SIRT1;DUSP6;MELK;LATS2;ARHGEF7;TP53;SQSTM1;ARHGEF26;DCUN1D3;FOXO3;STK4;APH1A;C3ORF38;ABR;MAPK9;BCL2L11;UBB;UBC;E2F1;PMAIP1;FADD;RPS27A;ZNF268;SNCA;JUN;BNIP3;FZD9;HMGA2;PNMA3;PNMA2;BMP2;REST;RYBP;JMY;TRIM35;FAS;MAP3K10;BAX;ATM;MAP3K11
UP_AD	GO:0019058	viral life cycle (GO:0019058)	Type I interferon and viral life cycle	28	33	0.000233464		NUP205;VCP;NUP107;TSG101;NUP188;RAB1B;VPS4A;GRK2;UBB;UBC;KPNA4;NUP43;KPNA2;RPS27A;EPS15;KPNA1;NDC1;NUP153;VPS37A;VPS37B;DEK;VAMP8;ITCH;TBC1D20;NFIA;CHMP2B;NMT2;NUP35;NUP98;PPIA;KPNB1;NUP58;RAN
UP_AD	GO:0045765	regulation of angiogenesis (GO:0045765)	angiogenesis	2	47	0.000233517		ITGB1;CD40;SP100;FOXC1;CXCL8;BTG1;ROCK1;SERPINE1;PDE3B;GATA6;TNFAIP3;FASLG;FGF1;ETS1;HIF1A;HK2;MTDH;MECP2;SPRED1;HHEX;APOH;ERBB2;ITGB8;HOXA5;SASH1;PAK4;TGFB2;XBP1;PTGIS;PRKCB;PDPK1;STAT1;GAB1;FOXJ2;HMGA2;KLF4;SYNJ2BP;SIRT1;RUNX1;VEGFA;IL1A;TMEM2;SP1;AGO1;ADM2;ANGPTL3;PPARG
UP_AD	GO:0016192	vesicle-mediated transport (GO:0016192)	intracellular transport	13	89	0.000235156		ZFYVE9;WIPF2;WASHC2C;WASL;FNBP1L;RAB22A;EEA1;DPYSL2;KIF13A;ANKFY1;TMED2;BVES;SNAP29;AGFG2;GIT1;AGFG1;MFSD2A;VPS18;PRKCI;NCOA3;APLP2;AKTIP;RHOG;ARAP2;ZFYVE21;ATG14;RBSN;VAMP8;ACAP3;ACAP2;VAMP7;RABEP1;KIF16B;ARF6;CSNK1G1;LRPAP1;SNAP47;STX12;RAB5B;RAB5C;TMED10;STX16;DCTN1;VPS4A;ARL1;AGAP1;VPS26A;TRAK1;LRP8;CDC42;VPS51;CUX1;VPS50;VPS53;MYO6;MICALL1;VTI1A;STX6;STX4;SNX9;STX2;TBC1D17;LDLR;EPS15;SNX5;EX…
UP_AD	GO:0046794	transport of virus (GO:0046794)	Type I interferon and viral life cycle	28	21	0.000274398		NDC1;NUP205;NUP107;TSG101;NUP188;VPS37A;NUP153;VPS37B;UBB;UBC;NMT2;NUP35;KPNA4;NUP43;NUP98;KPNA2;RPS27A;NUP58;KPNB1;RAN;KPNA1
UP_AD	GO:0075733	intracellular transport of virus (GO:0075733)	Type I interferon and viral life cycle	28	21	0.000277744		NDC1;NUP205;NUP107;TSG101;NUP188;VPS37A;NUP153;VPS37B;UBB;UBC;NMT2;NUP35;KPNA4;NUP43;NUP98;KPNA2;RPS27A;NUP58;KPNB1;RAN;KPNA1
UP_AD	GO:0060964	regulation of gene silencing by miRNA (GO:0060964)	miRNA-controlled gene silencing	15	24	0.000291565		TRIM71;NDC1;NUP205;NUP107;TGFB1;NUP188;FMR1;STAT3;NUP153;ELAVL1;POU5F1;FXR1;HIST2H3A;POLR2A;AGO1;POLR2D;POLR2E;NUP35;PPARG;NUP43;NUP98;NUP58;TNRC6A;RAN
UP_AD	GO:0007169	transmembrane receptor protein tyrosine kinase signaling pathway (GO:0007169)	transmembrane receptor protein tyrosine kinase signaling pathway	8	86	0.000319516		CEP57;TRIM71;KLB;NCKAP1;ITK;BMPR2;CSF1;IRS1;IRS4;IRS2;PIK3CB;IDE;WASL;FGF1;AP2A2;ACTB;PTPRG;IGF1R;SPRED1;SIPA1L1;GIT1;JAK1;ACTR2;EPHA4;PDGFRA;EPHA7;ATP6V0E1;MMP2;MST1;GAB1;FRS2;SIRT2;HNRNPH1;KIF16B;DDIT4;ELMO1;ATP6V1B2;HAP1;ATP6V0D1;ARHGEF7;CRK;FOXC1;ROCK1;TXK;PXN;PDGFB;PIK3R3;NEDD9;PIK3R2;SOCS2;CDC42;APH1A;PAK1;POLR2A;UBB;ERBB4;PDGFD;PDGFC;POLR2D;UBC;ERBB2;POLR2E;MAPK1;ZNF106;SHOC2;RPS27A;WASF2;…
UP_AD	GO:0007041	lysosomal transport (GO:0007041)	intracellular transport	13	25	0.0003382		SCARB2;VPS4A;TRAK1;AP3M1;VPS51;AP1G1;VPS53;KIF13A;ANKFY1;VPS18;SNAPIN;SORT1;AKTIP;M6PR;HOOK3;ATG14;RBSN;GAK;FAM160A2;EHD3;VAMP7;SNX16;HOOK1;RAB12;TMEM106B
UP_AD	GO:0007183	SMAD protein complex assembly (GO:0007183)	SMAD protein complex assembly	20	7	0.000345503		FKBP1A;SMAD2;SMAD1;SMAD4;TGFB1;SMAD3;ZFYVE9
UP_AD	GO:0030512	negative regulation of transforming growth factor beta receptor signaling pathway (GO:0030512)	response to lipid	23	21	0.000357408	ASB2	SMAD2;ZNF451;TGFB1;SMAD3;FAM89B;PDPK1;CAV1;HTRA4;MTMR4;SMAD6;SIRT1;TGFBR2;SMAD7;SKI;ADAM17;UBB;UBC;PMEPA1;RPS27A;SKIL;BCL9L
UP_AD	GO:0046777	protein autophosphorylation (GO:0046777)	phosphorylation	18	46	0.000359858		ITK;CAMK2D;TXK;STK4;ACVR1B;EGFR;IGF1R;STK11;PAK1;SLK;ERBB4;CHEK2;GRK7;MKNK2;ERBB2;MAP3K9;MARK2;JAK1;PDGFRA;EPHA4;MAP3K3;MAP2K2;YES1;DAPK1;PDPK1;EIF2AK1;DAPK3;MINK1;PTK2;MTOR;MELK;PEAK1;STK17B;TAOK1;WNK3;AAK1;MAP3K10;MAPKAPK5;ULK1;SIK1;GRB2;ATM;MAP3K13;MAP3K11;FGFR1;TAF1
UP_AD	GO:0043067	regulation of programmed cell death (GO:0043067)	apoptosis	3	63	0.000418416		CD40;RBM25;HIP1;RTKN;SLK;CHEK2;CASP2;SOX9;SKP2;MAP3K4;MAP4K2;MAP2K4;LEFTY1;DFFA;MAP2K1;MAP2K2;PTGIS;ACTN2;DAPK1;DAPK3;MINK1;FBXO10;SIRT1;GAS1;BIRC5;SGK1;RAF1;TP53;TNFRSF21;VCP;PHLPP1;TNFRSF11B;STK4;PAK1;BCL2L11;UBB;UBC;TP53INP1;PAK6;PMAIP1;RPS27A;PAK4;MAP2K6;MAP3K2;GDF11;MAP3K3;TGFB2;TGFB1;STAT1;WFS1;BNIP3;BMP8B;TNFRSF10B;CFLAR;GDF5;BMP3;BMP2;TAOK1;FAS;BAX;ATM;NF2;MAP3K14
UP_AD	GO:0097193	intrinsic apoptotic signaling pathway (GO:0097193)	apoptosis	3	31	0.00043624		DDX5;CDKN1A;DDX3X;CUL5;CUL3;GSKIP;CASP9;STK11;BCL2L10;BCL2L11;ZMAT3;CHEK2;ARL6IP5;E2F1;PMAIP1;CASP2;ZNF385A;MAP3K5;MCL1;BNIP3;PRKCD;TNFRSF10B;TOPORS;CUL4A;DNAJC10;JMY;BCL2;CYCS;BAX;TP53;BCL2L2
UP_AD	GO:1901701	cellular response to oxygen-containing compound (GO:1901701)	amino acid metabolism	1	64	0.000437065	ESR1	CXCL8;GFI1;SERPINE1;HMGB2;TNFAIP3;RORA;AHR;PKD2;ACTB;IPO5;SESN3;SESN1;SESN2;CAPN2;PDK3;SOX9;UPF1;PDGFRA;IGFBP5;DAPK1;NCOA3;PRKCD;FOS;SSTR2;TIRAP;RRAGC;RRAGD;EZR;TLR4;CFTR;NR1I2;PXN;PDGFB;UCP1;WNT8B;NUGGC;RELA;EGFR;ZFP36L1;HSP90B1;RAP1B;MAPK9;BRINP2;RAP1A;ZNF703;SH3BP4;MAPK1;SLC38A9;ROMO1;XBP1;JUN;FZD7;NR1H2;DEFA5;ZNF35;ESR1;MTOR;PTK7;TNIP3;PDCD4;LAMTOR1;SLC26A3;CPEB4;TAF1
UP_AD	GO:0031325	positive regulation of cellular metabolic process (GO:0031325)	cell differentiation and migration	6	29	0.000481457		CDKN1A;HDAC2;CSF1;UHRF1;FMR1;RAB1B;PDGFB;ARRB2;AGPAT1;HIF1A;INPP5F;CCL5;ROMO1;BVES;HOXA5;SNCA;EDN1;TGFB1;NR1H2;KLF4;TGFBR2;RNF41;VEGFA;NFKBIA;AHI1;FASN;GRB2;PPARA;TP53
UP_AD	GO:0032461	positive regulation of protein oligomerization (GO:0032461)	protein metabolism	20	12	0.000643613	NDFIP2;ESR1	SH3GLB1;TCL1A;BCL2L11;MMP1;MMP3;RACK1;BAX;PMAIP1;SNX9;IDE;RHOC;TP53
UP_AD	GO:0045766	positive regulation of angiogenesis (GO:0045766)	angiogenesis	2	31	0.000653898		ITGB1;CD40;CXCL8;BTG1;SERPINE1;GATA6;FGF1;ETS1;HIF1A;DLL1;HK2;MTDH;ITGB8;SASH1;JAK1;PAK4;SMAD1;XBP1;PTGIS;PRKCB;PDPK1;GAB1;HMGA2;KLF4;SIRT1;RUNX1;VEGFA;IL1A;SP1;ADM2;ANGPTL3
UP_AD	GO:0016482	cytosolic transport (GO:0016482)	intracellular transport	13	34	0.000683318		STX16;DCTN1;ARL1;WASHC2C;VPS26A;TGOLN2;EEA1;VPS51;AP1G1;VPS53;VTI1A;STX6;ANKFY1;TBC1D17;EPS15;SNX5;SORT1;VPS13C;AKTIP;GBF1;ZFYVE21;HOOK3;RBSN;KLHL20;GAK;MYO1D;FAM160A2;EHD3;RAB14;SNX16;KIF16B;HOOK1;UBE2O;RAB5A
UP_AD	GO:0001558	regulation of cell growth (GO:0001558)	cell cycle and division control	5	50	0.000688095		CDKN1A;BTG1;BMPR2;DDX3X;JADE1;TMEM97;RPS6KA3;STK11;SESN2;RACK1;CSNK2A1;SIRT1;MMP14;ADAM17;NME6;ADAM15;SGK1;TP53;FXN;MTPN;CAMK2D;DCUN1D3;ACVR1B;EGFR;SOCS2;CDC42;SERTAD3;SERTAD2;ERBB2;SH3BP4;APBB2;SLIT3;RBBP7;EXOSC2;TGFB2;SMAD4;TGFB1;SMAD3;ESR2;MTOR;DCBLD2;ITCH;CAPRIN2;BCL2;FGFR1OP;LAMTOR1;SLC25A33;TRIM32;HSPA1B;EIF4G2
UP_AD	GO:0051865	protein autoubiquitination (GO:0051865)	protein metabolism	20	19	0.000712595		TRIM71;RNF11;UHRF1;UBE2D2;UBE2D3;UBE2A;KLHL24;RNF4;RNF41;RNF146;CNOT4;RNF115;ITCH;MDM2;ERCC8;TRIM37;RAG1;RNF220;RNF187
UP_AD	GO:0071900	regulation of protein serine/threonine kinase activity (GO:0071900)	amino acid metabolism	1	26	0.000730234		CCNK;CDKN1A;DDX3X;CCNT2;TSG101;BCCIP;PTEN;PKMYT1;LRP6;TCL1B;STK11;TCL1A;PDCD10;SNCA;UVRAG;MAP2K1;MAP2K2;MST1;SIRT1;CDC37;CCNG1;CALM3;CALM1;CALM2;TELO2;EZH2
UP_AD	GO:0042276	error-prone translesion synthesis (GO:0042276)	chromatin remodeling and gene expression	9	11	0.000731135		RFC3;PCNA;UBB;PAPD7;RFC2;UBC;RPA1;REV1;REV3L;RPA2;RPS27A
UP_AD	GO:1904018	positive regulation of vasculature development (GO:1904018)	angiogenesis	2	31	0.000753126		ITGB1;CD40;CXCL8;BTG1;SERPINE1;PDGFB;GATA6;FGF1;ETS1;HIF1A;HK2;MTDH;TMEM100;RAP1A;ITGB8;HIF1AN;SASH1;PAK4;XBP1;PTGIS;PRKCB;PDPK1;GAB1;HMGA2;SIRT1;RUNX1;VEGFA;IL1A;SP1;ADM2;ANGPTL3
UP_AD	GO:0080135	regulation of cellular response to stress (GO:0080135)	stress and damage response	25	31	0.000760583		NUP205;CAMK2D;NUP107;NUP188;NPAS2;ARNTL;CASP9;NUAK1;BAG2;DNAJB6;CHORDC1;EP300;MAPK1;NUP43;IER3;MCL1;NDC1;HSPA8;NPM1;ARMT1;PTGES3;RPA1;RPA2;NUP153;SIRT1;MTOR;NUP35;ATM;NUP98;NUP58;HSPA1B
UP_AD	GO:1902893	regulation of pri-miRNA transcription from RNA polymerase II promoter (GO:1902893)	miRNA-controlled gene silencing	15	13	0.000782761		TGFB2;JUN;TGFB1;SMAD3;STAT3;PDGFB;FOS;HIF1A;RELA;NFIB;SOX9;PPARA;TP53
UP_AD	GO:0033993	response to lipid (GO:0033993)	response to lipid	23	38	0.000894042	ASB2	FOXA1;CD40;CXCL8;IL23R;NR1I2;HMGB2;WNT8B;TNFRSF11B;LIAS;CXCL5;SOCS2;RPS6KA3;POLR2D;SPP1;MICB;SNCA;JUN;TGFB1;GCH1;NR1H2;F2R;STAT3;ERBIN;TNFRSF10B;NR1D2;ESR1;TIRAP;ACER2;ASXL1;ADAM17;SLPI;CPS1;FAS;PPARG;PPARA;TLR4;TNFRSF21;IFNAR1
UP_AD	GO:0016032	viral process (GO:0016032)	Type I interferon and viral life cycle	28	53	0.000916654		RPL30;NUP107;NUP188;CALCOCO2;GFI1;NUCKS1;RPL9;AP2A2;RPL7A;RPL18A;AP1G1;B2M;NDC1;RPS7;RPS8;RPL13A;VPS37A;RPS3A;VPS37B;TBC1D20;PACS1;ELMO1;RPL27;NUP98;TP53;PPIA;NUP58;NUP205;VCP;TSG101;RAB1B;VPS4A;RPS15A;GRK2;UBB;PCBP2;UBC;RPL14;NUP43;CCL1;RPL15;RPS27A;RPL17;AP1M1;NUP153;DEK;NFIA;EIF3L;CHMP2B;CD28;PI4KA;NUP35;RAN
UP_AD	GO:0090101	negative regulation of transmembrane receptor protein serine/threonine kinase signaling pathway (GO:0090101)	protein metabolism	20	25	0.00101936	ASB2	ZNF451;FAM89B;HTRA4;MTMR4;UBB;UBC;PMEPA1;RPS27A;SKIL;BCL9L;ACVR1;SMAD2;TGFB1;SMAD3;PDPK1;CAV1;SMAD6;SIRT1;LEMD2;TGFBR2;SMAD7;SKI;SPART;ADAM17;NBL1
UP_AD	GO:0045595	regulation of cell differentiation (GO:0045595)	cell differentiation and migration	6	34	0.00110224		DDX5;CSF1;CBFB;ZBTB46;PLEKHB1;DLL1;CTGF;PURB;RPS6KA3;ZNF268;SKIL;CLASP1;DDX17;JUN;TGFB1;PRKCB;IGF2;NR1D2;PA2G4;KLF4;RUNX3;PTK2;RUNX1;SMAD7;SKI;CDK6;GDNF;SMOC1;OCIAD1;TAF8;SIK1;NANOG;RAF1;FGFR1
UP_AD	GO:0033363	secretory granule organization (GO:0033363)	regulation of secretion	24	7	0.00110456	ESR1	ABCA1;SRGN;BLOC1S2;F2R;BLOC1S3;LYST;F2RL3
UP_AD	GO:1901522	positive regulation of transcription from RNA polymerase II promoter involved in cellular response to chemical stimulus (GO:1901522)	chromatin remodeling and gene expression	9	11	0.00122457		SMAD1;XBP1;SMAD4;BMP2;SESN2;EP300;RBPJ;SMAD5;HIF1A;RELA;VEGFA
UP_AD	GO:0071417	cellular response to organonitrogen compound (GO:0071417)	amino acid metabolism	1	29	0.00122732		AHR;PKD2;ACTB;RELA;IPO5;ZFP36L1;HSP90B1;RAP1B;RAP1A;SESN3;SESN1;SESN2;CAPN2;SH3BP4;SLC38A9;SOX9;XBP1;IGFBP5;MTOR;MAPK13;DIAPH1;RRAGC;RRAGD;LAMTOR1;EZR;SLC26A3;CFTR;CPEB4;TAF1
UP_AD	GO:2000147	positive regulation of cell motility (GO:2000147)	cell differentiation and migration	6	45	0.00123101		SEMA7A;CSF1;FAM89B;PDGFB;PIK3CD;LAMC2;FGF1;EGFR;IGF1R;MYLK;PAK1;PDCD10;PODXL;PDGFD;CCL5;ZNF703;PDGFC;RACK1;HAS2;STX4;ZNF268;ACVR1;PDGFRA;SUN2;XBP1;EDN1;TGFB1;CAVIN1;SEMA4B;F2R;IGF1;SOD2;PTK2;VEGFA;PTP4A1;ADAM17;BMP2;DAB2;MMP14;MYO1C;ANGPTL3;FGFR1OP;F2RL1;TRIM32;HBEGF
UP_AD	GO:0035195	gene silencing by miRNA (GO:0035195)	miRNA-controlled gene silencing	15	14	0.00132652		TRIM71;STAT3;ADAR;DICER1;CNOT6;CNOT7;ZC3H7A;AGO3;CNOT1;AGO1;SNIP1;CNOT8;TNRC6A;RAN
UP_AD	GO:0048017	inositol lipid-mediated signaling (GO:0048017)	cellular signaling control	8	16	0.00139388		PDGFRA;IRS1;PIK3CD;IRS2;PIK3R2;PIK3CB;IGF1;PIK3CG;IGF1R;INPP5F;RPS6KB1;PI4KA;PI4KB;ZP3;EZR;FGFR1
UP_AD	GO:0016570	histone modification (GO:0016570)	chromatin remodeling and gene expression	9	29	0.00147357		HDAC2;USP16;TRRAP;UHRF1;HDAC11;BAZ2A;RPS6KA4;NSD3;RPS6KA5;ATXN7;MIER2;NSD1;EP300;NAA50;USP21;USP3;PRKCD;HUWE1;MSL3;UBE2A;SIRT1;SIRT2;CCNA2;MORF4L1;TBL1XR1;BRMS1L;CARM1;PADI1;EZH2
UP_AD	GO:1903532	positive regulation of secretion by cell (GO:1903532)	regulation of secretion	24	19	0.0015854		RAB2B;EDN1;TGFB2;RAB3A;TGFB1;KCNB1;GOLPH3L;SOX11;IGF1;IL1A;GRK2;ANG;DNM1L;EZR;PPIA;RAB5A;CFTR;CLASP1;EXPH5
UP_AD	GO:0031098	stress-activated protein kinase signaling cascade (GO:0031098)	stress and damage response	25	23	0.00162501		MAP3K2;MAP2K4;MAP4K2;MAP3K3;MAP2K1;MAP2K2;MINK1;STK4;MAPK13;PAK1;SLK;UBB;TAOK1;UBC;CCDC88C;PAK6;MAPK1;RPS27A;MAP3K14;MAP3K4;MAP3K5;PAK4;MAP2K6
UP_AD	GO:0008333	endosome to lysosome transport (GO:0008333)	intracellular transport	13	18	0.00170712		VPS18;VCP;SNAPIN;SORT1;AKTIP;M6PR;HOOK3;ATG14;TRAK1;LYST;CACNG7;FAM160A2;VAMP7;SNX16;HOOK1;RAB12;KIF13A;CACNG5
UP_AD	GO:0044344	cellular response to fibroblast growth factor stimulus (GO:0044344)	response to lipid	23	28	0.00170945		KLB;CEP57;TRIM71;CXCL8;FGF1;ZFP36L2;ZFP36L1;DSTYK;SPRED1;POLR2A;UBB;CCL5;UBC;POLR2D;POLR2E;MAPK1;SHOC2;RPS27A;GALNT3;FRS2;HNRNPM;NR4A1;RAB14;KIF16B;HNRNPH1;GRB2;CD44;FGFR1
UP_AD	GO:0010605	negative regulation of macromolecule metabolic process (GO:0010605)	negative cellular process	16	34	0.00171495		RB1;LRPAP1;PDGFB;SNX12;HIF1A;YY1;MECP2;PDCD10;STC2;RACK1;ITGB8;ZNF503;ZNF148;LDLR;MAP2K1;TGFB2;NDFIP2;MAP2K2;TGFB1;AP1AR;SOX11;KLF4;ESR1;TERF2;SIRT1;VEGFA;REST;CNOT7;CD28;REL;SMCR8;CD46;RBMS3;TAF1
UP_AD	GO:0034249	negative regulation of cellular amide metabolic process (GO:0034249)	amino acid metabolism	1	24	0.00171741		TRIM71;PRNP;BTG2;DDX3X;IGFBP5;ROCK1;DAPK1;FMR1;DAPK3;RPL13A;SAMD4B;FXR1;ILF3;CNOT7;CNOT1;ORMDL3;RACK1;HAP1;IGF2BP2;EIF4E2;CNOT8;GAPDH;CNOT9;SNCA
UP_AD	GO:0048193	Golgi vesicle transport (GO:0048193)	intracellular transport	13	61	0.00172911		ARF4;PGAP1;KDELR1;IER3IP1;BICD2;GOLGA2;CAPZB;TMED2;TMED7;TMED5;RAB8B;GOLPH3L;KIF23;RBSN;DYNLL2;NRBP1;SCAMP2;TAPBP;VAMP8;DYNC1LI2;VAMP7;TBC1D20;KDELR2;KIF2C;MPPE1;ERGIC2;DCTN6;DCTN5;SEC23A;TMED10;DCTN2;DCTN1;CUL3;RAB1B;DCTN4;TEX261;DNAJC28;NKD2;LMAN1;RACGAP1;CUX1;KIF3B;VPS51;VTI1A;STX4;SPTBN1;TRAPPC2;UVRAG;SEC24B;TRAPPC1;TRAPPC10;GBF1;TMED7-TICAM2;MYO5A;ARCN1;EHD3;SEC23IP;CAPZA1;CAPZA2;GOPC;SEC24C
UP_AD	GO:0006974	cellular response to DNA damage stimulus (GO:0006974)	stress and damage response	25	71	0.00178911		TOP2A;CCNK;BTG2;CDKN1A;MRE11;DYRK2;TRRAP;FMR1;SETD7;NUDT1;YY1;CASP9;STK11;CCND1;CHEK2;MYC;PCLAF;CASP2;TOPBP1;ZNF385A;UPF1;RFC3;PARP1;NCOA6;RFC2;USP3;MASTL;GNL1;SIRT1;TOPORS;PAPD7;MSH3;WAC;TP53;CLOCK;ASF1A;VCP;USP16;CUL5;USP10;IGHMBP2;XIAP;ZBTB4;RAD51AP1;BCL2L10;BCL2L11;UBR5;E2F1;SUSD6;MAP2K6;MCL1;UVRAG;NPM1;XRCC2;RPA1;UBE2A;GTF2H3;USP28;MTOR;FBXO31;CUL4A;TAOK1;BCL2;NABP1;BAX;ERCC8;GRB2;ATM;UBA1;B…
UP_AD	GO:0038127	ERBB signaling pathway (GO:0038127)	cellular signaling control	8	25	0.00179567		CUL5;PXN;EGFR;EPS8;NRAS;RPS6KA5;UBB;ERBB4;ERBB2;UBC;MAPK1;SOX9;RPS27A;EPS15;TGFB1;PDPK1;GAB1;ERBIN;PTK2;EREG;ADAM17;KIF16B;CDC37;GRB2;HBEGF
UP_AD	GO:0032007	negative regulation of TOR signaling (GO:0032007)	negative regulation of TOR signaling	8	16	0.00180771		PRKAA1;UBR1;SIRT1;ARNTL;STK11;SESN3;TMEM127;SESN1;BMT2;SESN2;DDIT4;TBC1D7;TNFAIP8L1;SH3BP4;MAPKAPK5;ATM
UP_AD	GO:0071230	cellular response to amino acid stimulus (GO:0071230)	amino acid metabolism	1	14	0.00182218		XBP1;UBR1;MTOR;IPO5;SESN3;RRAGC;SESN1;SESN2;RRAGD;CAPN2;SH3BP4;SLC38A9;LAMTOR1;CPEB4
UP_AD	GO:1905477	positive regulation of protein localization to membrane (GO:1905477)	protein localization	19	28	0.00195549		ITGB1;MFF;EGFR;NKD2;PPP3R1;BCL2L11;YWHAQ;KIF5B;CHORDC1;ERBB2;E2F1;PMAIP1;STX4;SPTBN1;PLS1;PRNP;PRKCI;PDPK1;KCNB1;RHOG;DYNLL2;YWHAZ;MYO1C;WNK3;BCL2;SQSTM1;TP53;ARF6
UP_AD	GO:0032869	cellular response to insulin stimulus (GO:0032869)	amino acid metabolism	1	31	0.00198309		IRS1;PDE3B;IRS4;PIK3R3;IRS2;PIK3R2;SLC2A4;IDE;IGF1R;ZFP36L1;ZNF106;ATP6V1C1;RAB8B;PRKCI;XBP1;ATP6V0E1;GOT1;PARP1;CAV2;PDPK1;IGF2;GAB1;MYO5A;RAB10;KAT2B;RPS6KB1;ATP6V1B2;GRB2;PPARG;ATP6V0D1;SLC25A33
UP_AD	GO:1902895	positive regulation of pri-miRNA transcription from RNA polymerase II promoter (GO:1902895)	miRNA-controlled gene silencing	15	10	0.0022456		TGFB2;JUN;TGFB1;SMAD3;STAT3;PDGFB;FOS;HIF1A;TP53;RELA
UP_AD	GO:0047496	vesicle transport along microtubule (GO:0047496)	intracellular transport	13	10	0.00226248		CLN3;FYCO1;KIF3B;NDE1;KIF5B;KIF13A;HAP1;TRAK1;NDEL1;PAFAH1B1
UP_AD	GO:1903670	regulation of sprouting angiogenesis (GO:1903670)	angiogenesis	2	10	0.00227962		SMAD1;TMEM2;PDPK1;E2F2;FGF1;KLF4;SYNJ2BP;DLL1;VEGFA;JAK1
UP_AD	GO:0045786	negative regulation of cell cycle (GO:0045786)	cell cycle and division control	5	23	0.0022825		BTG3;BTG2;MYOCD;FOXC1;BTG1;TGFB1;SMAD3;HPGD;IPO7;RUNX3;IPO5;NR4A1;HHEX;BRINP2;BMP2;LATS2;CDK6;PDCD4;TRIM35;GAS1;HECA;TAF6;MAD2L1
UP_AD	GO:0051896	regulation of protein kinase B signaling (GO:0051896)	phosphorylation	18	41	0.00228647		KLB;ITGB1;PHLPP2;HIP1;PHLPP1;IRS1;PDGFB;PTEN;PIK3CD;IRS2;PIK3R2;PIK3CB;ARRB2;FGF1;PIK3CG;EGFR;MTDH;ERBB4;C1QBP;ERBB2;RACK1;THEM4;RICTOR;PDGFRA;OSBPL8;TCF7L2;TGFB1;PLEKHA1;IGF2;GAB1;FRS2;ESR1;SIRT1;PTK2;EREG;RNF41;CD28;GRB2;FGFR1;HBEGF;OTUD3
UP_AD	GO:0043536	positive regulation of blood vessel endothelial cell migration (GO:0043536)	cell differentiation and migration	6	17	0.00229301		NUS1;MAP3K3;CD40;TGFB1;PDPK1;PDGFB;HMGB1;ETS1;HIF1A;SIRT1;VEGFA;ATP5B;ADAM17;SRPX2;SP1;AKT3;FGFR1
UP_AD	GO:0007030	Golgi organization (GO:0007030)	regulation of secretion	24	33	0.0022999		TMED10;UBXN2B;ATL3;UBXN2A;STX16;ARL1;DNAJC28;GOLGA2;CDC42;LMAN1;VPS51;PDCD10;VTI1A;STX6;TMED2;TMED7;TMED5;CLASP1;ATP8B1;CSNK1A1;TANGO2;SEC16A;GBF1;TMED7-TICAM2;GOLPH3L;YWHAZ;GAK;VMP1;GOLGA8B;RAB30;SEC23IP;TBC1D20;ARHGEF7
UP_AD	GO:0010604	positive regulation of macromolecule metabolic process (GO:0010604)	cell differentiation and migration	6	61	0.00266762		DDX3X;CSF1;FMR1;HMGB2;RHOXF2B;PIK3CD;PIK3CB;ARRB2;ETS1;MYC;DNMT3B;ITGB8;UBAP2L;BVES;GABPA;MAP2K1;RPS7;NCOA3;OSR1;SOX11;PAX6;TERF2;IL1A;EZR;CD46;TP53;TLR4;RBMS3;MTPN;DNMT1;PRKAA1;ROCK1;PDGFB;HIF1A;MAPK9;INPP5F;PDCD10;UBR5;E2F1;MAPK1;ZBTB7B;SNCA;SMAD1;TGFB1;SMAD3;WFS1;STAT3;HMGA2;BRAF;IGF1;KLF4;MTOR;VEGFA;AHI1;ITCH;BMP2;ACTC1;SP1;ADM2;CD28;HSPA1B
UP_AD	GO:0043535	regulation of blood vessel endothelial cell migration (GO:0043535)	cell differentiation and migration	6	18	0.00267078		NUS1;CD40;TGFB1;ANGPT2;PDPK1;PDGFB;HMGB1;ETS1;SIRT1;HIF1A;VEGFA;MECP2;ATP5B;ADAM17;SP1;AKT3;PPARG;FGFR1
UP_AD	GO:1901800	positive regulation of proteasomal protein catabolic process (GO:1901800)	catabolism	4	23	0.00280803		USP13;VCP;ANKIB1;CSNK1A1;FMR1;KEAP1;RNF19B;HSPBP1;SIRT2;NKD2;SMAD7;ATXN3;DAB2;RNF114;RNF125;RNF138;ARIH2;RACK1;MDM2;LONRF1;HSPA1B;SOCS5;TAF1
UP_AD	GO:0032459	regulation of protein oligomerization (GO:0032459)	protein metabolism	20	11	0.00284021		SH3GLB1;TCL1A;MMP1;MMP3;EP300;BAX;PMAIP1;SNX9;IDE;DNM1L;TP53
UP_AD	GO:0006661	phosphatidylinositol biosynthetic process (GO:0006661)	phosphatidylinositol biosynthesis	17	28	0.00318415		MTMR3;PIGO;MTMR14;PTEN;MTMR9;PIK3R3;PIK3CD;PIK3R2;PIK3CB;MTMR4;PIK3CG;INPP5F;PIP4K2A;PIP4K2C;CDIPT;PLEKHA1;OCRL;DPM1;FIG4;RAB14;PIGA;PI4KA;MPPE1;PI4KB;PIGG;RAB5A;PIGF;PIGH
UP_AD	GO:0042593	glucose homeostasis (GO:0042593)	glucose homeostasis	12	23	0.00338957		TCF7L2;PRKAA1;G6PC;IRS1;KCNB1;WFS1;STAT3;IGF2;NUCKS1;PAX6;PIK3R2;PYGL;SLC2A4;IGF1;SIRT1;HK2;HK1;STK11;CRY2;POLR2D;PPARG;PPARGC1A;SOX4
UP_AD	GO:0043200	response to amino acid (GO:0043200)	amino acid metabolism	1	14	0.00340988		XBP1;MTOR;IPO5;SESN3;RRAGC;SESN1;SESN2;RRAGD;CAPN2;SH3BP4;SLC38A9;TMBIM6;LAMTOR1;CPEB4
UP_AD	GO:0014065	phosphatidylinositol 3-kinase signaling (GO:0014065)	cellular signaling control	8	13	0.00341682		EDN1;PLEKHA1;IRS1;PIK3CD;PIK3R2;PIK3CB;IGF1;PIK3CG;SIRT2;ZFP36L1;IGF1R;C1QBP;ERBB2
UP_AD	GO:0099518	vesicle cytoskeletal trafficking (GO:0099518)	intracellular transport	13	10	0.00359666		CLN3;NDE1;KIF5B;MYO5A;WASL;HAP1;FNBP1L;TRAK1;NDEL1;PAFAH1B1
UP_AD	GO:0006895	Golgi to endosome transport (GO:0006895)	intracellular transport	13	10	0.00362129		TGOLN2;RAB14;SORT1;KIF16B;VPS13C;GBF1;AP1AR;RBSN;EPS15;KLHL20
UP_AD	GO:0032436	positive regulation of proteasomal ubiquitin-dependent protein catabolic process (GO:0032436)	catabolism	4	22	0.00394134		VCP;ANKIB1;CSNK1A1;CAV1;KEAP1;RNF19B;HSPBP1;SIRT2;HERPUD1;NKD2;SMAD7;DAB2;RNF114;RNF125;RNF138;ARIH2;RACK1;MDM2;LONRF1;HSPA1B;SOCS5;TAF1
UP_AD	GO:0019221	cytokine-mediated signaling pathway (GO:0019221)	cytokine-mediated signaling pathway	23	119	0.00396888		IFITM1;CSF1;IRS1;IL23R;PITPNA;IRS2;RORA;CRKL;ICAM1;SOX2;RPS6KA4;PSMD9;RPS6KA5;PSMD4;CCND1;MYC;TNFSF11;B2M;IFNAR2;PRKCD;GPR75;HLA-F;MID1;EREG;ADAM17;TXLNA;HIST2H3A;PSME3;FSCN1;SQSTM1;TP53;PPIA;IFNAR1;PSMD11;PDGFB;TNFRSF11B;FOXO3;HIF1A;HSP90B1;SOCS2;RAP1B;UBB;UBC;SOCS4;MAP2K6;MCL1;SOCS5;HSPA8;SMAD4;TGFB1;VCAM1;TNFSF13;TNFRSF10B;IFNLR1;NFKBIA;TOLLIP;BCL2;NANOG;GRB2;BRWD1;MAP3K14;ITGB1;CDKN1A;CD40;CX…
UP_AD	GO:1901185	negative regulation of ERBB signaling pathway (GO:1901185)	cellular signaling control	8	16	0.00407907		ERRFI1;TSG101;EPS15L1;EGFR;EREG;CDC42;RNF115;UBB;ERBB4;UBC;ERBB2;GRB2;RPS27A;ARHGEF7;EPS15;HBEGF
UP_AD	GO:0016236	macroautophagy (GO:0016236)	macroautophagy	14	30	0.0042424		PLEKHF2;VCP;PRKAA1;MTMR3;TSG101;MTMR14;VPS4A;TOMM20;CLN3;MAP1LC3B;UBB;UBC;MFN1;MFN2;RPS27A;SNAP29;CSNK2A1;LIX1L;YOD1;VPS37A;VPS37B;ATG14;DYNLL2;VAMP8;VMP1;ATG16L1;CHMP2B;ULK1;VDAC1;SQSTM1
UP_AD	GO:0032479	regulation of type I interferon production (GO:0032479)	regulation of type I interferon production	28	25	0.00427657		MRE11;CRCP;TNFAIP3;DTX4;RELA;RNF216;UBB;UBC;PCBP2;POLR2E;EP300;RPS27A;XRCC6;XRCC5;TIRAP;CYLD;ITCH;MAVS;RNF125;POLR3A;IRF1;TAX1BP1;POLR3F;POLR3G;TRIM32
UP_AD	GO:0051101	regulation of DNA binding (GO:0051101)	DNA binding	10	18	0.00429285		RB1;FOXC1;SP100;JUN;TGFB1;CDCA5;HMGB2;HMGA2;RSF1;HMGB1;IGF1;SIRT2;SKI;NFKBIA;HABP4;E2F1;ID4;PPARG
UP_AD	GO:1902041	regulation of extrinsic apoptotic signaling pathway via death domain receptors (GO:1902041)	apoptosis	3	15	0.00431384		SP100;RNF34;FEM1B;SERPINE1;TNFAIP3;TNFRSF10B;FASLG;CFLAR;ICAM1;PEA15;PMAIP1;FAS;STX4;FADD;RFFL
UP_AD	GO:0071385	cellular response to glucocorticoid stimulus (GO:0071385)	response to corticoid/corticosteroid stimulus	22	9	0.00435416		REST;BCL2L11;KLF9;HNRNPU;SSTR2;NR3C1;ZFP36L2;ZFP36L1;UBE2L3
UP_AD	GO:0043491	protein kinase B signaling (GO:0043491)	phosphorylation	18	14	0.00451161		CDKN1A;TGFB1;PTEN;IGF1;FOXO3;SIRT2;ZFP36L1;CASP9;NR4A1;CREB1;CCL5;MKRN1;MDM2;THEM4
UP_AD	GO:0042327	positive regulation of phosphorylation (GO:0042327)	amino acid metabolism	1	48	0.0045726		PFKFB2;CD40;VCP;PRKAA1;MRE11;FMR1;FAM129A;ILK;STK4;HIF1A;EGFR;IGF1R;DSTYK;PAK1;CCND2;CCND1;KCTD20;ERBB4;CCL5;ERBB2;RACK1;DVL3;SOX9;EPHA4;PDGFRA;EPHA7;TGFB1;RYK;FZD7;PTGES3;AKTIP;IGF2;IGF1;ATG14;BTBD10;SIRT1;PTK2;MTOR;EREG;VEGFA;ADAM17;MAVS;BMP2;DAB2;FAS;ROR1;ANG;FGFR1
UP_AD	GO:0031952	regulation of protein autophosphorylation (GO:0031952)	phosphorylation	18	13	0.00459403		ERRFI1;EPHA7;MRE11;PDGFB;VEGFA;RAP2C;PDGFD;PDGFC;CHORDC1;TNKS1BP1;CALM3;CALM1;CALM2
UP_AD	GO:0032868	response to insulin (GO:0032868)	amino acid metabolism	1	22	0.00461382		PRKCI;XBP1;PARP1;GOT1;IRS1;PDPK1;SORT1;PDE3B;IGF2;MYO5A;IRS2;PIK3R2;SLC2A4;IGF1;SIRT1;ZFP36L1;RAB10;KAT2B;RPS6KB1;PPARG;SLC25A33;RAB8B
UP_AD	GO:0008630	intrinsic apoptotic signaling pathway in response to DNA damage (GO:0008630)	apoptosis	3	17	0.00463038		DYRK2;USP28;SIRT1;TOPORS;CASP9;BCL2L10;BCL2L11;CHEK2;DDIT4;E2F1;BCL2;CASP2;EP300;BAX;TP53;BCL2L2;MCL1
UP_AD	GO:0031331	positive regulation of cellular catabolic process (GO:0031331)	catabolism	4	29	0.00485137		PFKFB2;ABCD2;PRKAA1;ROCK1;IRS1;IRS2;PIK3CB;HIF1A;MTDH;TRIM8;STK11;TP53INP1;SH3BP4;SNX9;TRIM65;SNCA;SH3GLB1;UPF1;DAPK1;BNIP3;PRKCD;NRDC;IGF1;ITCH;CNOT7;CNOT1;EZR;CNOT8;PPARA
UP_AD	GO:0032270	positive regulation of cellular protein metabolic process (GO:0032270)	cell differentiation and migration	6	26	0.0049756		PIWIL2;HDAC2;DDX3X;CSF1;UHRF1;FMR1;FAM129A;ELAVL1;FXR1;ERBB2;FADD;SOX4;YTHDF1;NPM1;TGFB1;NR1H2;LARP4B;EEF2;KLF4;MTOR;NFKBIA;RPS6KB1;CD28;EZR;EIF3C;TRIM32
UP_AD	GO:0016239	positive regulation of macroautophagy (GO:0016239)	macroautophagy	14	16	0.00509738		SH3GLB1;UVRAG;CALCOCO2;BNIP3;SIRT1;FYCO1;SPTLC1;SPTLC2;SESN3;SESN1;SESN2;WAC;PIP4K2A;SMCR8;PIP4K2C;PAFAH1B2
UP_AD	GO:0010869	regulation of receptor biosynthetic process (GO:0010869)	receptor biosynthesis	21	7	0.00515902	ESR1	ANKRD13C;EDN1;HDAC2;PPARG;PPARA;HIF1A;HOXA5
UP_AD	GO:0033077	T cell differentiation in thymus (GO:0033077)	T cell differentiation	26	7	0.00519048	ESR1	ADAM17;FADD;CCR6;GLI3;ZFP36L2;ZFP36L1;RAG1
UP_AD	GO:0043122	regulation of I-kappaB kinase/NF-kappaB signaling (GO:0043122)	regulation of I-kappaB kinase/NF-kappaB signaling	18	47	0.00529878	TNRC6A	CD40;CANT1;TRAF3IP2;USP10;ZFAND6;TNFAIP3;RORA;FASLG;LITAF;RELA;MTDH;TRIM8;UBB;TSPAN6;UBC;FLNA;FADD;RPS27A;MAP3K3;NDFIP2;UNC5CL;PRKCB;STAT1;PDPK1;F2R;SHISA5;TNFRSF10B;IRAK4;CFLAR;RHOC;SIRT1;ESR1;TIRAP;FKBP1A;NFKBIA;IL1A;MAVS;TNIP3;C18ORF32;REL;F2RL1;ROR1;TRIM59;SQSTM1;MAP3K14;TRIM32;TMEM9B
UP_AD	GO:0034629	cellular protein complex localization (GO:0034629)	protein localization	19	10	0.00531077	TNRC6A	RCC2;NACC2;TNFAIP2;KLHL21;CEP72;EXOC3;EZR;MZT1;GPN3;SMAD7
UP_AD	GO:0042059	negative regulation of epidermal growth factor receptor signaling pathway (GO:0042059)	cellular signaling control	8	15	0.00545974		ERRFI1;TSG101;EPS15L1;EGFR;CDC42;RNF115;GPRC5A;UBB;UBC;GRB2;RPS27A;ARHGEF7;EPS15;SOCS4;SOCS5
UP_AD	GO:0016575	histone deacetylation (GO:0016575)	chromatin remodeling and gene expression	9	14	0.00583457		HDAC2;HDAC11;MSL3;BAZ2A;SIRT1;SIRT2;ELK4;PER2;MORF4L1;REST;TBL1XR1;MIER2;BRMS1L;RCOR1
UP_AD	GO:0071363	cellular response to growth factor stimulus (GO:0071363)	response to lipid	23	35	0.00583865	ESR1	FOXC1;CXCL8;BMPR2;PDGFB;NR3C1;ZFP36L2;EGFR;ZFP36L1;TMEM100;DSTYK;RAP1A;CCL5;ERBB2;RACK1;HAS2;SOX9;ACVR1;SMAD4;TGFB1;SMAD3;PDPK1;MTSS1L;KLF4;PHOX2B;SIRT2;SMAD7;VEGFA;EEF1A1;EHD1;NR4A1;ACAP2;BMP2;RPS6KB1;GAS1;CD44
UP_AD	GO:2000134	negative regulation of G1/S transition of mitotic cell cycle (GO:2000134)	cell cycle and division control	5	11	0.00583878		RB1;CDKN1A;SLFN11;DCUN1D3;NACC2;PTEN;JADE1;CDK2AP2;ZNF655;PKD2;KLF4
UP_AD	GO:2001020	regulation of response to DNA damage stimulus (GO:2001020)	stress and damage response	25	14	0.0058691		ARMT1;FEM1B;FMR1;PRKCD;RPA2;HMGA2;NPAS2;CASP9;MYC;SMYD2;UBE2V2;KMT5A;MCL1;IER3
UP_AD	GO:0051094	positive regulation of developmental process (GO:0051094)	cell differentiation and migration	6	30	0.00612753		BMPR2;TFRC;PDGFB;RBPJ;MFF;ACVR1B;CTGF;LRP6;RPS6KA3;C1QBP;ZNF703;SOX9;DNM1L;ZNF268;RREB1;ACVR1;XBP1;JUN;NCOA3;BNIP3;MST1;SOX11;PA2G4;DDHD1;SIRT1;BMP2;GDNF;SRSF6;ARHGEF7;MIXL1
UP_AD	GO:0060255	regulation of macromolecule metabolic process (GO:0060255)	chromatin remodeling and gene expression	9	33	0.00631522		EIF4A2;MTMR3;DDX3X;DDX46;MTMR9;ATXN7L3B;AHR;MTMR4;NLK;HIF1A;ZFP36L1;SOX2;NPAT;MAPK9;MYC;MAPK1;LDLR;TRIM44;SORT1;IGF2;IGF1;PHOX2B;POU5F1;SRPK1;TAPBP;MAPK13;CDK6;DDX39B;GDNF;KIF16B;CDK4;NANOG;LAMTOR1
UP_AD	GO:0071345	cellular response to cytokine stimulus (GO:0071345)	response to lipid	23	89	0.00659123		ITGB1;CDKN1A;CXCL8;CSF1;IL23R;ZFAND6;HNRNPU;PIK3CD;RORA;FASLG;PIK3CB;YBX3;MYLK3;CRKL;ICAM1;SOX2;TCL1A;CCND1;MYC;TNFSF11;SOX9;JAK1;IFNAR2;UPF1;PTGIS;DAPK1;IFNGR1;MMP1;MMP2;DAPK3;MMP3;RPL13A;FOS;IRAK4;NPNT;SIRT1;YWHAZ;EREG;IL1A;ZEB1;TXLNA;IFNE;IRF1;FSCN1;BIRC5;CRK;GAPDH;TP53;TNFRSF21;IFNAR1;FOXC1;USP10;FOXO3;HIF1A;LRP8;RELA;ZFP36L2;HSP90B1;ZFP36L1;SOCS2;MUC1;UBB;CCL5;UBC;HAS2;STX4;CCL1;RPS27A;SOCS4…
UP_AD	GO:1900034	regulation of cellular response to heat (GO:1900034)	stress and damage response	25	23	0.00660349		NDC1;HSPA8;NUP205;CAMK2D;NUP107;NUP188;PTGES3;RPA1;RPA2;NUP153;SIRT1;MTOR;DNAJB6;BAG2;CHORDC1;EP300;MAPK1;NUP35;NUP43;ATM;NUP98;NUP58;HSPA1B
UP_AD	GO:0032434	regulation of proteasomal ubiquitin-dependent protein catabolic process (GO:0032434)	catabolism	4	25	0.00662575		VCP;KEAP1;RNF19B;HSPBP1;NKD2;RNF114;RNF138;GNA12;ARIH2;RACK1;LONRF1;UBQLN4;N4BP1;SOCS5;ANKIB1;CSNK1A1;SIRT2;SMAD7;DAB2;RNF125;RYBP;WAC;MDM2;HSPA1B;TAF1
UP_AD	GO:0032909	regulation of transforming growth factor beta2 production (GO:0032909)	TGFbeta 2 production	27	5	0.00684585		SMAD4;TGFB2;SMAD3;GATA6;HIF1A
UP_AD	GO:0043280	positive regulation of cysteine-type endopeptidase activity involved in apoptotic process (GO:0043280)	apoptosis	3	29	0.00720491		VCP;DDX3X;HIP1;FASLG;HMGB1;BCL2L10;MYC;ARL6IP5;RACK1;PMAIP1;CASP2;FADD;MAP3K5;SNCA;EGLN3;SMAD3;DAPK1;F2R;TNFRSF10B;CFLAR;SIRT1;SENP1;ACER2;REST;DLC1;CYCS;FAS;BAX;PPARG
UP_AD	GO:0030178	negative regulation of Wnt signaling pathway (GO:0030178)	cellular signaling control	8	41	0.00747292		DRAXIN;PSMD11;CUL3;CTNND1;JADE1;CBY1;TMEM131L;NLK;STK4;GLI3;LRP6;NKD2;SOX2;PSMD9;PSMB5;ZNRF3;PSMD4;UBB;UBC;GRB10;RACK1;DVL3;SOX9;RPS27A;WWTR1;TCF7L2;IGFBP4;CSNK1A1;CAV1;CTNNBIP1;FZD6;KREMEN1;NFATC1;TMEM64;MCC;CYLD;BMP2;DAB2;LATS2;PSME3;RBMS3
UP_AD	GO:0060147	regulation of posttranscriptional gene silencing (GO:0060147)	gene silencing by RNA	11	18	0.00762762		TRIM71;NDC1;NUP205;NUP107;NUP188;FMR1;NUP153;HIST2H3A;POLR2A;AGO1;POLR2D;POLR2E;NUP35;NUP43;NUP98;NUP58;TNRC6A;RAN
UP_AD	GO:0060966	regulation of gene silencing by RNA (GO:0060966)	miRNA-controlled gene silencing	15	18	0.00766841		TRIM71;NDC1;NUP205;NUP107;NUP188;FMR1;NUP153;HIST2H3A;POLR2A;AGO1;POLR2D;POLR2E;NUP35;NUP43;NUP98;NUP58;TNRC6A;RAN
UP_AD	GO:0031329	regulation of cellular catabolic process (GO:0031329)	catabolism	4	18	0.00770963		USP13;ROCK1;DAPK1;USP10;DAPK3;TYSND1;PIK3R2;HMGB1;DRAM1;RRAGC;RRAGD;PSAP;PIP4K2A;EP300;ULK1;SMCR8;ATM;PIP4K2C
UP_AD	GO:1902807	negative regulation of cell cycle G1/S phase transition (GO:1902807)	cell cycle and division control	5	10	0.00772427		RB1;CDKN1A;SLFN11;DCUN1D3;PTEN;JADE1;CDK2AP2;ZNF655;KLF4;PKD2
UP_AD	GO:0031954	positive regulation of protein autophosphorylation (GO:0031954)	phosphorylation	18	10	0.00776625	TNRC6A	RAP2C;MRE11;PDGFD;PDGFC;PDGFB;TNKS1BP1;CALM3;CALM1;CALM2;VEGFA
UP_AD	GO:0051270	regulation of cellular component movement (GO:0051270)	cell differentiation and migration	6	16	0.00782922		SP100;ROCK1;DAPK3;ETS1;EGFR;EREG;VEGFA;DIAPH1;ADAM17;CDK6;INPP5F;ERBB4;ERBB2;ZSWIM6;RAF1;HBEGF
UP_AD	GO:0030308	negative regulation of cell growth (GO:0030308)	cell cycle and division control	5	30	0.00783515		CDKN1A;BMPR2;DDX3X;BTG1;DCUN1D3;JADE1;RNF6;ACVR1B;STK11;SERTAD3;SERTAD2;SESN2;RACK1;SH3BP4;APBB2;SLIT3;RBBP7;EPHA4;TGFB2;SMAD4;TGFB1;SMAD3;SIRT1;ESR2;DCBLD2;ADAM15;NME6;CAPRIN2;TP53;HSPA1B
UP_AD	GO:0010506	regulation of autophagy (GO:0010506)	macroautophagy	14	46	0.00792183		USP13;PRKAA1;ROCK1;USP10;MTMR9;VPS26A;PIK3R2;PIK3CB;HMGB1;MTDH;GOLGA2;TRIM8;STK11;DRAM1;PSAP;TP53INP1;PIP4K2A;EP300;SH3BP4;SLC38A9;PIP4K2C;DNM1L;TRIM65;ATP6V1C1;SNX5;MCL1;SH3GLB1;ATP6V0E1;DAPK1;BNIP3;DAPK3;SIRT2;MTOR;EEF1A1;RRAGC;RRAGD;BCL2;ATP6V1B2;ULK1;VDAC1;ATM;SMCR8;LAMTOR1;ATP6V0D1;GAPDH;EIF4G2
UP_AD	GO:0010801	negative regulation of peptidyl-threonine phosphorylation (GO:0010801)	amino acid metabolism	1	8	0.0079227		SPRED1;PARD3;DDIT4;CALM3;CALM1;CALM2;SIRT2;SMAD7
UP_AD	GO:0071384	cellular response to corticosteroid stimulus (GO:0071384)	response to corticoid/corticosteroid stimulus	22	8	0.00796418		REST;BCL2L11;HNRNPU;SSTR2;NR3C1;ZFP36L2;ZFP36L1;UBE2L3
UP_AD	GO:0051302	regulation of cell division (GO:0051302)	cell cycle and division control	5	20	0.00839277		SH3GLB1;UVRAG;NCOA3;KLHL21;CCP110;FGF1;DLL1;MYO19;SIRT2;POU5F1;ZFYVE26;MYC;KIF13A;RACK1;CDK2AP2;TXNIP;CALM3;CALM1;CALM2;GIT1
UP_AD	GO:0034614	cellular response to reactive oxygen species (GO:0034614)	amino acid metabolism	1	20	0.00843603		PDGFRA;JUN;PLEKHA1;MMP3;PRKCD;PXN;UCP1;TNFAIP3;FOS;PKD2;SIRT1;RELA;EGFR;MAPK13;MAPK9;PPIF;MAPK1;ROMO1;FXN;MAP3K5
DN_AD	GO:0050821	protein stabilization (GO:0050821)	protein metabolism	20	20	0.00846283		HIP1;MTMR9;ATP1B3;NLK;STK4;CLU;PHB2;A1CF;HYPK;CREB1;SUMO1;CDC37;ZNF207;EP300;PIN1;CALR;ZSWIM7;SUGT1;PLPP3;SOX4
DN_AD	GO:0006355	regulation of transcription, DNA-templated (GO:0006355)	chromatin remodeling and gene expression	9	103	0.00857872		ZNF573;ZNF570;PHB2;ELK1;SPIB;YY1;TIAL1;RPS6KA4;SPIC;RPS6KA5;ZFP30;POFUT1;GPBP1;MYB;ZNF207;EP300;SOX4;MEN1;F2R;PIAS2;EREG;THAP1;DDIT3;PPIE;UBE2V1;TP53;ZNF551;KMT2D;SRCAP;TXK;NLK;RAI1;ZNF704;NACC1;NKX2-1;ZNF426;ZBED1;ZNF665;ZBTB7A;RREB1;STAT5B;EGR2;BRPF1;CBX5;BCL11B;PHF12;IGF2;NR2F2;ESR2;FOSL1;SP2;SP1;NANOG;CALR;ZNF138;ZNF257;EZH2;BARHL1;GMEB1;GTF2H2C;SUV39H1;CITED4;ILK;HMGB1;MED16;SUMO1;SIX3;UBTF;…
UP_AD	GO:0043687	post-translational protein modification (GO:0043687)	chromatin remodeling and gene expression	9	72	0.00873024		RAB3A;CSF1;KEAP1;DCAF8;LAMC1;FBXO21;DCAF4;DCAF7;ANKRD9;PSMD9;PSMD4;CDH2;QSOX1;ELOC;SKP2;ARSA;WSB1;IGFBP5;IGFBP4;APLP2;SHISA5;FBXO10;FBXO11;PDIA6;LRRC41;CKAP4;PTP4A2;GAN;PSME3;PSMD11;CUL5;EPAS1;DCUN1D3;GPS1;CUL3;RAB1B;ASB13;HIF1A;HSP90B1;ASB16;TGOLN2;SOCS2;DCAF17;PSMB5;ARSJ;STC2;SPP1;FEM1C;RBBP7;SOCS5;ICMT;FEM1A;GOLM1;WFS1;FEM1B;KLHL21;FBXL18;KLHL3;KLHL20;FBXO31;CUL4A;KBTBD6;CALU;ASB6;ERCC8;FBXL3;…
UP_AD	GO:1905564	positive regulation of vascular endothelial cell proliferation (GO:1905564)	cell cycle and division control	5	6	0.00910515		ADAM17;SP1;PDPK1;AKT3;HMGB1;FGFR1
DN_AD	GO:0006357	regulation of transcription from RNA polymerase II promoter (GO:0006357)	chromatin remodeling and gene expression	9	98	0.00910545		WWC1;WWC2;GABPB1;ELK1;SPIB;YY1;TIAL1;RPS6KA4;SPIC;ZFP36;RPS6KA5;ZMIZ2;MYB;EP300;SOX4;MEN1;THAP1;DDIT3;TP53;KMT2D;SRCAP;TXK;MTDH;RAI1;ZNF704;NKX2-1;ZBED1;RREB1;STAT5B;EGR2;CBX5;BCL11B;PHF12;SLC33A1;IGF2;NR2F2;ESR2;FOSL1;AHI1;SP2;SP1;AGO2;REL;PIN1;NANOG;CALR;HOXD9;EZH2;BMPR1A;BARHL1;GMEB1;GTF2H2C;ONECUT3;SUV39H1;CITED4;HMGB1;MED16;N4BP2L2;SUMO1;TRPS1;TEAD1;ZHX3;EN1;ETV3;ETV6;PPM1A;CREB1;ZEB1;RBL1;H…
UP_AD	GO:1905562	regulation of vascular endothelial cell proliferation (GO:1905562)	cell cycle and division control	5	7	0.00915383		ADAM17;PDPK1;SP1;AKT3;PPARG;HMGB1;FGFR1
UP_AD	GO:0071233	cellular response to leucine (GO:0071233)	cellular response to leucine	7	6	0.00919666		SESN3;SESN1;RRAGD;SESN2;UBR1;MTOR
UP_AD	GO:0043201	response to leucine (GO:0043201)	cellular response to leucine	7	6	0.00924311		SESN3;SESN1;RRAGD;SESN2;UBR1;MTOR
UP_AD	GO:0006301	postreplication repair (GO:0006301)	stress and damage response	25	16	0.00952462		VCP;RFC3;PCNA;USP10;RFC2;RPA1;REV1;RPA2;UBE2A;WDR33;UBB;PAPD7;UBC;PCLAF;UBE2V2;RPS27A
UP_AD	GO:0034250	positive regulation of cellular amide metabolic process (GO:0034250)	amino acid metabolism	1	19	0.00953069		PIWIL2;EPHA4;YTHDF1;NPM1;DDX3X;FMR1;PRKCD;FAM129A;LARP4B;EEF2;ELAVL1;MTOR;FXR1;RPS6KB1;ERBB2;RACK1;CD28;EIF3C;SOX4
UP_AD	GO:2001242	regulation of intrinsic apoptotic signaling pathway (GO:2001242)	apoptosis	3	16	0.00957154		DDX3X;SGMS1;CAV1;HERPUD1;CYLD;BCL2L10;BCL2L11;RACK1;BCL2;PPIF;PMAIP1;BAX;DNM1L;TP53;BCL2L2;MCL1
UP_AD	GO:0035194	posttranscriptional gene silencing by RNA (GO:0035194)	miRNA-controlled gene silencing	15	9	0.00959163		CNOT6;CNOT7;AGO3;CELF1;CNOT1;AGO1;CNOT8;TNRC6A;TNRC6B
UP_AD	GO:0070987	error-free translesion synthesis (GO:0070987)	chromatin remodeling and gene expression	9	9	0.0096382		VCP;RFC3;PCNA;UBB;RFC2;UBC;RPA1;RPA2;RPS27A
							NDFIP2;ESR1
							ESR1
