# Supplementary material for: Epigenetic alterations in skin homing CD4+CLA+ T cells of atopic dermatitis patients
Source: Sci Rep. 2020 Oct 22;10:18020. doi: 10.1038/s41598-020-74798-z (PMC7582180; doi:10.1038/s41598-020-74798-z)
Supplement: Supplementary file 3 [file 41598_2020_74798_MOESM3_ESM.xlsx]

## Sheet: title page
Epigenetic alterations in skin homing CD4+CLA+ T cells of atopic dermatitis patients
Nathalie Acevedo1,2, Rui Benfeitas3, Shintaro Katayama4, Sören Bruhn5, Anna Andersson5, Gustav Wikberg 6, Lena Lundeberg 6, Jessica M. Lindvall3, Dario Greco7,8,9, Juha Kere4,
Cilla Söderhäll4,10 & Annika Scheynius1,11
1Department of Clinical Science and Education, Karolinska Institutet, and Sachs' Children and Youth Hospital, Södersjukhuset, Stockholm, Sweden;
2Institute for Immunological Research, University of Cartagena, Cartagena, Colombia;
3National Bioinformatics Infrastructure Sweden (NBIS), Science for Life Laboratory, Department of Biochemistry and Biophysics, Stockholm University, S-10691 Stockholm, Sweden;
4Department of Biosciences and Nutrition, Karolinska Institutet, Stockholm, Sweden;
5Department of Medicine Solna, Translational Immunology Unit, Karolinska Institutet, Stockholm, Sweden;
6Dermatology and Venereology Unit, Karolinska University Hospital, Stockholm, Sweden;
7Faculty of Medicine and Health Technology, Tampere University, Finland;
8Institute of Biosciences and Medical Technologies (BioMediTech), Tampere, University, Finland;
9Institute of Biotechnology, University of Helsinki, Finland;
10Department of Women´s and Children´s Health, Karolinska Institutet, Stockholm, Sweden;
11Science for Life Laboratory, Karolinska Institutet, Stockholm, Sweden

## Sheet: README
This file contains the community enrichment analysis for GO biological processes (FDR < 0.05). Sheet CC5 contains the detail for the community 5, which has been discussed in detail in the main text. Redundant terms have been filtered through REVIGO for each network,community, and set of features to test against. Cpg_genes - genes associated with a probe miRNA_targets - gene targets for miRNAs bot…

## Sheet: CC5
network	comm	Enriched_features_tested	Term	Adjusted P-value	GO	Genes	AD_mirtargets_found	AD_mirtargets_count	HC_mirtargets_found	HC_mirtargets_count	AD_CpGtargets_found	AD_CpGtargets_count	HC_CpGtargets_found	HC_CpGtargets_count
positive	CC1_5	both	regulation of transcription, DNA-templated (GO:0006355)	8.84223e-49	GO:0006355	ATF2;SPI1;NUP107;EHMT1;RBPJ;SPIB;PSMD9;GPBP1;AKT1;MNX1;ZNF17;HES6;DAXX;MEF2C;RBFOX2;ZNF284;ZNF282;ZNF281;ZNF12;RFX1;EID2;RFX6;RFX7;PRKAR1A;RFX5;ATF7;ATF5;ATF6;CLOCK;ATF3;ZNF28;ZNF275;SET;CRABP2;AIRE;PDGFB;GATA6;BAZ2A;GATA4;BAZ2B;ZNF23;GATA3;ZNF24;MRPL12;CIAO1;HMGXB4;GTF2IRD2B;PPARGC1A;ZNF268;ZBTB7A;PPARGC1B;ZNF267;HEXIM1;ZNF264;JUN;ZNF260;IL31RA;NR2F2;ZNF34;ZNF35;FLI1;DHFR;COL1A1;MLLT11;QARS;NANO…	['NUP107', 'RBPJ', 'PSMD9', 'ZNF12', 'RFX7', 'PRKAR1A', 'ATF5', 'CLOCK', 'ZNF275', 'SET', 'PDGFB', 'GATA6', 'BAZ2A', 'ZNF23', 'ZNF24', 'GTF2IRD2B', 'PPARGC1A', 'ZNF268', 'ZNF267', 'ZNF264', 'JUN', 'ZNF35', 'FLI1', 'ZNF253', 'LITAF', 'MED18', 'MED17', 'MECP2', 'MED14', 'NKRF', 'ACTL6A', 'FOS', 'SIRT1', 'SIRT2', 'POU5F1', 'MED21', 'CKS2', 'PPARG', 'PPARA', 'MYRF', 'EGFR', 'SPP1', 'ZNF224', 'ATAD2',…	316	['GPBP1', 'NR2F2', 'ZNF257', 'ZNF207', 'PIAS2', 'BRPF1', 'SUMO1', 'PPM1A', 'HAND2', 'CNBP', 'HNRNPAB', 'THAP1', 'ZNF704', 'STAT5B', 'CALR', 'BARHL1', 'SUV39H1', 'ZHX3', 'ZFP14', 'PPIE', 'UBE2V1', 'RAI1', 'ETV3', 'ETV6', 'TBX20', 'PHB2', 'ELK1', 'MYB', 'NKX2-1', 'FOSL1', 'ZNF138', 'GMEB1', 'TEAD1', 'JDP2', 'ZNF573', 'ZFP30', 'MEN1', 'ZNF551', 'UBTF', 'TIAL1', 'BCL11B', 'CITED4', 'RHOH', 'CAMK4', '…	47	[]	0	['NPAS3']	1
positive	CC1_5	both	positive regulation of transcription, DNA-templated (GO:0045893)	9.44475e-49	GO:0045893	ATF2;SPI1;RBPJ;SPIB;PSMD9;TBK1;AKT1;MEF2A;MEF2C;ZNF281;ISL1;DDX39B;RFX6;RFX5;TBPL1;ATF5;ATF6;CLOCK;ATF3;AIRE;PDGFB;GATA6;GATA4;GATA3;ZNF24;GATA2;MRPL12;MYO6;PPARGC1A;ZNF268;PPARGC1B;JUN;JAG1;JUP;IL31RA;PBX2;NR2F2;FLI1;COL1A1;MLLT11;SETX;RNF222;MLLT10;AGO1;AGO2;NANOG;ZNF496;ARF4;MED19;CTCF;MED16;LITAF;HOXC11;HOXC10;MED17;MED12;IKBKB;EDRF1;MED14;SHH;MED13;MECOM;NKRF;HEY2;IKBKG;SS18;RIPK2;FOS;SIRT1;…	['RBPJ', 'PSMD9', 'DDX39B', 'TBPL1', 'ATF5', 'CLOCK', 'PDGFB', 'GATA6', 'ZNF24', 'MYO6', 'PPARGC1A', 'ZNF268', 'JUN', 'JAG1', 'FLI1', 'AGO1', 'ARF4', 'LITAF', 'MED17', 'MED14', 'NKRF', 'FOS', 'SIRT1', 'SIRT2', 'POU5F1', 'MMP12', 'MED25', 'MED21', 'CKS2', 'PPARG', 'PPARA', 'MYRF', 'EGFR', 'SPP1', 'RPS27A', 'MEF2D', 'ATAD2', 'STAT3', 'ZNF76', 'SKI', 'CCNT2', 'RORA', 'MAP3K5', 'SQSTM1', 'KMT2E', 'KM…	242	['NR2F2', 'AGO2', 'PIAS2', 'BRPF1', 'PIN1', 'ONECUT3', 'PPM1A', 'HAND2', 'E2F4', 'CNBP', 'HNRNPAB', 'STAT5B', 'UBE2V1', 'RAI1', 'ELK1', 'ZMIZ2', 'MYB', 'NKX2-1', 'FOSL1', 'TEAD1', 'NFIX', 'RRP1B', 'MEN1', 'UBTF', 'CHEK1', 'BCL11B', 'CITED4', 'CAMK4', 'BMPR1A', 'RBL1', 'USP22', 'SSBP2']	32	[]	0	['NPAS3']	1
positive	CC1_5	both	regulation of transcription from RNA polymerase II promoter (GO:0006357)	1.17535e-48	GO:0006357	ATF2;SPI1;EHMT2;RBPJ;NOC2L;SPIB;TBK1;MNX1;MEF2A;MEF2C;ZNF281;DICER1;RFX1;ISL1;ZFYVE16;RFX6;RFX7;PRKAR1A;RFX5;TBPL1;ATF5;ATF6;CLOCK;ATF3;AIRE;GATA6;GATA4;GATA3;ZNF24;GATA2;CIAO1;MYO6;PPARGC1A;ZNF268;GTF2IRD2B;PPARGC1B;HEXIM1;JUN;JAG1;JUP;NR2F1;PBX2;NR2F2;NR0B2;FLI1;NR2F6;SETX;RNF222;MLLT10;AGO1;AGO2;NANOG;EZH2;ZNF254;ARF4;GTF2H2C;MED19;TFCP2L1;CTCF;MED16;LITAF;HOXC11;HOXC10;MED18;MED17;MECP2;MED12…	['RBPJ', 'DICER1', 'RFX7', 'PRKAR1A', 'TBPL1', 'ATF5', 'CLOCK', 'GATA6', 'ZNF24', 'MYO6', 'PPARGC1A', 'ZNF268', 'GTF2IRD2B', 'JUN', 'JAG1', 'NR2F1', 'FLI1', 'NR2F6', 'AGO1', 'ARF4', 'LITAF', 'MED18', 'MED17', 'MECP2', 'MED14', 'NKRF', 'LEFTY1', 'ACTL6A', 'FOS', 'SIRT1', 'SIRT2', 'POU5F1', 'MMP12', 'MED25', 'MED21', 'PPARG', 'PPARA', 'EGFR', 'RPS27A', 'ZNF224', 'MEF2D', 'ATAD2', 'STAT3', 'ZNF76', …	294	['NR2F2', 'AGO2', 'KANK2', 'PIN1', 'ONECUT3', 'SUMO1', 'PPM1A', 'HAND2', 'E2F4', 'CNBP', 'THAP1', 'ZNF704', 'STAT5B', 'CALR', 'BARHL1', 'SUV39H1', 'ZHX3', 'RAI1', 'ETV3', 'ETV6', 'TBX20', 'ELK1', 'ZMIZ2', 'MYB', 'NKX2-1', 'FOSL1', 'HOXD9', 'GMEB1', 'TEAD1', 'EN1', 'JDP2', 'NFIX', 'RRP1B', 'ZFP36', 'MEN1', 'TIAL1', 'BCL11B', 'SLC33A1', 'CITED4', 'BMPR1A', 'TRPS1', 'RBL1', 'USP15', 'SSBP2']	44	[]	0	['NPAS3']	1
positive	CC1_5	both	positive regulation of gene expression (GO:0010628)	3.7821e-39	GO:0010628	RB1;ATF2;RPL5;SPI1;ELK1;PSMD9;ZXDA;MYC;MYB;CREB3L2;ZXDC;AKT1;VPS35;RNF111;DDX17;MEF2C;ZNF281;RPL23;WDR75;CD3EAP;SOX11;MED4;PRKAB1;HCFC1;RFX6;RPL26;ATF5;CLOCK;ZNF398;AIRE;PDGFB;GATA6;GATA4;GATA3;BCL10;MRPL12;HIF1A;NUP85;PRDM16;NKX2-1;ALX1;ZBTB7B;NKX2-5;PPARGC1A;RREB1;FZD1;JUN;FZD2;FZD4;FZD7;RDX;H3F3A;IL31RA;FN1;UPF3A;NR1D2;NFATC1;BRAF;NR2F2;LARP4;NR0B2;LARP6;FLI1;COL1A1;MLLT11;SETX;EIF6;HNRNPD;SNA…	['RB1', 'PSMD9', 'ZXDA', 'MYC', 'ZXDC', 'DDX17', 'SOX11', 'ATF5', 'CLOCK', 'PDGFB', 'GATA6', 'HIF1A', 'ZBTB7B', 'PPARGC1A', 'JUN', 'FZD7', 'NR1D2', 'NFATC1', 'BRAF', 'FLI1', 'GLI3', 'MED17', 'MED14', 'PAX6', 'FOS', 'KAT2B', 'CKS2', 'PPARG', 'PPARA', 'MYRF', 'NR1I2', 'FAM129A', 'EGFR', 'NSD1', 'SPP1', 'YTHDF1', 'NR1H2', 'ATAD2', 'STAT3', 'RYBP', 'ADM2', 'HSPA1B', 'CSF1', 'FMR1', 'RORA', 'AHR', 'SA…	171	['ELK1', 'MYB', 'PRKAB1', 'NKX2-1', 'NR2F2', 'TEAD1', 'CLU', 'PIAS2', 'BRPF1', 'PPM1A', 'HAND2', 'CNBP', 'HNRNPAB', 'P2RX7', 'EPHB2', 'CAMK4', 'UBE2V1', 'RAI1', 'RBM3', 'USP22']	20	[]	0	['NPAS3']	1
positive	CC1_5	both	negative regulation of gene expression (GO:0010629)	2.67191e-33	GO:0010629	RB1;SPI1;ZNF174;EHMT1;ENO1;EPRS;RBPJ;PHB2;ELK3;MYB;DIP2A;HOXA7;DAXX;MEF2C;RBFOX2;ZNF282;DAPK1;ZNF281;DAPK3;SOX11;ZNF12;EID2;ATF5;CLOCK;ZNF154;SET;SHMT1;PDGFB;GATA6;GATA3;ZNF24;HIF1A;GIGYF2;LARP1;TERT;PRDM16;NKX2-1;NKX2-5;ZNF148;ZBTB7A;HEXIM1;NDFIP2;JUN;NDFIP1;TIPARP;H3F3A;EIF2AK2;NR1D2;NR2F2;PA2G4;MEX3D;MEX3C;NR0B2;DHFR;MEX3A;QARS;AGO3;AGO4;TNFSF4;REL;CPEB3;ZNF256;EZH2;CDKN1C;ZNF253;BTG2;CDKN1B;S…	['RB1', 'ZNF174', 'RBPJ', 'DAPK1', 'DAPK3', 'SOX11', 'ZNF12', 'ATF5', 'CLOCK', 'ZNF154', 'SET', 'PDGFB', 'GATA6', 'ZNF24', 'HIF1A', 'ZNF148', 'NDFIP2', 'JUN', 'NR1D2', 'PA2G4', 'ZNF253', 'BTG2', 'SNX12', 'GLI3', 'MECP2', 'NKRF', 'RACK1', 'JARID2', 'SIRT1', 'SIRT2', 'PPARG', 'PPARA', 'NR1I2', 'ZNF224', 'NR1H2', 'SAMD4B', 'RLIM', 'ZNF217', 'HSPA1B', 'FMR1', 'ZBTB21', 'AHR', 'SALL1', 'KMT5A', 'MAP2K…	142	['PHB2', 'MYB', 'NKX2-1', 'NR2F2', 'MEX3A', 'ZFP36', 'MEN1', 'SUMO1', 'DIS3', 'HAND2', 'CALR', 'SUV39H1', 'ZHX3', 'SIX3', 'RBL1', 'TBX20']	16	[]	0	['NDFIP2']	1
positive	CC1_5	both	negative regulation of transcription from RNA polymerase II promoter (GO:0000122)	2.57782e-28	GO:0000122	RB1;ZNF175;ZNF174;MYT1L;EHMT2;HNRNPU;ENO1;RBPJ;NOC2L;BACH1;DCAF1;ELK4;MYC;MYB;HOXA7;JUNB;MEF2A;MEF2C;RPL23;ZNF281;SOX11;DICER1;HCFC2;ISL1;HCFC1;UBA52;ZNF157;ATF3;PDGFB;GATA6;NEDD4L;MTDH;PRDM16;NKX2-1;ALX1;NKX2-5;ZNF148;ZNF268;RREB1;HEXIM1;JUN;JUND;PLK1;NR2F1;NFATC3;NR1D2;NR2F2;NR0B2;NR2F6;SNAI1;REL;SNAI2;CPEB3;ZNF136;HOXD9;EZH2;ZNF254;TCF25;TCF21;CTCF;PHF6;GLI3;GLI2;MECP2;SHH;HEY2;NELFB;CIC;LEFTY…	['RB1', 'ZNF174', 'HNRNPU', 'RBPJ', 'ELK4', 'MYC', 'SOX11', 'DICER1', 'PDGFB', 'GATA6', 'ZNF148', 'ZNF268', 'JUN', 'NR2F1', 'NR1D2', 'NR2F6', 'ZNF136', 'PHF6', 'GLI3', 'MECP2', 'LEFTY1', 'SIRT1', 'SIRT2', 'POU5F1', 'MED25', 'AHRR', 'PPARG', 'PPARA', 'NR1I2', 'NSD1', 'RPS27A', 'ZNF224', 'NR1H2', 'STAT3', 'SKI', 'NFIA', 'NFIB', 'ZNF217', 'ZNF451', 'UBE2D3', 'SALL1', 'ZNF567', 'KMT5A', 'ZNF202', 'ZN…	124	['MYB', 'NKX2-1', 'NR2F2', 'HOXD9', 'EN1', 'KANK2', 'NFIX', 'ZFP36', 'MEN1', 'SUMO1', 'PPM1A', 'CNBP', 'THAP1', 'CALR', 'SUV39H1', 'ZHX3', 'TRPS1', 'ETV6', 'TBX20']	19	[]	0	[]	0
positive	CC1_5	both	regulation of gene expression (GO:0010468)	2.59987e-24	GO:0010468	RB1;ATF2;RPL5;ZNF175;NUP107;BACH1;BACH2;RPL6;MSANTD1;MYC;GPBP1;MYB;AKT1;DIP2A;VPS35;ZNF17;HES6;DAXX;MEF2C;MBNL1;ZNF284;MBNL2;ZNF282;ZNF281;RPL23;ZNF160;DAPK3;RC3H1;SOX11;ZNF12;ATG14;PRKAB1;HCFC1;DDX39B;ATF7;ATF5;CLOCK;ZNF157;ZNF398;ZNF28;ZNF155;ZNF275;ZNF154;ZNF395;CRABP2;AIRE;ZNF391;PDGFB;BAZ2A;GATA4;ATXN7L3B;BAZ2B;ZNF23;AKAP17A;HIF1A;PRDM10;POU5F1B;HMGXB4;TERT;NKX2-1;ZBTB7B;ZNF148;PPARGC1A;ZNF2…	['RB1', 'NUP107', 'MYC', 'MBNL1', 'DAPK3', 'SOX11', 'ZNF12', 'ATG14', 'DDX39B', 'ATF5', 'CLOCK', 'ZNF275', 'ZNF154', 'PDGFB', 'BAZ2A', 'ATXN7L3B', 'ZNF23', 'HIF1A', 'ZBTB7B', 'ZNF148', 'PPARGC1A', 'ZNF268', 'ZNF267', 'ZNF264', 'NDFIP2', 'FZD7', 'NR1D2', 'BRAF', 'ZNF35', 'ZNF136', 'ZNF253', 'ZNF132', 'BTG1', 'SNX12', 'MECP2', 'RACK1', 'ZNF121', 'PAX6', 'SIRT1', 'POU5F1', 'SPTY2D1', 'MBNL3', 'STAT3…	188	['GPBP1', 'MYB', 'PRKAB1', 'NKX2-1', 'ZNF138', 'ZNF257', 'RRP1B', 'ZNF573', 'CLU', 'ZFP30', 'ZNF207', 'ZNF551', 'CDK2', 'UBTF', 'HAND2', 'CNBP', 'P2RX7', 'EPHB2', 'THAP1', 'BCL11B', 'CALR', 'RHOH', 'ZFP14', 'PPIE', 'UBE2V1', 'RBL1', 'SSBP2']	27	[]	0	['NDFIP2']	1
positive	CC1_5	both	protein ubiquitination (GO:0016567)	7.93262e-23	GO:0016567	CCNF;IPP;KEAP1;BACH1;BACH2;UBE2L3;PSMD8;PSMD9;HERC4;RNF115;HERC3;RNF114;PSMD7;PSMD4;PSMD5;RUSC1;PSMD2;PSMD3;TRIM24;PSMD1;TRIM25;BTRC;SKP2;TRIM21;RNF111;FBXO9;TRIM23;HERC6;ARRDC4;ATG3;WSB1;NHLRC3;RC3H2;RNF126;RRAGA;RNF125;CDC34;KCTD10;HECW2;PSME3;PSME4;PSME1;TRIM13;UBA52;RNF122;NAIP;ANAPC16;EPAS1;NEDD4L;WDR61;BCL10;UBE2J2;HIF1A;RNF213;RNF217;HLTF;BRAP;HACE1;SIAH2;PLK1;SIAH1;LNPEP;KLHDC8B;ABTB2;RNF…	['KEAP1', 'UBE2L3', 'PSMD9', 'RNF114', 'PSMD4', 'RUSC1', 'SKP2', 'WSB1', 'NHLRC3', 'RNF125', 'KCTD10', 'HECW2', 'PSME3', 'NAIP', 'EPAS1', 'HIF1A', 'HLTF', 'FBXL3', 'FBXL5', 'DZIP3', 'FBXL7', 'RNF220', 'RACK1', 'ARIH2', 'ELOC', 'SIRT1', 'TOPORS', 'WAC', 'PCNA', 'PCNP', 'PSMB5', 'RNF138', 'RPS27A', 'ANKIB1', 'HUWE1', 'KLHL3', 'RNF146', 'RNF145', 'ITCH', 'KBTBD6', 'KBTBD2', 'RLIM', 'UBE2D4', 'ZFAND4…	108	['CCNF', 'ELOB', 'ARIH1', 'RNF165', 'PSMC1', 'UBE2V1', 'UBE2N', 'CBL', 'USP22']	9	['ASB2']	1	[]	0
positive	CC1_5	both	transcription from RNA polymerase II promoter (GO:0006366)	3.15681e-22	GO:0006366	TCERG1;CCNK;SPI1;MAML1;CCNH;EIF4A3;PHAX;RBPJ;BACH2;LSM10;LSM11;TRIM28;CLP1;TRIM29;TRIM24;SNRPD3;SOX9;PKNOX1;SOX5;MED8;MED4;RUNX3;MED6;CDC40;RUNX2;MED7;HCFC1;SRRM1;DDX39B;ZC3H11A;TBPL1;MAML3;SLBP;EPAS1;CSTF3;CSTF2;GATA6;SUPT4H1;WDR61;GATA4;GATA3;RPAP1;HIF1A;RPAP2;CSTF1;HIVEP1;DHX38;SYMPK;ALX1;HIVEP3;NRBF2;HIVEP2;ZNF148;ZBTB7B;PPARGC1A;RREB1;NR2C2AP;BTF3;ZNF143;WWTR1;EGR1;EGR2;XBP1;INTS1;INTS3;EAF1…	['CCNK', 'PHAX', 'RBPJ', 'SOX9', 'PKNOX1', 'MED8', 'RUNX3', 'DDX39B', 'TBPL1', 'EPAS1', 'GATA6', 'SUPT4H1', 'HIF1A', 'HIVEP3', 'NRBF2', 'HIVEP2', 'ZNF148', 'ZBTB7B', 'PPARGC1A', 'NR2C2AP', 'ZNF143', 'WWTR1', 'XBP1', 'NR2F1', 'NR1D2', 'NFATC1', 'ELL2', 'NR2F6', 'ZNF136', 'CDKN1A', 'MED18', 'MED17', 'MED14', 'ELOC', 'GABPA', 'PBRM1', 'PARP1', 'PAX6', 'POU5F1', 'WDR33', 'KAT2B', 'MED25', 'PPARG', 'P…	108	['FOSL1', 'INTS7', 'ELOB', 'TEAD1', 'PAX5', 'NFIX', 'TRIP11', 'NOTCH3', 'RBM8A', 'CPSF7', 'TRPS1']	11	[]	0	[]	0
positive	CC1_5	both	viral process (GO:0016032)	3.21608e-22	GO:0016032	RPL4;RPL5;RPL30;RPL3;NUP107;RPL32;NUP188;RPL31;GFI1;NUCKS1;RPL8;RPL10A;RPL9;RPL6;RPL7;RPS15;RPS14;RPS17;RPS16;RPS19;RPL18A;RPS18;DAG1;AP1S2;RPL36;AP1S1;RCC1;DENR;RPL38;RPL37;B2M;RPL39;RPS10;AP2M1;NUP214;RPS9;RPL21;NUP210;RPS7;RPS8;RPL23;RPS5;RPL22;RPS6;AP1B1;RPSA;HCFC2;HCFC1;NUP93;RRAGA;TBC1D20;ELMO1;RPL24;CHMP4B;RPL27;NUP98;RPL26;RPL28;TP53;UBA52;PPIA;PPID;NUP205;POM121;VCP;SEH1L;TSG101;NEDD4L;R…	['RPL30', 'NUP107', 'NUP188', 'GFI1', 'NUCKS1', 'RPL9', 'RPL18A', 'RPS7', 'RPS8', 'TBC1D20', 'ELMO1', 'RPL27', 'NUP98', 'PPIA', 'NUP205', 'VCP', 'TSG101', 'GRK2', 'UBB', 'PCBP2', 'UBC', 'AP1M1', 'NUP153', 'CHMP2B', 'CD28', 'PI4KA', 'AP2A2', 'RPL7A', 'AP1G1', 'NDC1', 'RPL13A', 'VPS37A', 'RPS3A', 'VPS37B', 'PACS1', 'NUP58', 'RAB1B', 'VPS4A', 'RPS15A', 'NUP43', 'CCL1', 'RPL15', 'RPS27A', 'RPL17', 'D…	49	['AP2M1', 'RPL24', 'MCTS1', 'VPS37D']	4	[]	0	[]	0
positive	CC1_5	both	regulation of translation (GO:0006417)	1.18551e-20	GO:0006417	EIF4A2;APP;CYFIP1;RPL5;NUP107;NUP188;FMR1;EIF4A3;LTN1;EPRS;GLE1;RPS6KA3;IPO8;OGFOD1;ALKBH1;RPS6KA1;SOX4;EIF2A;NUP214;NANOS1;NUP210;IGFBP5;DAPK1;DAPK3;CIRBP;TSC1;LARP4B;MIF4GD;NUP93;ILF3;HIST2H3A;NCL;GEMIN5;MAPKAPK5;NUP98;RPL26;DDX6;NUP205;POM121;SEH1L;DHX9;SHMT1;NOLC1;AAAS;FOXO3;GIGYF2;NUP160;C12ORF65;FXR1;ATXN2;LARP1;FXR2;POM121C;NUP85;TPR;EIF2B2;NUP155;H3F3A;EIF2AK2;UPF3A;CNOT10;NUP153;MEX3D;LA…	['EIF4A2', 'NUP107', 'NUP188', 'FMR1', 'GLE1', 'RPS6KA3', 'IGFBP5', 'DAPK1', 'DAPK3', 'LARP4B', 'MIF4GD', 'ILF3', 'HIST2H3A', 'MAPKAPK5', 'NUP98', 'NUP205', 'FOXO3', 'FXR1', 'NUP153', 'EEF2', 'CNOT7', 'CNOT1', 'AGO1', 'CD28', 'CNOT8', 'CNOT9', 'EIF4G2', 'TRIM71', 'PIWIL2', 'BTG2', 'DDX3X', 'RACK1', 'ZNF385A', 'NDC1', 'UPF1', 'RPL13A', 'ETF1', 'EIF4E2', 'GAPDH', 'NUP58', 'MTPN', 'FAM129A', 'TCOF1'…	60	['MEX3A', 'AGO2', 'CALR', 'RBM3']	4	[]	0	['TNRC6A']	1
positive	CC1_5	both	gene expression (GO:0010467)	1.05482e-19	GO:0010467	RPL4;RPL5;ISCA2;RPL30;RPL3;NUP107;RPL32;RPL31;EIF4A3;HNRNPU;RPL8;RPL9;RPL6;RPL7;GLE1;RPS15;RPS14;ALKBH5;RPS17;RPS16;RPS19;RPL18A;CLP1;RPS18;DHX57;RPL36;EPC1;RPL38;RPL37;RPL39;PELO;RPS10;AGFG1;NUP214;MEF2A;DDX17;RPL21;NUP210;RPL23;RPL22;MRPS18B;CDC40;SRRM1;THAP1;NUP93;DHX40;DDX39B;RRAGC;ZC3H11A;RPL24;RPL27;NUP98;RPL26;RPL28;SLBP;NUP205;POM121;RPS4Y2;SEH1L;DHX8;DHX9;MRPL18;BAZ2A;SNU13;BAZ2B;RPS4Y1;…	['RPL30', 'NUP107', 'HNRNPU', 'RPL9', 'GLE1', 'RPL18A', 'EPC1', 'AGFG1', 'DDX17', 'DDX39B', 'RRAGC', 'RPL27', 'NUP98', 'NUP205', 'BAZ2A', 'MRPL10', 'MRPS14', 'MRPL34', 'SMG7', 'MRPL35', 'SMG6', 'NDC1', 'UPF1', 'TOPORS', 'WDR33', 'MRPL52', 'HNRNPH1', 'IGHMBP2', 'RPS15A', 'RPL15', 'HARS', 'RPS27A', 'RPL17', 'NUP188', 'NR3C1', 'RPS7', 'RPS8', 'THOC3', 'ILF2', 'EEF1A1', 'PRPF4', 'HNRNPUL1', 'SRSF2', …	67	['THAP1', 'RPL24', 'AGO2', 'MRPL37', 'NOL9', 'RBM8A', 'RBM3']	7	['EIF4EBP2']	1	[]	0
positive	CC1_5	both	ncRNA processing (GO:0034470)	2.07188e-19	GO:0034470	RPL4;RPL5;RPL30;POP7;RPL3;RPL32;RPL31;POP4;RPP30;FCF1;PWP2;RPL8;RPL10A;RPL9;RPL6;RPL7;RRP9;RPS15;RPS14;FBL;RPS17;SAMD15;RPS16;RPS19;RPL18A;RPS18;RPL36;RPL38;RPL37;RPL39;RPS10;RPS9;RPL21;RPS7;IMP3;RPS8;RPL23;RPS5;RPL22;RPS6;WDR75;SARS;IMP4;CSNK1D;RPSA;DICER1;CSNK1E;EBNA1BP2;KARS;DKC1;MRTO4;RPL24;RPL27;RPL26;RPP25;RPL28;UBA52;ISG20L2;NOLC1;SNU13;RPS4Y1;RRP7A;PDCD11;ERI1;DHX37;UTP20;LYAR;MDN1;SMAD2;…	['RPL30', 'POP7', 'PWP2', 'RPL9', 'FBL', 'RPL18A', 'RPS7', 'RPS8', 'DICER1', 'RPL27', 'SMAD2', 'SMAD1', 'SMAD3', 'AGO1', 'ADAR', 'RPL7A', 'PELP1', 'UTP15', 'RPL13A', 'RPS3A', 'DDX52', 'TUT1', 'RPS15A', 'RPL15', 'RPS27A', 'RPL17', 'EXOSC2', 'TSR1']	28	['CSNK1E', 'RPL24', 'RPP25', 'ISG20L2', 'TBL3', 'AGO2', 'INTS7', 'DIS3', 'NOL9', 'RRP36', 'RRP1B', 'WDR12']	12	[]	0	[]	0
positive	CC1_5	both	ubiquitin-dependent protein catabolic process (GO:0006511)	5.85917e-19	GO:0006511	UBE2L3;CDC20;PSMD8;PSMD9;RNF115;PSMD7;CDC23;PSMD4;PSMD5;PSMD2;PSMD3;CDC27;PSMD1;TRIM25;BTRC;FBXO8;GTSE1;RNF111;NHLRC3;ARMC8;RNF126;RNF125;CDC34;WDR81;RNF128;KCTD10;HECW2;PSME3;PSME4;TRIM13;PSME1;TP53;UBA52;CLOCK;RNF122;ANAPC16;NEDD4L;RNF213;RNF216;RNF217;PCBP2;XBP1;ZRANB1;HACE1;SIAH1;ABTB2;RNF222;NPLOC4;TOLLIP;CDC16;FBXL7;UBXN1;PPP1R11;FAF1;KIF14;OTUD7A;OTUD7B;UCHL1;ARIH2;ARIH1;ELOC;SIRT1;TOPORS;…	['UBE2L3', 'CDC20', 'PSMD9', 'PSMD4', 'NHLRC3', 'RNF125', 'RNF128', 'KCTD10', 'HECW2', 'PSME3', 'CLOCK', 'RNF216', 'PCBP2', 'XBP1', 'ZRANB1', 'TOLLIP', 'CDC16', 'FBXL7', 'PPP1R11', 'ARIH2', 'ELOC', 'SIRT1', 'TOPORS', 'SIRT2', 'ARNTL', 'PCNP', 'PSMB5', 'RPS27A', 'ANKIB1', 'CSNK1A1', 'HUWE1', 'KLHL3', 'RNF146', 'RNF145', 'ITCH', 'GID4', 'RLIM', 'MAD2L1', 'UBXN2B', 'UBE3C', 'UBXN2A', 'UBE2D2', 'UBE2…	90	['ARIH1', 'RNF165', 'PSMC1', 'CBL']	4	[]	0	[]	0
positive	CC1_5	both	positive regulation of cellular process (GO:0048522)	8.48484e-19	GO:0048522	VIPR1;ANKLE1;SMC6;CCAR1;CRKL;RPS6KA3;TCL1A;CAPNS1;RPS19;CSPP1;MYC;AKT2;NAMPT;CHEK1;RPS6KA1;KDR;AKT1;SOX9;JUNB;IER5;TRIM21;SOX4;SAP30BP;TIPIN;CSNK2A1;ACTN2;RPL23;PRKCD;NSMCE1;SOX11;DICER1;ACSL3;ACTN4;ISL1;HCFC1;EREG;BTC;TIAM1;RRAGA;SFRP1;PARD3;TRIM13;EPHA1;EZR;GPLD1;EIF5A2;PDGFB;PDGFA;TGFA;CIAO1;PRDX3;PKHD1;PDCD10;PDGFD;PDGFC;ZNF703;SSR1;NKX2-5;ZNF268;MCTS1;LYN;SRPK2;WWTR1;JUN;XBP1;JUND;H3F3C;INSR…	['CRKL', 'RPS6KA3', 'TCL1A', 'MYC', 'SOX9', 'CSNK2A1', 'ACTN2', 'PRKCD', 'SOX11', 'DICER1', 'EZR', 'EIF5A2', 'PDGFB', 'PDCD10', 'PDGFD', 'PDGFC', 'ZNF703', 'ZNF268', 'WWTR1', 'JUN', 'XBP1', 'TNFSF13', 'PA2G4', 'IGF1', 'PTK2', 'EHD1', 'ACER2', 'FASN', 'MECP2', 'RACK1', 'EDN1', 'CNOT6L', 'RHOG', 'SIRT1', 'SIRT2', 'CD47', 'HBEGF', 'MYRF', 'EGFR', 'RELA', 'PAK1', 'RPS15A', 'FLNA', 'EXOSC2', 'IL12RB2'…	101	['CHEK1', 'MCTS1', 'FOSL1', 'CALR', 'HILPDA', 'EMP2', 'SINHCAF', 'CDK2', 'FLT3', 'RAB21', 'S1PR3', 'CNBP', 'P2RX7']	13	[]	0	['LMNA']	1
positive	CC1_5	both	negative regulation of apoptotic process (GO:0043066)	2.30256e-18	GO:0043066	ANKLE2;ARL6IP1;PHB2;IFIT3;RPS6KA3;TCL1A;MYC;AKT2;RPS6KA1;KDR;PDK4;AKT1;SOX9;EPHB2;EPHB4;MAGEA3;EPHA5;EPHA4;PRKCI;MEF2C;EPHA7;PRKCH;CSNK2A1;UNC5B;PRKCD;PRKCA;WDR73;MIF;MAPK8IP2;ISL1;SFRP1;YME1L1;ATF5;EPHA1;UBA52;TP53;NAIP;EPHA2;BEX3;SET;GATA6;PIK3R1;NUGGC;MTDH;PRDX3;PKHD1;PRDX5;NUAK2;PDCD10;FIGNL1;APOH;SFN;APOE;NKX2-5;PPARGC1A;ZNF268;NTSR1;NGFR;FZD3;XBP1;EGR3;PLK2;INSR;SIAH2;PLK1;IL31RA;FZD9;IGF2;…	['RPS6KA3', 'TCL1A', 'MYC', 'SOX9', 'EPHA4', 'PRKCI', 'EPHA7', 'CSNK2A1', 'UNC5B', 'PRKCD', 'WDR73', 'ATF5', 'NAIP', 'SET', 'GATA6', 'PDCD10', 'FIGNL1', 'PPARGC1A', 'ZNF268', 'XBP1', 'FZD9', 'BRAF', 'PA2G4', 'IGF1', 'PTK2', 'WNK3', 'CD28', 'CPEB4', 'ARF4', 'DFFA', 'SIRT1', 'TOPORS', 'CD44', 'EGFR', 'RELA', 'FLNA', 'RPS27A', 'NPM1', 'RYK', 'STAT3', 'ITCH', 'FAS', 'HSPA1B', 'MAD2L1', 'MRE11', 'ZFAN…	98	['PHB2', 'EPHB2', 'PRKCA', 'SFN', 'NGFR', 'MTRNR2L5', 'FFAR4', 'CD40LG', 'LMTK2', 'FLT3', 'CBL']	11	[]	0	[]	0
positive	CC1_5	both	positive regulation of intracellular signal transduction (GO:1902533)	1.94396e-17	GO:1902533	APP;SLC35B2;TRAF3IP2;IFIT5;SOX2;GJA1;TBK1;LGALS1;KDR;CPNE1;TNFSF10;TRIM25;TNFSF11;SOX9;LGALS9;EPHB2;CDK5RAP3;TRIM22;EPHB4;EPHA5;EPHA4;EPHA7;PRKCB;UNC5B;RPL23;FRS2;SOX11;ACTN4;MIF;EREG;BTC;RRAGA;RRAGC;RRAGD;TRIM13;EPHA1;UBA52;TP53;EPHA2;SEH1L;PDGFB;LPAR1;PDGFA;PIK3R2;BCL10;GATA3;PIK3R1;TXN;MTDH;DHX33;PDGFD;CD19;TSPAN6;PDGFC;MIER1;S100A12;HMOX1;FADD;HEXIM1;LYN;NGFR;FIS1;NDFIP2;NDFIP1;PLK2;INSR;SIAH…	['SOX2', 'TNFSF11', 'SOX9', 'EPHA4', 'EPHA7', 'PRKCB', 'UNC5B', 'FRS2', 'SOX11', 'RRAGC', 'RRAGD', 'PDGFB', 'PIK3R2', 'PDGFD', 'TSPAN6', 'PDGFC', 'FADD', 'NDFIP2', 'IGF1', 'PTK2', 'CD28', 'GRB2', 'TMEM9B', 'CD40', 'LITAF', 'TRIM8', 'C1QBP', 'RACK1', 'GAB1', 'RHOC', 'SIRT1', 'IL1A', 'HBEGF', 'EGFR', 'RELA', 'FLNA', 'RPS27A', 'MAP3K3', 'RYK', 'FKBP1A', 'FAS', 'LAMTOR1', 'KLB', 'IRS1', 'IRS2', 'FGF1…	84	['EPHB2', 'NGFR', 'LMTK2', 'UBE2V1', 'UBE2N', 'FLT3', 'PPM1A', 'CBL']	8	[]	0	['NDFIP2']	1
positive	CC1_5	both	protein phosphorylation (GO:0006468)	3.43971e-17	GO:0006468	APP;GMFB;MAML1;RPS6KA4;RPS6KA3;TBK1;RPS6KA5;AKT2;CHEK2;AKT3;CHEK1;RPS6KA1;KDR;AKT1;PDK3;PRKACA;EPHB2;PRKACB;EPHB4;ACVR1;EPHA4;PRKCI;PRKCH;CSNK2A1;PRKCB;DAPK1;PRKCE;PRKCD;DAPK3;PHKA1;PRKCA;CSNK1D;CSNK1E;HASPIN;PRKAB1;RUNX3;UHMK1;BCR;ULK3;SIK3;BTK;ULK2;ULK1;ALPK3;SIK1;SIK2;EPHA1;TXK;PDGFB;NLK;PRKCZ;NUAK1;PRDX4;NUAK2;CDK17;LYN;SRPK2;CDK18;CDK19;DMPK;PLK2;EIF2AK1;INSR;PLK1;DCLK3;EIF2AK2;CDC7;BRAF;PTK…	['GMFB', 'RPS6KA3', 'CHEK2', 'AKT3', 'PDK3', 'PRKACB', 'ACVR1', 'EPHA4', 'PRKCI', 'CSNK2A1', 'PRKCB', 'DAPK1', 'PRKCD', 'DAPK3', 'RUNX3', 'ULK1', 'SIK1', 'PDGFB', 'NUAK1', 'CDK19', 'EIF2AK1', 'BRAF', 'PTK2', 'SRPK1', 'WNK3', 'ATM', 'JAK1', 'MAP4K2', 'SGK1', 'TLR4', 'EGFR', 'PAK1', 'MAP3K2', 'MAP3K3', 'CSNK1A1', 'ABI2', 'ADM2', 'STK17B', 'SLK', 'MAP3K9', 'NEK3', 'MAP3K5', 'MAP2K1', 'OSR1', 'NRBP1'…	90	['CHEK1', 'EPHB2', 'PRKCA', 'CSNK1E', 'PRKAB1', 'ULK2', 'CDK16', 'CAMK4', 'LMTK2', 'PRPF4B', 'STK38', 'CDK2', 'BMPR1A', 'FLT3', 'USP15', 'CAMK2A']	16	[]	0	[]	0
positive	CC1_5	both	cellular protein modification process (GO:0006464)	2.4229e-16	GO:0006464	PGAP1;GMFB;MAML1;DCAF8;DCAF4;DCAF7;PSMD8;PSMD9;LCE1B;PSMD7;TBK1;PPP4R2;PSMD4;KIAA1586;PSMD5;AKT2;PSMD2;AKT3;PSMD3;AKT1;PSMD1;PRKACA;PRKACB;ATG3;PRKCI;WSB1;PRKCH;CSNK2A1;WSB2;DAPK1;PRKCB;PRKCE;DAPK3;PRKCD;ATG10;PHKA1;PRKCA;LCE1E;PRKAB1;BCR;PSME3;PSME4;PSME1;SPARCL1;ALG10B;UBA52;MTMR3;RPN2;RPN1;PDGFB;COPS7B;COPS7A;MTMR4;PRKCZ;HIF1A;MTMR6;C3;ST3GAL4;ST3GAL1;ST3GAL2;ATG5;LHPP;B3GALNT2;LYN;CDK17;CDK18…	['PGAP1', 'GMFB', 'DCAF8', 'DCAF4', 'DCAF7', 'PSMD9', 'LCE1B', 'PSMD4', 'AKT3', 'PRKACB', 'PRKCI', 'WSB1', 'CSNK2A1', 'DAPK1', 'PRKCB', 'DAPK3', 'PRKCD', 'LCE1E', 'PSME3', 'MTMR3', 'PDGFB', 'MTMR4', 'HIF1A', 'CDK19', 'ICMT', 'BRAF', 'WDR45', 'ELOC', 'JAK1', 'DUSP5', 'DUSP2', 'DUSP8', 'DUSP6', 'LRRC41', 'PIGH', 'PHLPP2', 'PHLPP1', 'GPS1', 'PSMB5', 'SPP1', 'EGLN3', 'GOLM1', 'CSNK1A1', 'ADM2', 'RAB3…	175	['PRKCA', 'PRKAB1', 'B3GALNT2', 'CDK16', 'DDA1', 'ELOB', 'WDR45B', 'PSMC1', 'CDC14B', 'MEN1', 'PRPF4B', 'STK38', 'FN3K', 'CDK2', 'DDOST', 'PPM1A', 'RAB13', 'CCNF', 'CHEK1', 'CSNK1E', 'ARSE', 'PPP2CB', 'RAB11B', 'CAMK4', 'LMTK2', 'UBE2N', 'BMPR1A', 'POMGNT1', 'CAMK2A']	29	['PPP1CA', 'ASB2']	2	[]	0
positive	CC1_5	both	cellular macromolecule biosynthetic process (GO:0034645)	8.97042e-16	GO:0034645	RPL4;RPL5;RPL30;RPL3;RPL32;RPL31;RPL8;RPL9;RPL6;RPL7;RPS15;RPS14;RPS17;RPS16;RPS19;RPL18A;RPS18;CHEK1;PCLAF;RPL36;EPC1;RPL38;KAT7;RPL37;PELO;RPL39;RPS10;MEF2A;TIPIN;RPL21;RPL23;RPL22;MRPS18B;REV1;HUS1;GTPBP1;THAP1;RRAGC;GRWD1;RPL24;RPL27;NUP98;RPL26;DNA2;RPL28;RPS4Y2;SET;MRPL18;BAZ2A;SNU13;BAZ2B;RPS4Y1;GATA2;MRPL10;GSPT1;MRPL11;BRIP1;TERT;ST3GAL4;ST3GAL2;RPL41;MRPL27;CDC7;IGF1;CDC6;HARS2;EXT1;RPS…	['RPL30', 'RPL9', 'RPL18A', 'PCLAF', 'EPC1', 'REV1', 'RRAGC', 'RPL27', 'NUP98', 'SET', 'BAZ2A', 'MRPL10', 'IGF1', 'ATM', 'MRPS14', 'MRPL34', 'MRPL35', 'UPF1', 'NCOA6', 'SIRT1', 'TOPORS', 'MRPL52', 'IGHMBP2', 'RPS15A', 'RPL15', 'HARS', 'RPS27A', 'RPL17', 'RPA2', 'MRE11', 'NR3C1', 'LARGE1', 'RPS7', 'RPS8', 'ILF2', 'EEF1A1', 'ORC4', 'ORC1', 'EIF4EBP2', 'BPTF', 'EEF2', 'ESR1', 'EIF4G2', 'TNFAIP1', 'R…	59	['CHEK1', 'THAP1', 'GRWD1', 'RPL24', 'AGO2', 'MRPL37', 'PTMS', 'CDK2']	8	['EIF4EBP2']	1	['EXT1']	1
positive	CC1_5	both	regulation of cell migration (GO:0030334)	4.18709e-15	GO:0030334	IFITM1;SERPINE2;FAM89B;ZMYND8;SERPINE1;ADARB1;LDLRAD4;CCAR1;MYLK;AKT2;KDR;DAG1;AKT1;CYP1B1;GTSE1;ARPIN;ACVR1;PRKCA;ACTN4;GTPBP4;TIAM1;SFRP1;RUFY3;SPATA13;EPHA1;BEX4;MACF1;PDGFB;PDGFA;PDCD10;PDGFD;ZNF703;PDGFC;NKX2-1;ZNF268;SCAI;XBP1;JAG1;HACE1;INSR;RCC2;RDX;IGF1;PTK2;COL1A1;TRIP6;SNAI1;SNAI2;RET;ACVRL1;CLIC4;CITED2;KIF14;PTPRJ;MIA3;CX3CL1;MYPN;ROBO1;SHH;RACK1;RAC1;HRAS;EDN1;ANXA1;SPHK1;NOG;MINK1;…	['IFITM1', 'FAM89B', 'ZMYND8', 'SERPINE1', 'ADARB1', 'MYLK', 'ACVR1', 'PDGFB', 'PDCD10', 'PDGFD', 'ZNF703', 'PDGFC', 'ZNF268', 'XBP1', 'JAG1', 'RCC2', 'IGF1', 'PTK2', 'CLIC4', 'MYPN', 'RACK1', 'EDN1', 'RHOC', 'RAP2C', 'ANGPTL3', 'SGK1', 'HBEGF', 'EGFR', 'PAK1', 'FLNA', 'DLC1', 'CSF1', 'FGF1', 'SLK', 'IGFBP5', 'RNF41', 'ADAM17', 'ADAM15', 'SEMA7A', 'PODXL', 'PLXNA1', 'SRGAP2', 'SRGAP1', 'TGFB1', '…	66	['PRKCA', 'NKX2-1', 'SINHCAF', 'LRRC15', 'SRCIN1', 'FAM83H', 'AMOTL2', 'BCAR1']	8	[]	0	['LMNA']	1
positive	CC1_5	both	DNA metabolic process (GO:0006259)	9.15037e-15	GO:0006259	TRRAP;NUDT1;RBPJ;BACH1;TRIM28;ALKBH1;CHEK1;PCLAF;LONP1;KAT7;TIPIN;NSMCE3;REV1;HUS1;CSNK1E;CDC34;GRWD1;PSME4;NUP98;DNA2;TP53;UBA52;ASF1A;TELO2;EXD2;SET;XPC;BRIP1;TERT;NTHL1;ERI1;ERI2;RAD21;CTC1;XRCC6;ACD;XRCC5;GADD45A;INTS3;XRCC2;XRCC3;CDC7;IGF1;CDC6;POLA2;ARTN;MMS19;ATM;RAD18;ATR;TOP2A;RPAIN;TOP2B;BTG2;FEN1;SMG1;BRCA1;BRCA2;PTMS;ING4;ING5;TK1;ZNF365;UPF1;HELLS;PARP1;NCOA6;PARP2;TOP3A;TERF1;TERF2;…	['TRRAP', 'NUDT1', 'RBPJ', 'PCLAF', 'REV1', 'NUP98', 'ASF1A', 'TELO2', 'SET', 'NTHL1', 'ERI2', 'CTC1', 'XRCC6', 'XRCC5', 'XRCC2', 'IGF1', 'ATM', 'TOP2A', 'BTG2', 'ZNF365', 'UPF1', 'HELLS', 'PARP1', 'NCOA6', 'SIRT1', 'SP100', 'PCNA', 'IGHMBP2', 'PURA', 'RPS27A', 'NPM1', 'PTGES3', 'RPA2', 'MRE11', 'KPNA2', 'RAG1', 'IGFBP4', 'USP3', 'DNMT1', 'VCP', 'RAD51AP1', 'ORC4', 'RNASEH1', 'UBB', 'ORC1', 'UBC'…	67	['CHEK1', 'CSNK1E', 'GRWD1', 'PTMS', 'APEX1', 'MEN1', 'CDK2', 'UBE2N', 'SUMO1', 'POLD3', 'ERCC1']	11	[]	0	['ZNF365']	1
positive	CC1_5	both	regulation of cell cycle (GO:0051726)	2.29824e-14	GO:0051726	RB1;GMNN;HNRNPU;ADARB1;STK10;SLK;CCND1;CHEK1;PCLAF;PIM1;EP300;NEK1;MAP3K8;PIM3;SOX9;PIM2;JUNB;TRIM21;CDK5RAP3;MAP3K4;TMEM8B;MEN1;TSPYL2;MAP2K3;MAP2K4;MAP2K1;MAP2K2;DAPK3;TSC2;TSC1;CDC25C;RUNX3;CDC25A;HCFC1;THAP1;SFRP1;MADD;SIK1;PRR11;ANKRD17;HTRA2;GATA3;PKMYT1;STK4;SDCBP;CCNB2;CCNB1;FIGNL1;ZNF703;TP53BP2;RPRD1B;USP51;MAP2K7;ZNF268;MAP2K6;SRPK2;CDK19;JUN;TGFB2;JUND;TGFB1;NEK4;GADD45A;NEK6;PLK1;NEK…	['RB1', 'HNRNPU', 'ADARB1', 'SLK', 'CCND1', 'PCLAF', 'SOX9', 'MAP3K4', 'MAP2K4', 'MAP2K1', 'MAP2K2', 'DAPK3', 'RUNX3', 'SIK1', 'PRR11', 'PKMYT1', 'FIGNL1', 'ZNF703', 'RPRD1B', 'ZNF268', 'MAP2K6', 'CDK19', 'JUN', 'TGFB2', 'TGFB1', 'HMGA2', 'CYLD', 'NR4A1', 'BMP2', 'SON', 'CDK6', 'CDK4', 'ID4', 'NF2', 'MAP3K14', 'LIN54', 'RACK1', 'MAP4K2', 'SIRT1', 'SIRT2', 'IRF1', 'CKS2', 'HPGD', 'ARNTL', 'LRP6', …	57	['CHEK1', 'MEN1', 'THAP1', 'CALR', 'RBL1', 'PAK3']	6	[]	0	[]	0
positive	CC1_5	both	positive regulation of cell proliferation (GO:0008284)	6.76114e-14	GO:0008284	VIPR1;HNRNPU;RBPJ;CCAR1;CRKL;TCL1A;CAPNS1;MYC;AKT2;NAMPT;KDR;AKT1;SOX9;SOX4;PRKCI;MEF2C;TIPIN;PRKCH;CSNK2A1;RPL23;SOX11;MIF;EREG;BTC;TIAM1;SFRP1;EPHA1;DHX9;EIF5A2;PDGFB;PDGFA;TGFA;CIAO1;PRDX3;PKHD1;TERT;PDCD10;PDGFD;PDGFC;ZNF703;HMOX1;SSR1;NKX2-5;ZNF268;MCTS1;LYN;SRPK2;WWTR1;XBP1;INSR;TNFSF13;IL31RA;FZD9;FN1;IGF2;LIF;CDC7;IGF1;PTK2;FOSL1;ACER2;TNFSF4;ID2;ACER3;CALR;CDK13;NODAL;SLC35F6;CDKN1A;HILP…	['HNRNPU', 'RBPJ', 'CRKL', 'TCL1A', 'MYC', 'SOX9', 'PRKCI', 'CSNK2A1', 'SOX11', 'EIF5A2', 'PDGFB', 'PDCD10', 'PDGFD', 'PDGFC', 'ZNF703', 'ZNF268', 'WWTR1', 'XBP1', 'TNFSF13', 'FZD9', 'IGF1', 'PTK2', 'ACER2', 'CDKN1A', 'MECP2', 'EDN1', 'CNOT6L', 'RHOG', 'SIRT1', 'CD47', 'HBEGF', 'EGFR', 'RELA', 'PAK1', 'RPS15A', 'IL12RB2', 'MAP3K3', 'NPM1', 'CSF1', 'IRS1', 'IRS2', 'FGF1', 'CCND2', 'OSR1', 'CDC25B'…	82	['MCTS1', 'FOSL1', 'CALR', 'HILPDA', 'EMP2', 'SINHCAF', 'CDK2', 'BMPR1A', 'FLT3', 'TBX20', 'S1PR3', 'CNBP']	12	[]	0	[]	0
positive	CC1_5	both	positive regulation of sequence-specific DNA binding transcription factor activity (GO:0051091)	6.96829e-14	GO:0051091	FOXA1;ATF2;APP;CRTC2;CRTC3;KDM1A;CRTC1;CIB1;PARK7;PHB2;CLU;TNF;RPS6KA4;PYCARD;RPS6KA5;AKT1;TNFSF11;TRIM25;EP300;LGALS9;TRIM27;TRIM21;MAP3K7;TRIM22;EPHA5;PRKCI;PRKCH;PRKCB;WNT5A;ARID5B;MID2;SMO;TRIM13;BTK;TRIM14;ROR1;UBE2V1;CARD16;PLPP3;UBA52;CLOCK;S100A8;CARD11;BEX1;DHX9;BCL10;TNFRSF11A;PRKCZ;AGER;MTDH;PRDX3;NEUROD1;NEUROD2;DHX33;UBB;IRAK1;STK36;DDRGK1;IRAK2;UBC;DVL2;S100A12;NLRP3;TP53BP1;NKX6-1;…	['FOXA1', 'CRTC3', 'TNFSF11', 'PRKCI', 'PRKCB', 'TRIM14', 'ROR1', 'CLOCK', 'UBB', 'UBC', 'PPARGC1A', 'ESR1', 'NFKBIA', 'MAVS', 'JMY', 'MAP3K13', 'CD40', 'PTEN', 'TRIM8', 'ZIC2', 'EDN1', 'MYOCD', 'PPRC1', 'TIRAP', 'PPARG', 'TLR4', 'MTPN', 'LRP8', 'RELA', 'LRP6', 'RPS27A', 'NPM1', 'CFLAR', 'TRIM37', 'RHEBL1', 'TRIM32', 'HSPA1B', 'TAF1']	38	['PHB2', 'CLU', 'UBE2V1', 'UBE2N', 'CAMK2A', 'CD40LG']	6	[]	0	[]	0
positive	CC1_5	both	nuclear-transcribed mRNA catabolic process (GO:0000956)	3.83569e-13	GO:0000956	RPL4;EIF4A2;RPL5;EIF4A1;RPL30;RPL3;RPL32;RPL31;EIF4A3;PPP2R2A;CASC3;RPL8;RPL10A;RPL9;RPL6;RPL7;RPS15;RPS14;ZFP36;RPS17;RPS16;RPS19;RPL18A;PPP2R1A;RPS18;RPL36;RPL38;RPL37;MTPAP;PELO;RPL39;RPS10;RPS9;RPL21;RPS7;RPS8;RPL23;RPS5;RPL22;RPS6;RC3H1;RPSA;XRN1;PDE12;MRTO4;RPL24;RPL27;RPL26;RPL28;UBA52;DDX5;RBM8A;RPS4Y1;GSPT1;ZFP36L1;RPL41;UPF3A;CNOT10;LSM5;LSM4;CNOT4;PAN2;RPS25;CNOT6;RPS28;CNOT7;RPS27;PAN…	['EIF4A2', 'RPL30', 'RPL9', 'RPL18A', 'MTPAP', 'RPS7', 'RPS8', 'RPL27', 'DDX5', 'ZFP36L1', 'CNOT4', 'CNOT6', 'CNOT7', 'CNOT1', 'AGO1', 'ATM', 'CNOT8', 'CNOT9', 'SMG7', 'SMG6', 'RPL7A', 'TNKS1BP1', 'UPF1', 'CNOT6L', 'RPL13A', 'PAPD4', 'RPS3A', 'CSDE1', 'PAPD5', 'ETF1', 'RPS15A', 'POLR2D', 'RPL15', 'RPS27A', 'RPL17', 'EIF4E', 'SAMD4B', 'PNRC2']	38	['ZFP36', 'RPL24', 'RBM8A']	3	[]	0	[]	0
positive	CC1_5	both	regulation of cellular response to stress (GO:0080135)	7.34358e-13	GO:0080135	YWHAE;GSK3B;DYRK3;SMG1;NUP107;HSP90AB1;NUP188;CCAR2;CASP9;RPTOR;CRHBP;CHCHD2;CHORDC1;NUP62;EP300;IER3;NUP214;NDC1;HSP90AA1;ARMT1;NUP210;NUP133;HSBP1;VASH1;OPRM1;SIRT1;NUP93;DNAJC2;IMPACT;DNAJC7;NUP50;MAPKAPK2;AKT1S1;NUP54;NUP98;FKBP4;NUP58;PRKN;NUP205;POM121;CAMK2D;SEH1L;CAMK2A;AAAS;NPAS2;NUP160;ARNTL;DNAJB1;NUAK1;BAG4;HSPH1;BAG5;POM121C;BAG2;DNAJB6;NUP85;BAG3;TPR;ABL1;MAPK1;USP51;NUP43;RAE1;CAMK…	['NUP107', 'NUP188', 'CASP9', 'CHORDC1', 'IER3', 'NDC1', 'SIRT1', 'NUP98', 'NUP58', 'NUP205', 'CAMK2D', 'NPAS2', 'ARNTL', 'NUAK1', 'BAG2', 'DNAJB6', 'MAPK1', 'NUP43', 'MCL1', 'HSPA8', 'NPM1', 'PTGES3', 'RPA2', 'NUP153', 'MTOR', 'NUP35', 'ATM', 'HSPA1B']	28	['AKT1S1', 'CAMK2A', 'BAG5']	3	[]	0	[]	0
positive	CC1_5	both	negative regulation of cellular process (GO:0048523)	8.00089e-13	GO:0048523	APP;IFITM1;TES;TXNDC12;ADARB1;ENO1;CCAR2;IFIT3;GJA1;PPP2R1A;MYC;FTH1;CYP1B1;VPS35;SOX4;TSPYL2;ACTN1;P3H2;P3H1;SOX11;LDOC1;P3H3;MIF;RUNX3;GTPBP4;EREG;SFRP4;SFRP1;KARS;PDE12;TXNIP;ATF5;TP53;GPLD1;LRPAP1;DCUN1D3;NEDD4L;GATA3;PKHD1;CYP27B1;TP53BP2;ZNF268;S100A11;ATG5;LYN;APOBEC3C;APOBEC3F;THAP12;EIF2AK2;PARP16;IFNLR1;CDC6;SMARCA2;SMARCA4;WNK2;PPT1;STRN;HRG;RAD18;APOBEC3A;BAP1;ACVRL1;BTG3;COL18A1;BTG2…	['IFITM1', 'TES', 'ADARB1', 'MYC', 'SOX11', 'RUNX3', 'TXNIP', 'ATF5', 'LRPAP1', 'DCUN1D3', 'ZNF268', 'THAP12', 'IFNLR1', 'BTG3', 'BTG2', 'CDKN1A', 'BTG1', 'SNX12', 'ARHGAP1', 'RACK1', 'PBRM1', 'SIRT1', 'SIRT2', 'VAMP8', 'KAT2B', 'IL1A', 'SP100', 'SERTAD3', 'SERTAD2', 'APBB2', 'NPM1', 'DCBLD2', 'SKI', 'DLC1', 'HSPA1B', 'JADE1', 'ETS1', 'CTGF', 'SESN2', 'MAP2K1', 'RNF41', 'ADAM15', 'SRSF6', 'RAF1',…	106	['P3H2', 'SINHCAF', 'KANK2', 'CLU', 'MEN1', 'IP6K2']	6	[]	0	['LMNA']	1
positive	CC1_5	both	intracellular protein transport (GO:0006886)	1.09137e-12	GO:0006886	IPO11;ANKLE1;NUP107;ZFYVE9;KDELR1;PHB2;AKT2;CHORDC1;AKT1;ARFIP2;ARFIP1;VPS35;TBC1D22A;VPS36;TBC1D10B;NUP214;NUP93;ZFYVE16;CDC37;RABL3;PREB;KDELR2;NUP98;VPS25;STX1A;POM121;TBC1D9B;FUT10;VPS26A;PTTG1IP;VPS26B;GABARAP;SNX1;POM121C;NUP85;MYO6;SYNDIG1;SNX9;SNX8;SEC31A;GPIHBP1;SNX6;TBC1D8B;CTSA;NGFR;RABGAP1L;EGR2;ACD;GRTP1;SYNRG;RANBP17;RAB27A;RAB39B;RASSF9;RAB27B;EHD1;GIPC1;CALR;CEP57;RPAIN;C2CD5;PPP1…	['NUP107', 'ZFYVE9', 'KDELR1', 'CHORDC1', 'KDELR2', 'NUP98', 'FUT10', 'VPS26A', 'MYO6', 'SNX9', 'EHD1', 'CEP57', 'SNX13', 'RAB22A', 'XPO6', 'KIF13A', 'TMED2', 'TMED7', 'TMED5', 'RAB8B', 'MMP12', 'HAP1', 'STX12', 'CRB1', 'STX16', 'TRAK1', 'STX6', 'STX2', 'NPM1', 'STAT3', 'ARCN1', 'SEC23IP', 'RAB3A', 'NUP188', 'IPO7', 'IPO5', 'PDIA3', 'RAB2B', 'TBC1D2B', 'RAB32', 'RAB30', 'RAB34', 'KPNB1', 'RAB5B',…	64	['PHB2', 'RABL3', 'NGFR', 'CALR', 'GGA2', 'RAB11B', 'LTBP2', 'TBC1D16', 'SIX3', 'RAB21', 'RAB15', 'RAB13']	12	[]	0	[]	0
positive	CC1_5	both	protein stabilization (GO:0050821)	1.39614e-12	GO:0050821	RPL5;CCNH;PARK7;CLU;PHB2;RASSF2;LAMP1;CHEK2;CHORDC1;LAMP2;ZNF207;EP300;PIM2;GTSE1;GOLGA7;SOX4;EPHA4;USP7;MORC3;RPS7;FBXW7;RPL23;USP2;PRKCD;COG3;P3H1;TSC1;ATP1B3;GTPBP4;HCFC1;WDR81;CDC37;PPIB;PFN1;PLPP3;TELO2;PFN2;STXBP4;SEL1L;MTMR9;CREBL2;PIK3R1;PHB;NLK;STK4;RTN4;BAG6;PDCD10;DVL1;DVL3;PPARGC1A;TSPAN1;ZBED3;GPIHBP1;WNT10B;CRTAP;UBE2B;WFS1;HPS4;IGF1;A1CF;SMAD7;CCT6A;EFNA1;CDK7;GNAQ;AAK1;PIN1;MDM4;C…	['CHEK2', 'CHORDC1', 'EPHA4', 'RPS7', 'PRKCD', 'PPIB', 'TELO2', 'PFN2', 'CREBL2', 'PDCD10', 'DVL3', 'PPARGC1A', 'CRTAP', 'WFS1', 'IGF1', 'SMAD7', 'CCT6A', 'AAK1', 'CDKN1A', 'PTEN', 'TCP1', 'GAPDH', 'USP13', 'STX12', 'WIZ', 'CDC37L1', 'FLNA', 'CCT8', 'TRIM44', 'PTGES3', 'HSPA1B', 'OTUD3', 'TAF1']	33	['CLU', 'PHB2', 'ZNF207', 'PIN1', 'CALR', 'SUMO1', 'ZSWIM7', 'SUGT1']	8	[]	0	[]	0
positive	CC1_5	both	phosphorylation (GO:0016310)	3.41641e-12	GO:0016310	APP;PANK2;GMFB;MAML1;ATP5C1;RPS6KA4;RPS6KA3;TBK1;RPS6KA5;CHEK2;AKT3;CHEK1;RPS6KA1;AKT1;PRKACA;EPHB2;PRKACB;ACVR1;PRKCI;EPHA7;PRKCH;CSNK2A1;PRKCB;DAPK1;PRKCE;PRKCD;DAPK3;PHKA1;PRKCA;CSNK1D;CSNK1E;HASPIN;PRKAB1;RUNX3;BCR;UQCRC1;SIK3;BTK;IDNK;ULK1;ALPK3;SIK1;UQCRC2;SIK2;TXK;PDGFB;NLK;PRKCZ;NUAK1;NUAK2;CDK17;LYN;SRPK2;CDK18;CDK19;DMPK;PLK2;INSR;PLK1;EIF2AK2;BRAF;PTK6;SRPK1;ICK;WNK1;TOLLIP;WNK2;WNK3;A…	['GMFB', 'RPS6KA3', 'CHEK2', 'AKT3', 'PRKACB', 'ACVR1', 'PRKCI', 'EPHA7', 'CSNK2A1', 'PRKCB', 'DAPK1', 'PRKCD', 'DAPK3', 'RUNX3', 'UQCRC1', 'ULK1', 'SIK1', 'PDGFB', 'NUAK1', 'CDK19', 'BRAF', 'SRPK1', 'TOLLIP', 'WNK3', 'ATM', 'JAK1', 'MAP4K2', 'SGK1', 'PAK1', 'MAP3K2', 'CSNK1A1', 'STAT3', 'ADM2', 'STK17B', 'GNPTAB', 'MAP3K9', 'NEK3', 'MAP3K5', 'MAP2K1', 'NRBP1', 'CDC25B', 'ILF3', 'MELK', 'CCNE1', …	79	['CHEK1', 'EPHB2', 'PRKCA', 'CSNK1E', 'PRKAB1', 'CDK16', 'CAMK4', 'LMTK2', 'PRPF4B', 'STK38', 'CDK2', 'BMPR1A', 'CAMK2A']	13	[]	0	[]	0
positive	CC1_5	both	mitotic cell cycle phase transition (GO:0044772)	3.45247e-12	GO:0044772	RB1;CCNH;CCP110;PPP2R2A;EPS8;PPP1CB;CDC23;CCND1;PPP2R1A;CHEK2;MYC;CDC27;RCC1;CEP250;PIM2;BTRC;PRKACA;PHLDA1;ACVR1;CEP135;FBXW11;CSNK1D;CSNK1E;CDC25C;CDC25A;CDC25B;CDC34;MELK;CCNY;CCNE2;CCNE1;CHMP4B;UBA52;OPTN;ANAPC1;KHDRBS1;BRSK2;ABCB1;CUL5;MAX;CUL3;CUL2;CUL1;PKMYT1;ARPP19;GSPT1;CCNB2;ORC4;CCNB1;SPAST;ORC6;UBB;ORC1;UBC;ORC2;EIF4EBP1;CEP72;CEP192;UBE2C;PLK2;PLK1;CDC7;CDC6;INHBA;POLA2;CDK7;CDK6;NAS…	['RB1', 'CCP110', 'EPS8', 'PPP1CB', 'CCND1', 'CHEK2', 'MYC', 'ACVR1', 'CDC25B', 'MELK', 'CCNE1', 'CUL5', 'CUL3', 'PKMYT1', 'ORC4', 'UBB', 'ORC1', 'UBC', 'CEP192', 'CDK6', 'CDK4', 'FGFR1OP', 'FBXL7', 'CEP57', 'TRIM71', 'CDKN1A', 'PPP6C', 'ENSA', 'POLE', 'TUBB', 'CKAP5', 'CCNA2', 'LATS2', 'MCM5', 'BCAT1', 'PPP1R12B', 'PAFAH1B1', 'MCM2', 'DCTN2', 'DCTN1', 'ACVR1B', 'HAUS8', 'RPS27A', 'EIF4E', 'CLASP…	53	['PHLDA1', 'CEP135', 'CSNK1E', 'ARPP19', 'CDK2', 'HAUS2', 'CAMK2A', 'TUBB4A']	8	[]	0	[]	0
positive	CC1_5	both	regulation of intracellular signal transduction (GO:1902531)	1.0339e-11	GO:1902531	RPL5;TRIO;EHMT2;EHMT1;NOC2L;PREX1;OPHN1;CHEK2;CHEK1;CPNE1;AKT1;PIP4K2A;TNFSF11;PIP4K2B;PIP4K2C;CMKLR1;IER3;FBXO9;PRKAB2;CSNK2A1;STARD8;ENTPD5;HUS1;PRKAB1;BCR;TIAM1;DEPDC1B;RRAGC;DDIT4;KCTD11;DNA2;UBA52;TP53;OPTN;TELO2;MEAF6;PIK3R2;KALRN;PKHD1;ABR;RHOT2;NUAK1;BRIP1;RHOT1;RACGAP1;RRAS;RRS1;TP53BP2;PIP5K1A;PIP5K1C;A2M;LYN;STARD13;SPHKAP;GDF5;GDF7;NET1;CYLD;ARTN;ATM;FBXL2;NODAL;TP73;ATR;GDI1;PAK1IP1;…	['CHEK2', 'PIP4K2A', 'TNFSF11', 'PIP4K2C', 'IER3', 'CSNK2A1', 'RRAGC', 'DDIT4', 'TELO2', 'PIK3R2', 'ABR', 'NUAK1', 'RACGAP1', 'STARD13', 'GDF5', 'CYLD', 'ATM', 'ARHGAP1', 'AKAP11', 'LEFTY1', 'NCOA3', 'RHOG', 'RHOC', 'ARHGEF7', 'PHLPP1', 'SGMS1', 'ABRACL', 'EGFR', 'RELA', 'PAK1', 'PAK6', 'RPS27A', 'PAK4', 'GDF11', 'RPA2', 'MYO9B', 'DLC1', 'TRIP10', 'MRE11', 'ZFAND6', 'FAM13A', 'FGF1', 'ARHGAP35', …	85	['CHEK1', 'PRKAB1', 'MEAF6', 'GDI1', 'RHOH', 'PAK3', 'FAM13B', 'BRPF1', 'CDK2', 'PIN1']	10	['ARHGEF3']	1	[]	0
positive	CC1_5	both	SRP-dependent cotranslational protein targeting to membrane (GO:0006614)	1.44947e-11	GO:0006614	RPL4;RPL5;SRP19;RPL30;RPL3;RPL32;RPL31;RPLP1;RPLP0;RPL10A;RPL8;RPL9;RPL6;RPL7;RPS4X;RPS15;SEC61A1;RPL7A;RPS14;RPS17;RPS16;RPL18A;RPS19;RPS18;RPL36;RPLP2;RPL38;SEC61B;RPL37;RPL39;RPS10;SEC63;RPS9;RPL21;RPS7;RPS8;RPL23;RPS5;RPL22;RPS6;RPL13A;RPS3A;RPSA;RPL37A;RPL24;RPL27;RPL26;RPL28;UBA52;RPL10;RPL12;RPS4Y1;RPS15A;SRP72;RPL14;RPS3;RPL13;RPL15;RPS2;RPL18;RPS27A;RPL17;RPL19;RPL41;RPL35A;RPL23A;SRP68;…	['RPL30', 'RPL9', 'SEC61A1', 'RPL7A', 'RPL18A', 'RPS7', 'RPS8', 'RPL13A', 'RPS3A', 'RPL27', 'RPS15A', 'RPL15', 'RPS27A', 'RPL17']	14	['RPL24']	1	[]	0	[]	0
positive	CC1_5	both	cellular response to DNA damage stimulus (GO:0006974)	1.78351e-11	GO:0006974	ATF2;CCNK;TRRAP;NUDT1;SMC6;BACH1;TRIM28;CHEK2;MYC;ALKBH1;CHEK1;PCLAF;NSMCE3;DDX11;HUS1;CSNK1E;PSME4;TP53;CLOCK;ASF1A;EPHA2;STXBP4;XPC;ZBTB4;BRIP1;MRNIP;SFN;TP53BP1;LYN;GADD45A;INTS3;XRCC2;XRCC3;SETX;ARTN;SPRTN;INTS7;GRB2;MMS19;ATM;RAD18;TP73;ATR;TOP2A;RPAIN;BTG2;FEN1;CDKN1A;SMG1;SUV39H1;SETD7;BRCA1;CASP14;PAXX;CTLA4;IKBKG;IKBKE;VAV3;UPF1;PARP1;NCOA6;PARP2;SIRT4;BAZ1B;ZDHHC16;GNL1;SIRT1;TOPORS;DDB…	['CCNK', 'TRRAP', 'NUDT1', 'CHEK2', 'MYC', 'PCLAF', 'CLOCK', 'ASF1A', 'ZBTB4', 'XRCC2', 'GRB2', 'ATM', 'TOP2A', 'BTG2', 'CDKN1A', 'SETD7', 'UPF1', 'PARP1', 'NCOA6', 'GNL1', 'SIRT1', 'TOPORS', 'WAC', 'IGHMBP2', 'NPM1', 'MRE11', 'FMR1', 'CCND1', 'USP3', 'VCP', 'CUL5', 'RAD51AP1', 'BCL2L10', 'BCL2L11', 'UBR5', 'MAP2K6', 'MCL1', 'UVRAG', 'UBE2A', 'FBXO31', 'BCL2', 'NABP1', 'UBA1', 'BCL2L2', 'CASP9', …	60	['CHEK1', 'CSNK1E', 'SFN', 'INTS7', 'SUV39H1', 'MICA', 'APEX1', 'MEN1', 'SUMO1', 'ERCC1']	10	[]	0	[]	0
positive	CC1_5	both	protein sumoylation (GO:0016925)	2.78818e-11	GO:0016925	TOP2A;TOP2B;ZNF451;NUP107;NUP188;IFIH1;SENP5;SUMO1;TRIM28;KIAA1586;SUMO3;NUP62;NFATC2IP;NUP214;NDC1;PIAS4;PIAS3;NUP210;NUP133;MITF;SENP2;RANGAP1;TOPORS;PIAS2;SENP1;PIAS1;NUP93;INCENP;NUP50;BIRC5;NUP54;NUP98;TOP1;NUP58;NUP205;POM121;PCNA;L3MBTL2;SEH1L;CDCA8;AAAS;NUP160;AURKB;MTA1;POM121C;NUP85;TPR;NUP43;TP53BP1;RAE1;RANBP2;UBE2I;NUP155;BCL11A;NUP153;SP3;NUP35;UBA2;NUPL2;SAE1;NUP37	['TOP2A', 'ZNF451', 'NUP107', 'NUP188', 'NFATC2IP', 'NDC1', 'PIAS3', 'TOPORS', 'SENP1', 'NUP98', 'NUP58', 'NUP205', 'PCNA', 'NUP43', 'NUP153', 'NUP35']	16	['SUMO1', 'SENP2', 'PIAS2']	3	[]	0	[]	0
positive	CC1_5	both	intrinsic apoptotic signaling pathway (GO:0097193)	7.86892e-11	GO:0097193	ERO1A;CDKN1A;DDX3X;PPP1R13B;BRCA1;RRP8;BBC3;PYCARD;CASP9;CASP14;STK11;HINT1;AIFM1;CHEK2;ARL6IP5;CYP1B1;CASP2;CHAC1;IKBKE;PDK2;ZNF385A;MAP3K5;PDK1;APAF1;PRKCD;HIC1;TOPORS;MSH6;TRIB3;TP53;EPHA2;PPP1R15A;BRSK2;DDX5;CEBPB;CUL5;BCL2A1;DIABLO;CUL3;CUL2;CUL1;ITPR1;HTRA2;GSKIP;KRCC1;FHIT;TANK;PPM1F;BAG6;BCL2L10;BCL2L11;IFI16;ZMAT3;ZMAT4;ABL1;TP53BP2;E2F1;PMAIP1;SFN;ZNF622;BAK1;ZNF346;MCL1;MOAP1;BNIP3;DAB…	['CDKN1A', 'DDX3X', 'CASP9', 'CHEK2', 'ARL6IP5', 'CASP2', 'ZNF385A', 'MAP3K5', 'PRKCD', 'TOPORS', 'DDX5', 'CUL5', 'CUL3', 'GSKIP', 'BCL2L10', 'BCL2L11', 'E2F1', 'PMAIP1', 'MCL1', 'BNIP3', 'TNFRSF10B', 'CUL4A', 'DNAJC10', 'JMY', 'BCL2', 'BAX', 'BCL2L2']	27	['SFN']	1	[]	0	[]	0
positive	CC1_5	both	DNA damage response, signal transduction by p53 class mediator (GO:0030330)	1.18125e-10	GO:0030330	BTG2;CDKN1A;CDKN1B;BRCA1;FOXM1;ING4;CHEK2;SESN2;CASP2;EP300;TNKS1BP1;GTSE1;SOX4;ZNF385A;CNOT6L;PRMT1;ATRX;CDC25C;RBL2;TFDP1;TFDP2;RPL26;TP53;UBA52;SP100;PCNA;PAXIP1;USP10;RPS27L;NDRG1;AURKA;MUC1;CCNB1;UBB;PLAGL1;MYO6;UBC;E2F1;SFN;E2F4;RPS27A;E2F7;E2F8;NPM1;CRADD;GADD45A;PLK2;ARID3A;CNOT10;HIPK2;CNOT4;CNOT6;CNOT7;TFAP4;CNOT11;ARTN;CNOT1;CNOT2;CENPJ;CARM1;BCL3;CDK2;CDK1;MDM2;BAX;ATM;MDM4;CNOT8;CNOT…	['BTG2', 'CDKN1A', 'CHEK2', 'SESN2', 'CASP2', 'TNKS1BP1', 'ZNF385A', 'CNOT6L', 'SP100', 'PCNA', 'USP10', 'MUC1', 'UBB', 'MYO6', 'UBC', 'E2F1', 'RPS27A', 'NPM1', 'CNOT4', 'CNOT6', 'CNOT7', 'CNOT1', 'CARM1', 'MDM2', 'BAX', 'ATM', 'CNOT8', 'CNOT9']	28	['SFN', 'E2F4', 'CDK2']	3	[]	0	[]	0
positive	CC1_5	both	negative regulation of cell proliferation (GO:0008285)	1.20052e-10	GO:0008285	APP;IFITM1;TES;ADARB1;IFIT3;SOX2;MYC;FTH1;CYP1B1;IL12B;SOX9;SOX4;P3H2;P3H1;SOX11;LDOC1;P3H3;RUNX3;GTPBP4;EREG;SFRP4;SFRP1;KARS;ATF5;TRIB1;TP53;GPLD1;MAGED1;GATA3;GATA2;CYP27B1;HMOX1;ZNF268;S100A11;LYN;THAP12;EIF2AK2;IFNLR1;CDC6;SMARCA2;GDF5;PARP10;WNK2;ID2;STRN;HRG;NODAL;BAP1;TP73;ACVRL1;CDKN1C;COL18A1;BTG3;BTG2;CDKN1A;BTG1;CDKN1B;PTPRJ;CTCF;ING4;ING5;HNF4A;JAK2;EMD;HRAS;IL10;PBRM1;WARS;NOG;WNT9A…	['IFITM1', 'TES', 'ADARB1', 'SOX2', 'MYC', 'SOX9', 'SOX11', 'RUNX3', 'ATF5', 'ZNF268', 'THAP12', 'IFNLR1', 'GDF5', 'BTG3', 'BTG2', 'CDKN1A', 'BTG1', 'PBRM1', 'SIRT2', 'IL1A', 'KAT2B', 'MED25', 'PPARG', 'MFN2', 'NPM1', 'PER2', 'SKI', 'DLC1', 'HSPA1B', 'ETS1', 'MAP2K1', 'IGFBP5', 'CTNNBIP1', 'RNF41', 'RAF1', 'CUL5', 'NACC2', 'SMYD2', 'CD164', 'TGFB2', 'TGFB1', 'SMAD6', 'MCC', 'CHERP', 'BMP2', 'CNOT…	77	['P3H2', 'KANK2', 'MEN1']	3	[]	0	['LMNA']	1
positive	CC1_5	both	DNA-templated transcription, initiation (GO:0006352)	1.58165e-10	GO:0006352	CRCP;MAML1;CCNH;GTF2B;RORC;RORA;RBPJ;NR3C1;CTGF;CCND1;TRIM28;SOX9;GTF2I;MED8;CD3EAP;MED4;GTF2F1;POLRMT;MED6;NRBP1;RUNX2;MED7;DMTF1;TFAM;PGR;MAML3;NOTCH2;NOTCH3;NOTCH1;CBFB;NOTCH4;MAZ;GTF2E1;GTF2E2;CCNB1;MED30;NRBF2;PPARGC1A;NR2C2AP;ESRRA;WWTR1;VDR;SMARCA5;NR2F1;ESRRG;NR1D2;NR0B2;ESR1;ESR2;NR2F6;NR4A2;CDK9;NR4A1;CDK8;CDK7;CDK4;CDK1;TAF4B;TCF4;CDKN1A;THRB;THRA;RSF1;ZNF45;MED16;MED15;MED17;MED12;MED…	['RORA', 'RBPJ', 'NR3C1', 'CTGF', 'CCND1', 'SOX9', 'MED8', 'NRBP1', 'TFAM', 'CBFB', 'MAZ', 'NRBF2', 'PPARGC1A', 'NR2C2AP', 'WWTR1', 'NR2F1', 'NR1D2', 'ESR1', 'NR2F6', 'NR4A1', 'CDK4', 'TCF4', 'CDKN1A', 'THRA', 'RSF1', 'MED17', 'MED14', 'NCOA6', 'KAT2B', 'MED25', 'POLR1B', 'PPARG', 'PPARA', 'RRN3', 'NR1I2', 'NR2C2', 'PPM1D', 'POLR2A', 'POLR2D', 'POLR2E', 'E2F2', 'NR1H2', 'NR6A1', 'BAX', 'TAF6', 'T…	47	['NOTCH3', 'UBTF', 'TEAD1']	3	[]	0	[]	0
positive	CC1_5	both	positive regulation of I-kappaB kinase/NF-kappaB signaling (GO:0043123)	4.42582e-10	GO:0043123	APP;SLC35B2;GOLT1B;TRAF3IP2;IFIT5;TNF;GJA1;TBK1;LGALS1;TNFSF10;AKT1;IL12B;TRIM25;PIM2;LGALS9;MAP3K7;TRIM22;UNC5CL;TICAM2;PRKCB;F2R;SHISA5;TICAM1;MID2;EDAR;TRIM13;ROR1;CARD16;UBE2V1;UBA52;ANKRD17;LPAR1;BCL10;AGER;MTDH;UBB;IRAK1;DDRGK1;UBD;TSPAN6;UBC;MIER1;S100A12;HMOX1;FADD;ECT2;NDFIP2;NDFIP1;NEK6;PLK2;TNFRSF10B;MAVS;PPP5C;UBE2N;REL;TAB2;MAP3K14;MYD88;TMEM9B;CC2D1A;CD40;TRADD;FASLG;LITAF;EDA2R;TRI…	['UNC5CL', 'PRKCB', 'SHISA5', 'ROR1', 'UBB', 'TSPAN6', 'UBC', 'FADD', 'NDFIP2', 'TNFRSF10B', 'MAVS', 'MAP3K14', 'TMEM9B', 'CD40', 'FASLG', 'LITAF', 'TRIM8', 'RHOC', 'TIRAP', 'IL1A', 'TLR4', 'CANT1', 'RELA', 'FLNA', 'RPS27A', 'MAP3K3', 'CFLAR', 'FKBP1A', 'TRIM32']	29	['UBE2V1', 'UBE2N', 'PPM1A']	3	[]	0	['NDFIP2']	1
positive	CC1_5	both	positive regulation of cell cycle arrest (GO:0071158)	6.37216e-10	GO:0071158	BTG2;CDKN1A;CDKN1B;BRCA1;PKD2;RRP8;CHEK2;CASP2;EP300;TNKS1BP1;PRKACA;GTSE1;SOX4;ZNF385A;CNOT6L;PRMT1;RPL23;CDC25C;RBL2;MED25;TFDP1;TFDP2;RPL26;TP53;UBA52;PCNA;UHRF2;GATA6;AURKA;MUC1;CCNB1;UBB;PLAGL1;UBC;E2F1;SFN;E2F4;RPS27A;E2F7;E2F8;NPM1;CRADD;GADD45A;PLK2;DAB2IP;HMGA2;ARID3A;CNOT10;POU4F1;CNOT4;CNOT6;CNOT7;MYBBP1A;CNOT11;CNOT1;CNOT2;CENPJ;ID2;CARM1;CDK2;CDK1;MDM2;BAX;ATM;MDM4;CNOT8;CRLF3;CNOT9;…	['BTG2', 'CDKN1A', 'PKD2', 'CHEK2', 'CASP2', 'TNKS1BP1', 'ZNF385A', 'CNOT6L', 'MED25', 'PCNA', 'GATA6', 'MUC1', 'UBB', 'UBC', 'E2F1', 'RPS27A', 'NPM1', 'HMGA2', 'CNOT4', 'CNOT6', 'CNOT7', 'CNOT1', 'CARM1', 'MDM2', 'BAX', 'ATM', 'CNOT8', 'CNOT9']	28	['SFN', 'E2F4', 'CDK2']	3	[]	0	[]	0
positive	CC1_5	both	regulation of cellular response to heat (GO:1900034)	1.05144e-09	GO:1900034	YWHAE;GSK3B;NUP107;HSP90AB1;NUP188;CCAR2;RPTOR;CHORDC1;NUP62;EP300;CD34;IER5;NUP214;NDC1;HSP90AA1;NUP210;NUP133;HSBP1;SIRT1;NUP93;DNAJC2;DNAJC7;NUP50;MAPKAPK2;AKT1S1;NUP54;NUP98;FKBP4;NUP58;NUP205;CAMK2D;POM121;SEH1L;CAMK2A;AAAS;NUP160;DNAJB1;BAG4;HSPH1;BAG5;DNAJB6;POM121C;BAG2;NUP85;BAG3;TPR;MAPK1;NUP43;RAE1;CAMK2G;MAPK3;RANBP2;HSPA8;NUP155;PTGES3;RPA1;RPA2;NUP153;MTOR;NUP35;ATM;NUPL2;HSPA1B;HSP…	['NUP107', 'NUP188', 'CHORDC1', 'NDC1', 'SIRT1', 'NUP98', 'NUP58', 'NUP205', 'CAMK2D', 'DNAJB6', 'BAG2', 'MAPK1', 'NUP43', 'HSPA8', 'PTGES3', 'RPA2', 'NUP153', 'MTOR', 'NUP35', 'ATM', 'HSPA1B']	21	['AKT1S1', 'CAMK2A', 'BAG5']	3	[]	0	[]	0
positive	CC1_5	both	ribonucleoprotein complex assembly (GO:0022618)	2.83221e-09	GO:0022618	RPL5;RPL3;GEMIN2;RPL10L;PPAN;PWP2;RPL6;EDC3;RPS15;RPS14;RPS17;SAMD15;SNRPD2;RPS19;CLP1;SNRPD1;OGFOD1;LUC7L;DENR;RPL38;SNRPD3;TXNL4A;RPS10;EIF2A;ABT1;SCAF11;RPS5;CIRBP;RC3H1;RPSA;DICER1;WDR77;ATXN2L;PRPF6;DDX39B;CLNS1A;MRTO4;GEMIN4;RPL24;GEMIN5;GEMIN6;SRSF6;SNRPC;GEMIN8;SNRNP200;SNRPB;SRSF9;SF1;DDX6;DHX9;YTHDC1;NOP2;RPF2;MRPL11;RRP7A;MRPL20;ATXN2;RRS1;BRIX1;SMN1;MDN1;MCTS1;SRPK2;FAM103A1;ERAL1;LSM…	['PPAN', 'PWP2', 'DICER1', 'DDX39B', 'SRSF6', 'GEMIN8', 'SF1', 'YTHDC1', 'RPF2', 'LSM3', 'SRPK1', 'EIF2S3', 'DDX3X', 'CELF1', 'LUC7L2', 'SRSF1', 'POLR2D', 'EIF4H', 'NPM1', 'PTGES3']	20	['WDR77', 'RPL24', 'MCTS1']	3	[]	0	[]	0
positive	CC1_5	both	Ras protein signal transduction (GO:0007265)	3.10745e-09	GO:0007265	RB1;RAB3B;CYFIP1;NCKAP1;RAB3C;RTKN;RAB3A;RAB3D;PARK7;FGF2;CRKL;EPS8;RAB44;RASSF1;TRIM28;GRAP2;CFL1;PLCE1;RAB2A;RAB2B;USP8;IPCEF1;RAB32;SHTN1;TIAM1;RAB30;RAB31;RAB36;RAB34;MAPKAPK2;AGTR1;RABL3;ELMO1;MAPKAPK5;TP53;KPNB1;DNMT1;RAB5B;RAB5C;SHC1;RHOBTB3;HACD3;DNAJC27;RHOBTB2;RAP1B;RHOT2;ADGRG1;RHOT1;RAP1A;RRAS;G3BP1;G3BP2;RAB6A;RREB1;RALGDS;BRAP;NGFR;JUN;HACE1;SETDB1;PLK2;RABL2A;RAB27A;RAB39B;RABL2B;R…	['RB1', 'NCKAP1', 'RTKN', 'RAB3A', 'CRKL', 'EPS8', 'RASSF1', 'RAB2B', 'RAB32', 'RAB30', 'RAB34', 'ELMO1', 'MAPKAPK5', 'KPNB1', 'DNMT1', 'RAB5B', 'RAB5C', 'DNAJC27', 'RAP1B', 'G3BP2', 'JUN', 'IGF1', 'GRB2', 'RAB5A', 'CDKN1A', 'ARHGAP1', 'RND3', 'RAB22A', 'RAB8B', 'DBNL', 'NCOA3', 'RHOG', 'RHOC', 'RAP2C', 'CCNA2', 'MRAS', 'CDC42EP4', 'ROCK1', 'RAB1B', 'CDC42', 'NRAS', 'PAK1', 'RAB23', 'GNA12', 'PAK…	54	['RABL3', 'RHOBTB3', 'NGFR', 'COL1A2', 'CDK2', 'GDI1', 'RHOH', 'RAPGEF6', 'RAB21', 'PAK3', 'RAB11B', 'RAB15', 'RAB13']	13	['ARHGEF3']	1	[]	0
positive	CC1_5	both	regulation of canonical Wnt signaling pathway (GO:0060828)	3.39692e-09	GO:0060828	CTNND1;DIXDC1;JADE1;TMEM131L;CCAR2;PSMD8;SOX2;PSMD9;PSMD7;PSMD4;PSMD5;PSMD2;PSMD3;PSMD1;SOX9;BTRC;SOX4;IGFBP1;USP8;IGFBP4;DAPK3;WNT5A;CSNK1D;DKK2;DKK4;SFRP4;SFRP1;CCNY;DAAM2;TBL1XR1;PSME3;PSME4;PSME1;UBA52;NAIP;PSMD10;VCP;PSMD12;PSMD11;PSMD14;TNKS;CUL3;GSKIP;PSEN1;STK4;UBB;ZNF703;UBC;UBR5;DVL1;DVL2;NPHP3;DVL3;APOE;NKX2-5;WNT2;ZBED3;WNT4;WWTR1;JUP;SMURF2;WNT3A;SIAH2;CAV1;FZD6;FZD9;FUZ;MCC;NFKB1;CO…	['CTNND1', 'JADE1', 'TMEM131L', 'SOX2', 'PSMD9', 'PSMD4', 'SOX9', 'IGFBP4', 'DAPK3', 'DAAM2', 'TBL1XR1', 'PSME3', 'NAIP', 'VCP', 'PSMD11', 'CUL3', 'GSKIP', 'UBB', 'ZNF703', 'UBC', 'UBR5', 'DVL3', 'WWTR1', 'CAV1', 'FZD6', 'FZD9', 'MCC', 'CYLD', 'BMP2', 'DAB2', 'CAPRIN2', 'RNF220', 'WNT2B', 'DDX3X', 'GLI3', 'KREMEN1', 'LATS2', 'RBMS3', 'ARNTL', 'NKD2', 'LRP6', 'PSMB5', 'ZNRF3', 'TNKS2', 'RPS27A', '…	49	['PIN1', 'NKD1', 'PSMC1']	3	['PPP1CA']	1	[]	0
positive	CC1_5	both	stress-activated MAPK cascade (GO:0051403)	6.72719e-09	GO:0051403	CRKL;IKBKB;ZFP36;MAP3K8;IKBKG;LGALS9;BTRC;MAP3K7;MAP3K5;MAP2K3;MAP2K4;MAP4K2;CHUK;FBXW11;RIPK2;TNFRSF19;MINK1;DUSP9;ADORA2B;TRAF6;UBE2V1;TRIB1;UBA52;ARHGEF6;PTGER4;GPS1;CUL1;ZFP36L1;MAPK9;MAPK8;IRAK1;UBB;IRAK2;UBC;MAP3K20;MAPK1;RPS27A;MAP2K7;MAP4K3;MAPK3;MAPK14;NFKB1;MAPK13;MAPK10;TNIP2;TAOK2;UBE2N;MAP3K10;TAB3;TAB2;TAB1;MAP3K13;MAP3K11;MAP3K12	['CRKL', 'MAP3K5', 'MAP2K4', 'MAP4K2', 'PTGER4', 'GPS1', 'ZFP36L1', 'MAPK9', 'UBB', 'UBC', 'MAPK1', 'RPS27A', 'MAP3K10', 'MAP3K13', 'MAP3K11']	15	['ZFP36', 'UBE2V1', 'UBE2N']	3	[]	0	[]	0
positive	CC1_5	both	mitotic nuclear envelope disassembly (GO:0007077)	8.72755e-09	GO:0007077	POM121;NUP205;NUP107;SEH1L;NUP188;AAAS;NUP160;CCNB2;CCNB1;POM121C;NUP85;LMNA;TPR;NUP62;NUP43;EMD;RAE1;RANBP2;NUP214;NDC1;NUP210;NUP133;NUP155;PRKCB;NEK6;PLK1;VRK1;NUP153;PRKCA;NUP93;CTDNEP1;NUP50;CNEP1R1;CDK1;NUP35;NUP54;NUP98;LPIN1;NUPL2;NUP58;NUP37	['NUP205', 'NUP107', 'NUP188', 'NUP43', 'NDC1', 'PRKCB', 'NUP153', 'NUP35', 'NUP98', 'NUP58']	10	['PRKCA']	1	[]	0	['LMNA']	1
positive	CC1_5	both	cytokine-mediated signaling pathway (GO:0019221)	8.78683e-09	GO:0019221	IFITM3;IFITM1;IL23R;PITPNA;IFIT1;IFIT3;CRKL;ICAM1;PSMD8;SOX2;RPS6KA4;PSMD9;MT2A;PSMD7;RPS6KA5;PSMD4;PSMD5;MYC;PSMD2;PSMD3;AKT1;PSMD1;TRIM25;TNFSF11;IL12B;PRKACA;BTRC;JUNB;TRIM21;B2M;TRIM22;RSAD2;PRKCD;HLA-B;TALDO1;HLA-C;MIF;HLA-A;HLA-F;HLA-G;EREG;MTAP;HIST2H3A;KARS;IFI27;PSME3;PSME4;PSME1;UBA52;TP53;STX1A;MAOA;PDGFB;FPR1;IL20RB;TWIST1;GATA3;PIK3R1;HIF1A;INPP5D;HMOX1;HLA-DQA2;STAT5A;NGFR;STAT5B;EG…	['IFITM1', 'IL23R', 'PITPNA', 'CRKL', 'ICAM1', 'SOX2', 'PSMD9', 'PSMD4', 'MYC', 'TNFSF11', 'PRKCD', 'HLA-F', 'HIST2H3A', 'PSME3', 'PDGFB', 'HIF1A', 'TNFSF13', 'IFNLR1', 'TOLLIP', 'GRB2', 'CDKN1A', 'CD40', 'TRIM8', 'JAK1', 'IFNGR1', 'FOS', 'SIRT1', 'COMMD7', 'IL1A', 'TCP1', 'CANX', 'CD44', 'SP100', 'RELA', 'PSMB5', 'RPS27A', 'IL12RB2', 'MAP3K3', 'CCL22', 'IFNB1', 'STAT3', 'CAPZA1', 'FAS', 'CSF1', …	103	['HLA-A', 'NGFR', 'STAT5B', 'TNFSF15', 'COL1A2', 'GSTO1', 'LRRC15', 'CD40LG', 'PSMC1', 'UBE2V1', 'ADIPOR2', 'IP6K2', 'UBE2N', 'FLT3', 'CAMK2A', 'CBL', 'S1PR1']	17	['IL10RA']	1	['IL13']	1
positive	CC1_5	both	vesicle-mediated transport (GO:0016192)	8.78706e-09	GO:0016192	APP;ZFYVE9;WIPF1;WIPF2;WIPF3;CPNE6;FNBP1L;GOLGA4;ZFYVE27;GOLGA5;DPYSL2;CPNE1;ANKFY1;VPS35;TRIM27;BVES;VPS39;AGFG2;AGFG1;MFSD2A;TBC1D10B;VPS18;PRKCI;ZFYVE21;CSNK1D;CSNK1E;ATG14;SYTL4;MAPK8IP3;SYTL3;RNF126;KIF20A;STX1A;LRPAP1;TMEM87A;AGAP1;VPS26A;C2CD4B;VPS26B;KALRN;SNX4;SNX1;HMGXB4;SNX2;MYO6;VTI1A;SNX9;SNX7;RAB11FIP3;SNX8;RAB11FIP4;SNX5;VTI1B;EXPH5;GPIHBP1;SNX6;SPTBN2;SNAPIN;MYO5A;RAB27A;RAB39B;RA…	['ZFYVE9', 'WIPF2', 'FNBP1L', 'DPYSL2', 'BVES', 'AGFG2', 'AGFG1', 'VPS18', 'PRKCI', 'ZFYVE21', 'ATG14', 'LRPAP1', 'AGAP1', 'VPS26A', 'MYO6', 'VTI1A', 'SNX9', 'SNX5', 'EXPH5', 'SNAPIN', 'MYO5A', 'EHD1', 'FAM160A2', 'WASL', 'RAB22A', 'EEA1', 'KIF13A', 'TMED2', 'GIT1', 'NCOA3', 'RHOG', 'RBSN', 'VAMP8', 'VAMP7', 'ARF6', 'STX12', 'STX16', 'TRAK1', 'CUX1', 'MICALL1', 'STX6', 'STX2', 'LDLR', 'EPS15', 'S…	82	['CSNK1E', 'C2CD4B', 'SNX2', 'RAB11FIP4', 'MON1B', 'RHOH', 'RAB11B', 'RGP1', 'TOM1', 'LMTK2', 'RHOBTB3', 'SYT7', 'PIK3C2A', 'GOSR1', 'ATP9A', 'RAB13']	16	[]	0	[]	0
positive	CC1_5	both	regulation of autophagy (GO:0010506)	8.86204e-09	GO:0010506	CISD2;ZDHHC8;SOGA1;GOLGA2;STK11;CAPNS1;LAMP3;LEPR;AKT1;PIP4K2A;EP300;PIP4K2B;VPS35;PIP4K2C;CAPN1;PIM2;ATP6V1E1;PRKACA;TRIM21;TRIM22;SH3GLB1;PRKAB2;ATP6V1G1;ATP6V0E1;DAPK1;FBXW7;HGF;DAPK3;WDR75;TICAM1;WBP11;PRKAB1;MID2;ERN1;EEF1A1;RRAGA;RRAGC;RRAGD;EEF1A2;ULK3;ULK2;ULK1;VDAC1;ATP6V0D1;OPTN;ATP6V1A;ITPR1;MTMR9;HTRA2;VPS26A;PIK3R2;VPS26B;FOXO1;MTDH;LARS;PSAP;ATP6V0A2;ZKSCAN3;ABL1;TBC1D14;ABL2;ATP6V1…	['PIP4K2A', 'PIP4K2C', 'SH3GLB1', 'ATP6V0E1', 'DAPK1', 'DAPK3', 'EEF1A1', 'RRAGC', 'RRAGD', 'ULK1', 'VDAC1', 'ATP6V0D1', 'VPS26A', 'PIK3R2', 'SLC38A9', 'ATP6V1C1', 'SNX5', 'MCL1', 'BCL2', 'ATM', 'EIF4G2', 'PIK3CB', 'TRIM8', 'DNM1L', 'SIRT2', 'ATP6V1B2', 'GAPDH', 'USP13', 'PRKAA1', 'ROCK1', 'USP10', 'DRAM1', 'TP53INP1', 'SH3BP4', 'BNIP3', 'MTOR', 'LAMTOR1']	37	['PRKAB1', 'ULK2']	2	[]	0	[]	0
positive	CC1_5	both	RNA processing (GO:0006396)	9.2965e-09	GO:0006396	GEMIN2;EIF4A3;HNRNPU;HNRNPR;DCAF4;TSEN54;CCAR2;EFTUD2;ALKBH5;SNRPD2;PPP2R1A;CLP1;SNRPD1;DHX57;KHSRP;SNRPD3;PRKACA;SNRNP35;DDX17;MBNL1;SCAF11;PRPF4B;DICER1;ZCRB1;CDC40;SRRM1;DHX40;PRPF4;PRPF6;DDX39B;RRAGC;HNRNPUL1;TEP1;DKC1;SRSF2;SRSF4;PPIG;AURKAIP1;SRSF7;SNRPB;SRSF9;DHX8;DHX9;CSTF3;YTHDC2;SUPT4H1;WDR62;PRPF8;DHX30;ATXN1;DHX33;DHX35;DHX36;ZMAT5;DHX37;DHX38;PPARGC1A;SRPK2;IVNS1ABP;PNPT1;CPSF6;RBPMS…	['HNRNPU', 'HNRNPR', 'DCAF4', 'DDX17', 'MBNL1', 'DICER1', 'PRPF4', 'DDX39B', 'RRAGC', 'HNRNPUL1', 'SRSF2', 'PPIG', 'SRSF7', 'SUPT4H1', 'PRPF8', 'ATXN1', 'PPARGC1A', 'IVNS1ABP', 'RBPMS', 'NONO', 'LSM3', 'SRPK1', 'SON', 'PIWIL2', 'CELF1', 'HNRNPH1', 'RBMS2', 'TSEN34', 'SRSF1', 'SF3A1']	30	['PRPF4B', 'TEP1', 'HNRNPC', 'RBM3', 'RSRC1', 'NOL9']	6	[]	0	[]	0
positive	CC1_5	both	transcription initiation from RNA polymerase II promoter (GO:0006367)	1.17336e-08	GO:0006367	MAML1;CCNH;GTF2B;RORC;RORA;RBPJ;NR3C1;CTGF;CCND1;TRIM28;SOX9;GTF2I;MED8;MED4;GTF2F1;MED6;NRBP1;RUNX2;MED7;PGR;MAML3;NOTCH2;NOTCH3;NOTCH1;CBFB;NOTCH4;MAZ;GTF2E1;GTF2E2;CCNB1;MED30;NRBF2;PPARGC1A;NR2C2AP;ESRRA;WWTR1;VDR;NR2F1;ESRRG;NR1D2;NR0B2;ESR1;ESR2;NR2F6;NR4A2;CDK9;NR4A1;CDK8;CDK7;CDK4;CDK1;TAF4B;TCF4;CDKN1A;THRB;THRA;ZNF45;MED16;MED15;MED17;MED12;MED14;MED13;HNF4A;MED10;TEAD1;TEAD4;TBP;MED23;…	['RORA', 'RBPJ', 'NR3C1', 'CTGF', 'CCND1', 'SOX9', 'MED8', 'NRBP1', 'CBFB', 'MAZ', 'NRBF2', 'PPARGC1A', 'NR2C2AP', 'WWTR1', 'NR2F1', 'NR1D2', 'ESR1', 'NR2F6', 'NR4A1', 'CDK4', 'TCF4', 'CDKN1A', 'THRA', 'MED17', 'MED14', 'KAT2B', 'MED25', 'PPARG', 'PPARA', 'NR1I2', 'NR2C2', 'PPM1D', 'POLR2A', 'POLR2D', 'POLR2E', 'E2F2', 'NR1H2', 'NR6A1', 'BAX', 'TAF6', 'TAF4', 'TAF1']	42	['NOTCH3', 'TEAD1']	2	[]	0	[]	0
positive	CC1_5	both	intracellular transport of virus (GO:0075733)	1.34223e-08	GO:0075733	NUP205;POM121;NUP107;SEH1L;TSG101;NUP188;AAAS;NUP160;XPO1;UBB;POM121C;NUP85;NUP62;MVB12B;TPR;UBC;KPNA4;NUP43;KPNA5;KPNA2;RPS27A;KPNA3;RAE1;KPNA1;NUP214;NDC1;RANBP2;NUP210;NUP133;NUP155;VPS37C;VPS37D;VPS37A;NUP153;VPS37B;NUP93;CD209;NUP50;NMT2;NUP35;NUP54;NUP98;NUPL2;UBA52;NUP58;KPNB1;RAN;NUP37	['NUP205', 'NUP107', 'TSG101', 'NUP188', 'UBB', 'UBC', 'KPNA4', 'NUP43', 'KPNA2', 'RPS27A', 'KPNA1', 'NDC1', 'VPS37A', 'NUP153', 'VPS37B', 'NMT2', 'NUP35', 'NUP98', 'NUP58', 'KPNB1', 'RAN']	21	['VPS37D']	1	[]	0	[]	0
positive	CC1_5	both	cellular response to oxygen-containing compound (GO:1901701)	2.15473e-08	GO:1901701	CD86;NDUFA13;GFI1;CD80;SERPINE1;RORC;RORA;FZD10;PARK7;AHR;ACTB;IPO5;PYCARD;CRHBP;ZFP36;SESN3;SESN1;SESN2;PDK4;CAPN2;AKT1;PDK3;SOX9;MPV17;PDK2;PDGFRA;MEF2C;TICAM2;WNT5B;IGFBP5;DAPK1;PRKCD;WNT5A;TPM1;TICAM1;RRAGA;SFRP1;RRAGC;RRAGD;ADAM9;NSMF;CARD16;EZR;GPLD1;CFTR;CD274;SHMT1;INSIG1;PXN;PDGFB;TWF2;HTRA2;NUGGC;SLC5A5;ZFP36L1;HSP90B1;PRDX3;RAP1B;PRDX5;SBNO2;BRINP2;RAP1A;LARS;ZNF703;NLRP3;ABL2;SLC38A9;…	['GFI1', 'SERPINE1', 'RORA', 'AHR', 'IPO5', 'SESN3', 'SESN1', 'SESN2', 'CAPN2', 'PDK3', 'SOX9', 'IGFBP5', 'DAPK1', 'PRKCD', 'RRAGC', 'RRAGD', 'EZR', 'CFTR', 'PDGFB', 'ZFP36L1', 'HSP90B1', 'RAP1B', 'BRINP2', 'ZNF703', 'SLC38A9', 'XBP1', 'JUN', 'FZD7', 'DEFA5', 'ZNF35', 'ESR1', 'PTK7', 'SLC26A3', 'CPEB4', 'CXCL8', 'HMGB2', 'TNFAIP3', 'PKD2', 'UPF1', 'NCOA3', 'FOS', 'SSTR2', 'TIRAP', 'TLR4', 'NR1I2'…	57	['ZFP36', 'WNT9B', 'WNT7B']	3	[]	0	[]	0
positive	CC1_5	both	endosomal transport (GO:0016197)	2.28355e-08	GO:0016197	SYS1;ZFYVE9;WASHC2C;LAPTM4B;WDR91;TOM1;ANKFY1;VPS35;DENND5A;TRIM27;VPS36;AP5S1;VPS39;TBC1D10B;PLEKHJ1;VPS18;VPS33A;ZFYVE21;LMTK2;ATG14;AP5B1;RNF126;ZFYVE16;WDR81;KIF16B;HGS;CHMP4B;VPS25;UBA52;SQSTM1;STAM2;TMEM87A;TSG101;CLEC16A;ARL1;RHOBTB3;FAM109B;VPS26A;FAM109A;VPS26B;TGOLN2;SNX4;SNX1;SNX2;HMGXB4;AP5M1;UBB;BLOC1S3;UBC;VTI1A;SNX9;RAB6A;TBC1D17;RAB11FIP3;EVI5;RAB11FIP4;SNX5;VTI1B;SNX6;ABCA1;SNAPI…	['ZFYVE9', 'WASHC2C', 'LAPTM4B', 'VPS18', 'ZFYVE21', 'ATG14', 'KIF16B', 'SQSTM1', 'TSG101', 'ARL1', 'VPS26A', 'TGOLN2', 'AP5M1', 'UBB', 'BLOC1S3', 'UBC', 'VTI1A', 'SNX9', 'TBC1D17', 'SNX5', 'ABCA1', 'SNAPIN', 'M6PR', 'KLHL20', 'EHD1', 'FAM160A2', 'HOOK1', 'CHMP2B', 'UBE2O', 'RAB5A', 'ARHGAP1', 'EEA1', 'KIF13A', 'VPS13C', 'AKTIP', 'VPS37A', 'VPS37B', 'RBSN', 'VAMP7', 'ARF6', 'STX16', 'DCTN1', 'VPS…	59	['TOM1', 'LMTK2', 'RHOBTB3', 'SNX2', 'RAB11FIP4', 'VPS37D', 'EMP2', 'GOSR1', 'RAB11B', 'RGP1', 'RAB13']	11	[]	0	[]	0
positive	CC1_5	both	cellular response to hypoxia (GO:0071456)	2.93508e-08	GO:0071456	ACAA2;UBE2D2;UBE2D3;UBE2D1;RORA;AQP3;BACH1;PSMD8;PSMD9;NPEPPS;PSMD7;PSMD4;PSMD5;MYC;PSMD2;PSMD3;PSMD1;EP300;BNIP3L;SFRP1;PSME3;PSME4;PSME1;CARD16;MGARP;TP53;UBA52;PSMD10;PSMD12;PSMD11;PSMD14;EPAS1;CUL2;GATA6;TWIST1;HIGD1A;NDRG1;HIF1A;ZFP36L1;UBB;TERT;UBC;PGK1;HMOX1;PMAIP1;BMP7;CPEB1;TBL2;MDM2;MDM4;HYOU1;CPEB2;SUV39H2;SUV39H1;HP1BP3;HILPDA;LIMD1;CA9;ELOB;HIF1AN;ELOC;NKX3-1;PTGIS;ARNT;SIRT1;SIRT2;P…	['UBE2D2', 'UBE2D3', 'RORA', 'PSMD9', 'NPEPPS', 'PSMD4', 'MYC', 'PSME3', 'PSMD11', 'EPAS1', 'GATA6', 'HIF1A', 'ZFP36L1', 'UBB', 'UBC', 'PMAIP1', 'MDM2', 'SUV39H2', 'ELOC', 'SIRT1', 'SIRT2', 'PSMB5', 'RPS27A', 'EGLN3', 'BNIP3', 'MTOR']	26	['SUV39H1', 'HILPDA', 'ELOB', 'PSMC1']	4	[]	0	['LMNA']	1
positive	CC1_5	both	transmembrane receptor protein tyrosine kinase signaling pathway (GO:0007169)	3.11388e-08	GO:0007169	CYFIP1;NCKAP1;SOGA1;FGFRL1;ACTB;TIAL1;ZFYVE27;AKT2;STMN1;KDR;PDK4;AKT1;EPHB2;ATP6V1E1;EPHB4;PDK2;EPHA5;EPHA4;EPHA7;ATP6V1G1;RBFOX2;ATP6V0E1;CD3EAP;FRS2;TIAM1;DDIT4;BTK;EPHA1;ATP6V0D1;UBA52;GPLD1;EPHA2;TXK;PDGFB;PDGFA;PIK3R3;PIK3R2;PIK3R1;KALRN;GIGYF2;MYL12A;APH1A;NCSTN;PDGFD;PDGFC;ATP6V0A2;ATP6V1C1;PAG1;LYN;NGFR;NUS1;YES1;INSR;IL31RA;IGF2;PTK6;IGF1;GRIN2B;PTK2;SETX;HNRNPM;HNRNPF;GRB2;CEP57;DDR1;P…	['NCKAP1', 'EPHA4', 'EPHA7', 'ATP6V0E1', 'FRS2', 'DDIT4', 'ATP6V0D1', 'PDGFB', 'PIK3R3', 'PIK3R2', 'APH1A', 'PDGFD', 'PDGFC', 'ATP6V1C1', 'NUS1', 'YES1', 'IGF1', 'PTK2', 'HNRNPM', 'GRB2', 'CEP57', 'ITK', 'IDE', 'WASL', 'AP2A2', 'PTPRG', 'SIPA1L1', 'GIT1', 'JAK1', 'MST1', 'GAB1', 'SIRT2', 'HNRNPH1', 'HAP1', 'ARHGEF7', 'NEDD9', 'PAK1', 'ZNF106', 'SHOC2', 'RPS27A', 'SORT1', 'STAT3', 'KLB', 'CSF1', '…	76	['TIAL1', 'EPHB2', 'MYL12A', 'NGFR', 'ARPC1B', 'PAK3', 'AP2M1', 'EFNA3', 'FLT3', 'PIK3C2A', 'CBL', 'BCAR1']	12	[]	0	[]	0
positive	CC1_5	both	positive regulation of cell differentiation (GO:0045597)	3.52794e-08	GO:0045597	CCDC71L;IFITM1;CSF2;CSF1;SYAP1;CTGF;HOXA11;RPS6KA3;ZFP36;CDH2;RPS6KA1;KDR;AKT1;SOX9;SOX6;JUNB;IL6R;HOXA5;CMKLR1;SOX5;ACVR1;MEF2A;MEF2C;PRKCH;HGF;CTNNBIP1;SOX11;NPNT;ISL1;RUNX2;TIAM1;SFRP1;AGTR1;HOXB4;WDFY2;IL6ST;FBN2;NOTCH1;PKDCC;TACSTD2;TWIST1;LPL;CREBL2;ZFP36L1;NEUROD1;SDCBP;BLOC1S6;RAP1A;ZNF703;ABL1;ALX1;ZNF268;BCL9L;WNT4;SMAD2;WWTR1;XBP1;JUN;TGFB2;SMAD4;JUND;TGFB1;SMAD3;ZBTB16;SUCO;IGF1;PA2G4…	['IFITM1', 'CSF1', 'CTGF', 'RPS6KA3', 'CDH2', 'SOX9', 'HOXA5', 'ACVR1', 'CTNNBIP1', 'SOX11', 'NPNT', 'CREBL2', 'ZFP36L1', 'ZNF703', 'ZNF268', 'BCL9L', 'SMAD2', 'WWTR1', 'XBP1', 'JUN', 'TGFB2', 'SMAD4', 'TGFB1', 'SMAD3', 'SUCO', 'IGF1', 'PA2G4', 'GDF5', 'FOXN1', 'BMP2', 'DAB2', 'GDNF', 'SP7', 'BMPR2', 'TMEM100', 'ZNF385A', 'TGFBR2', 'PPARG', 'ARNTL', 'CDC42', 'MAPK9', 'BNIP2', 'TMEM64', 'MTOR', 'C…	45	['SYAP1', 'ZFP36', 'WDFY2', 'BMPR1A', 'ZHX3', 'WNT7B']	6	[]	0	[]	0
positive	CC1_5	both	protein K48-linked ubiquitination (GO:0070936)	5.73024e-08	GO:0070936	PRKN;RNF34;UBE2D4;UBE2D2;UBE2D3;TNFAIP3;UBE2D1;NEDD4L;UBE3A;RNF6;RNF4;RNF5;ZNRF1;RNF115;RNF216;UBE2Q2;UBR5;ARIH2;RFFL;RNF152;UBE2H;HACE1;DTX3L;UBE2B;UBE2C;AMFR;UBE2E3;KLHL3;BFAR;UBE2G1;UBE2A;UBE2G2;MARCH6;TOPORS;RNF146;ITCH;RNF126;CDC34;UBE2R2;TTC3;PELI1;UBE2K;RNF187	['UBE2D4', 'UBE2D2', 'UBE2D3', 'TNFAIP3', 'RNF6', 'RNF4', 'RNF216', 'UBE2Q2', 'UBR5', 'ARIH2', 'RFFL', 'KLHL3', 'UBE2A', 'MARCH6', 'TOPORS', 'RNF146', 'ITCH', 'UBE2R2', 'RNF187']	19	[]	0	[]	0	[]	0
positive	CC1_5	both	regulation of transforming growth factor beta receptor signaling pathway (GO:0017015)	5.8003e-08	GO:0017015	CDKN1C;ZNF451;HSP90AB1;FAM89B;CITED2;LDLRAD4;FLCN;STK11;PEG10;PMEPA1;RNF111;MEN1;ITGA3;PDPK1;SOX11;LEMD3;SIRT1;TGFBR1;TGFBR2;PPM1A;EID2;ADAM17;CD109;STRAP;UBA52;ENG;HTRA4;LTBP4;NREP;MTMR4;THBS1;PBLD;SDCBP;UBB;SNX25;PRDM16;ZNF703;UBC;NKX2-1;RPS27A;SKIL;SNX6;BCL9L;SMAD2;SMAD4;CDKN2B;TGFB1;SMAD3;SMURF2;SMURF1;CAV1;SMAD6;VASN;HIPK2;SMAD7;SKI;DAB2;BAMBI;GIPC1;PIN1;FOLR1;DAND5;TRIM33;HSPA1A	['ZNF451', 'FAM89B', 'PMEPA1', 'PDPK1', 'SOX11', 'SIRT1', 'TGFBR2', 'ADAM17', 'HTRA4', 'NREP', 'MTMR4', 'UBB', 'ZNF703', 'UBC', 'RPS27A', 'SKIL', 'BCL9L', 'SMAD2', 'SMAD4', 'TGFB1', 'SMAD3', 'CAV1', 'SMAD6', 'SMAD7', 'SKI', 'DAB2']	26	['MEN1', 'PPM1A', 'NKX2-1', 'PIN1']	4	[]	0	[]	0
positive	CC1_5	both	peptidyl-serine phosphorylation (GO:0018105)	7.48438e-08	GO:0018105	MYLK3;RPS6KA3;STK11;TBK1;CHEK2;AKT2;AKT3;AKT1;PDK3;PRKACA;STK32A;PSKH1;CSNK1G3;MORC3;PRKCI;PRKCH;MAP2K2;PRKCB;PRKCE;PRKCD;DAPK3;DYRK1A;LMTK2;VRK1;CSNK1D;PRKCA;CSNK1E;UHMK1;ERN1;MAPKAPK2;MAPKAPK5;ULK1;CSNK1G2;CSNK1G1;TNKS;PDGFB;NLK;STK4;PRKCZ;STK33;GRK2;STK38;CLSPN;DMPK;NEK6;PLK2;PLK1;DCLK3;CDC7;CDK5;CDK2;CDK1;MAP3K10;ATM;MAP3K12;ATR;GSK3B;SMG1;MAST4;MAST3;LRRK2;PKD1;IKBKB;CAMKV;TLK2;IKBKE;CAMK1D;…	['RPS6KA3', 'CHEK2', 'AKT3', 'PDK3', 'PRKCI', 'MAP2K2', 'PRKCB', 'PRKCD', 'DAPK3', 'MAPKAPK5', 'ULK1', 'CSNK1G1', 'PDGFB', 'GRK2', 'MAP3K10', 'ATM', 'PDPK1', 'TGFBR2', 'LATS2', 'SGK1', 'CAMK2D', 'MAPK9', 'MKNK2', 'MAPK1', 'CSNK1A1', 'MTOR', 'TAF1']	27	['LMTK2', 'PRKCA', 'CSNK1E', 'STK38', 'CDK2', 'CAMK2A', 'CAMK4']	7	[]	0	[]	0
positive	CC1_5	both	protein import into nucleus (GO:0006606)	9.13674e-08	GO:0006606	CEP57;RERE;RPAIN;IPO11;NUP107;NUP188;ZFYVE9;PPP1R10;CSE1L;NXT2;TNF;PHB2;IPO7;IPO4;IPO5;IPO8;IPO9;TRPS1;NUP62;SIX3;DAG1;KPNA6;AKT1;KPNA4;KPNA5;SEC61B;KPNA2;TNPO1;JAK2;KPNA3;TNPO2;TNPO3;KPNA1;NUP214;PDIA3;NUP133;SYK;RPL23;TSC2;NUP93;MMP12;IFNG;NUP50;NUP54;NUP98;KPNB1;NUP58;RBM22;OPRD1;POM121;PTTG1IP;PRICKLE1;RGPD4;NCKIPSD;POM121C;NUP85;TPR;HEATR3;HES1;RAE1;RANBP2;RANBP1;TGFB1;NUP155;EGF;RANBP17;STA…	['CEP57', 'RERE', 'NUP107', 'NUP188', 'ZFYVE9', 'NXT2', 'IPO7', 'IPO5', 'KPNA4', 'KPNA2', 'TNPO1', 'KPNA1', 'PDIA3', 'MMP12', 'NUP98', 'KPNB1', 'NUP58', 'TGFB1', 'STAT3', 'NUP153', 'GDF5', 'GPN3', 'NUP35', 'RAN']	24	['PHB2', 'TRPS1', 'SIX3']	3	[]	0	[]	0
positive	CC1_5	both	regulation of protein serine/threonine kinase activity (GO:0071900)	1.46754e-07	GO:0071900	DIRAS3;CCNK;CDKN1A;DDX3X;CCNT2;CDKN1B;CCNT1;SYAP1;TESK1;BCCIP;PTEN;CIB1;PYCARD;RPTOR;TCL1B;STK11;TCL1A;AKT1;CDK5RAP3;MAP2K1;MAP2K2;H2AFY;MST1;CDC25C;SIRT1;RHOA;CDC25A;GTPBP4;IFNG;CCNE2;HGS;CDC37;TRIB3;TRIB1;TRIB2;TELO2;CSF1R;TSG101;CAB39;SRC;LRP5;PKMYT1;LRP6;PPP2CA;PDCD10;ABL1;SNCA;UVRAG;CDKN2B;GADD45A;DAB2IP;GTF2H1;PARP16;CDC6;CDK7;CCNG1;CALM3;CDK12;CALM1;CALM2;CDK5R2;CDKN3;CDK5R1;EZH2	['CCNK', 'CDKN1A', 'DDX3X', 'CCNT2', 'BCCIP', 'PTEN', 'TCL1B', 'TCL1A', 'MAP2K1', 'MAP2K2', 'MST1', 'SIRT1', 'TELO2', 'TSG101', 'PKMYT1', 'LRP6', 'PDCD10', 'SNCA', 'UVRAG', 'CCNG1', 'CALM3', 'CALM1', 'CALM2']	23	['SYAP1']	1	[]	0	[]	0
positive	CC1_5	both	peptidyl-lysine modification (GO:0018205)	1.56909e-07	GO:0018205	TOP2A;ZNF451;TOP2B;NUP107;USPL1;NUP188;PLOD2;PLOD1;PARK7;IFIH1;SENP6;SENP5;TRIM28;SUMO1;KIAA1586;SUMO3;NUP62;NFATC2IP;EP300;VCPKMT;ATP7A;NUP214;PIAS4;NDC1;PIAS3;ESCO1;NUP210;NUP133;GLRX5;VPS33B;SIRT4;MITF;P3H3;SENP2;RANGAP1;SIRT1;SENP3;PIAS2;TOPORS;SIRT2;PIAS1;SENP1;NUP93;KAT2B;INCENP;NUP50;BIRC5;NUP54;NUP98;TOP1;NUP58;HDAC4;NUP205;POM121;L3MBTL2;SEH1L;PCNA;CDCA8;AAAS;LIAS;HDAC9;NUGGC;NUP160;AURK…	['TOP2A', 'ZNF451', 'NUP107', 'NUP188', 'NFATC2IP', 'VCPKMT', 'NDC1', 'PIAS3', 'GLRX5', 'SIRT1', 'TOPORS', 'SIRT2', 'SENP1', 'KAT2B', 'NUP98', 'NUP58', 'NUP205', 'PCNA', 'LIAS', 'NUP43', 'NUP153', 'MDM2', 'NUP35']	23	['SUMO1', 'SENP2', 'PIAS2']	3	[]	0	[]	0
positive	CC1_5	both	protein autophosphorylation (GO:0046777)	1.70306e-07	GO:0046777	IGF1R;STK10;STK11;SLK;CHEK2;GRAP2;STK16;KDR;PIM1;AKT1;PIM3;MAP3K9;PIM2;EPHB4;PDGFRB;PDGFRA;EPHA4;MAP2K2;CDKL5;DAPK1;DAPK3;DYRK1A;LMTK2;VRK1;UHMK1;ERN1;MELK;MAPKAPK2;ULK3;BTK;ULK2;MAPKAPK5;ULK1;ALPK3;SIK1;SIK2;EPHA1;CSF1R;TXK;STK4;STK33;IRAK1;GRK7;ABL1;ABL2;MAP3K21;MARK2;LYN;YES1;INSR;NEK6;TNK2;EIF2AK1;TNK1;EIF2AK2;PTK6;PTK2;FER;STK24;STK25;WNK2;WNK3;AAK1;MAP3K10;GRB2;ATM;CDK12;FGFR4;MAP3K13;FGFR3…	['SLK', 'CHEK2', 'MAP3K9', 'EPHA4', 'MAP2K2', 'DAPK1', 'DAPK3', 'MELK', 'MAPKAPK5', 'ULK1', 'SIK1', 'GRK7', 'MARK2', 'YES1', 'EIF2AK1', 'PTK2', 'WNK3', 'AAK1', 'MAP3K10', 'GRB2', 'ATM', 'MAP3K13', 'MAP3K11', 'FGFR1', 'ITK', 'JAK1', 'PDPK1', 'PEAK1', 'CAMK2D', 'ACVR1B', 'EGFR', 'PAK1', 'ERBB4', 'MKNK2', 'ERBB2', 'MAP3K3', 'MTOR', 'STK17B', 'TAF1']	39	['LMTK2', 'ULK2', 'FLT3', 'CAMK2A', 'CAMK4']	5	[]	0	[]	0
positive	CC1_5	both	regulation of cellular component movement (GO:0051270)	1.83079e-07	GO:0051270	SP100;ROCK1;ROCK2;ARHGAP18;ETS1;HDAC6;EGFR;PKHD1;RPS19;INPP5F;ERBB3;ERBB4;PDPN;ERBB2;ABL1;ZSWIM8;ABL2;ZSWIM6;ZSWIM4;ZSWIM5;LYN;IGBP1;EGF;ACTN1;DAPK3;MEMO1;ACTN4;ARAP1;RHOA;TGFBR1;EREG;VEGFA;TGFBR3;BTC;DIAPH1;ADAM17;CDK6;NRG4;PKN2;RAF1;HBEGF	['SP100', 'ROCK1', 'ETS1', 'EGFR', 'INPP5F', 'ERBB4', 'ERBB2', 'ZSWIM6', 'DAPK3', 'DIAPH1', 'ADAM17', 'CDK6', 'RAF1', 'HBEGF']	14	[]	0	[]	0	[]	0
positive	CC1_5	both	positive regulation of macromolecule metabolic process (GO:0010604)	1.88986e-07	GO:0010604	ATF2;APP;RPL5;CSF2;CSF1;HFE;FMR1;RHOXF2B;PARK7;CLU;TNF;ETS1;HMGN5;CDH3;MYC;LAMP3;AKT1;UBAP2L;VPS35;LGALS9;EPHB2;BVES;NSF;MEF2C;MAP2K1;RPS7;RPL23;OSR1;WNT5A;MAGI2;SOX11;MITF;TICAM1;POU3F1;PRKAB1;POU3F3;HCFC1;SFRP4;MYCN;SMO;HGS;ERP29;EZR;TP53;DNMT1;PDGFB;TWIST1;PHB;HIF1A;INPP5F;PDCD10;DDRGK1;UBR5;NKX2-1;ZBTB7B;WNT3;SRPK2;TFAP2A;EGR1;SMAD1;TGFB1;SMAD3;WFS1;WNT3A;VDR;RDX;FN1;RAB27A;MSN;HMGA2;BRAF;IGF…	['CSF1', 'FMR1', 'ETS1', 'MYC', 'UBAP2L', 'BVES', 'MAP2K1', 'RPS7', 'OSR1', 'SOX11', 'EZR', 'DNMT1', 'PDGFB', 'HIF1A', 'INPP5F', 'PDCD10', 'UBR5', 'ZBTB7B', 'SMAD1', 'TGFB1', 'SMAD3', 'WFS1', 'HMGA2', 'BRAF', 'IGF1', 'BMP2', 'CD28', 'DDX3X', 'HMGB2', 'PIK3CD', 'PIK3CB', 'DNMT3B', 'ITGB8', 'GABPA', 'NCOA3', 'PAX6', 'IL1A', 'CD46', 'TLR4', 'RBMS3', 'MTPN', 'PRKAA1', 'ROCK1', 'MAPK9', 'E2F1', 'MAPK1…	54	['CLU', 'EPHB2', 'PRKAB1', 'NKX2-1', 'HAND2', 'P2RX7']	6	[]	0	[]	0
positive	CC1_5	both	mRNA transport (GO:0051028)	1.89463e-07	GO:0051028	SMG1;NUP107;NUP188;FMR1;EIF4A3;CASC3;SMG7;SMG6;GLE1;ZFP36;ALKBH5;HHEX;KIF5C;NUP62;AGFG1;NUP214;UPF2;EIF5A;NDC1;UPF1;NUP210;NUP133;NCBP2;THOC3;THOC2;THOC5;CDC40;THOC7;SRRM1;WDR33;NUP93;DDX19B;DDX39B;ZC3H11A;NUP50;SRSF2;SRSF3;SRSF4;NUP54;NUP98;SRSF6;SRSF7;SLU7;NUP58;SRSF9;FYTTD1;SLBP;NUP205;POM121;SEH1L;RBM8A;POLDIP3;SRSF1;AAAS;NUP160;ZFP36L1;POM121C;FIP1L1;NUP85;U2AF2;TPR;DHX38;SYMPK;NUP43;RAE1;EI…	['NUP107', 'NUP188', 'FMR1', 'SMG7', 'SMG6', 'GLE1', 'HHEX', 'AGFG1', 'EIF5A', 'NDC1', 'UPF1', 'THOC3', 'WDR33', 'DDX39B', 'SRSF2', 'NUP98', 'SRSF6', 'SRSF7', 'NUP58', 'NUP205', 'SRSF1', 'ZFP36L1', 'NUP43', 'EIF4E', 'NUP153', 'NUP35']	26	['ZFP36', 'RBM8A']	2	[]	0	[]	0
positive	CC1_5	both	regulation of protein binding (GO:0043393)	2.7971e-07	GO:0043393	APP;GSK3B;KDM1A;HFE;LRRK2;CTSZ;PARK7;IFIT1;PKD1;ACTB;GOLGA2;FLOT1;AKT1;CD36;PRKACA;B2M;MEN1;PRMT8;PRMT7;DTX3L;RIPK2;DDX11;AKTIP;CTNNBIP1;PRKCD;TFIP11;CSNK1E;TMEM173;TIAM1;SLPI;RAPGEF2;TRIB3;TMBIM6;CARD16;AIDA;ZFPM1;CRK;PRKN;HDAC4;LRPAP1;ROCK1;EPB41;PDGFB;DERL1;NMD3;PSEN1;STK4;AURKB;ADD1;AURKA;ADD2;DNAJB2;PPP2CA;MAPK8;BTBD1;TERT;DVL1;BAK1;DISC1;TCF7L2;SNAPIN;WNT3A;CAV1;AMFR;PLK1;HIP1R;DAB2IP;PEX14…	['AKTIP', 'CTNNBIP1', 'PRKCD', 'SLPI', 'TMBIM6', 'CRK', 'LRPAP1', 'ROCK1', 'PDGFB', 'ADD1', 'TCF7L2', 'SNAPIN', 'CAV1', 'FKBP1A', 'BMP2', 'DAB2', 'CAPRIN2', 'BCL2', 'BAX', 'RAN', 'TAF1']	21	['MEN1', 'CSNK1E', 'PIN1']	3	['PPP1CA']	1	[]	0
positive	CC1_5	both	cellular protein metabolic process (GO:0044267)	3.09366e-07	GO:0044267	RPL4;RPL5;APP;RPL30;RPL3;RPL32;RPL31;RPL8;RPL9;ZDHHC2;RPL6;RPL7;UBE2L3;RPS15;PCMT1;RPS14;RPS17;RPS16;LGALS1;PPP4R2;RPS19;RPL18A;RPS18;AKT2;CHEK2;RPL36;AKT1;MAGEA2;RPL38;RPL37;SEPHS1;RPL39;B2M;PELO;RPS10;ATG3;RPL21;RPL23;RPL22;MRPS18B;AFG3L2;CDC34;HIST2H3A;PAPPA;RPL24;YME1L1;SPARCL1;RPL27;RPL26;RPL28;UBA52;RPS4Y2;RPN2;MRPL18;RPN1;GATA6;SNU13;TXN;OMA1;RPS4Y1;MRPL10;GSPT1;MRPL11;C3;APH1A;TGOLN2;NCST…	['RPL30', 'RPL9', 'UBE2L3', 'RPL18A', 'CHEK2', 'HIST2H3A', 'PAPPA', 'RPL27', 'GATA6', 'MRPL10', 'APH1A', 'TGOLN2', 'STC2', 'JAG1', 'ICMT', 'YES1', 'IGF1', 'CALU', 'MRPS14', 'MRPL34', 'MRPL35', 'IMMP2L', 'SERP1', 'LMCD1', 'MRPL52', 'PIGH', 'IGHMBP2', 'RPS15A', 'SPP1', 'RPL15', 'HARS', 'RPS27A', 'RPL17', 'GOLM1', 'SPCS1', 'CSF1', 'UBE2D2', 'UBE2D3', 'CDH2', 'RPS7', 'IGFBP5', 'RPS8', 'IGFBP4', 'APLP…	67	['RPL24', 'AGO2', 'MRPL37', 'GGA2', 'MEN1', 'STK38', 'UBE2N']	7	['EIF4EBP2']	1	[]	0
positive	CC1_5	both	ERAD pathway (GO:0036503)	5.9167e-07	GO:0036503	POMT2;FAF2;AUP1;HERPUD1;TRIM25;SEC61B;SDF2;UBXN4;GET4;DNAJB12;UBE4A;YOD1;TRIM13;RNF121;PRKN;USP13;BRSK2;VCP;SEL1L;DERL1;DERL2;UBE2J2;RNF5;HSP90B1;UBE2J1;BAG6;ATXN3;FOXRED2;OS9;RNF139;TMEM67;TMEM129;UBQLN1;DNAJB9;UGGT2;UBQLN2;SDF2L1;TOR1A;HSPA5;WFS1;RHBDD1;AMFR;EDEM1;SGTA;TMUB1;ERLIN1;UBE2G2;ERLIN2;MARCH6;PSMC5;RNF103;NPLOC4;PSMC3;PSMC4;PSMC1;JKAMP;PSMC2;DNAJC10;STT3B;RNF185;DZIP3	['FAF2', 'AUP1', 'HERPUD1', 'YOD1', 'USP13', 'VCP', 'HSP90B1', 'UBE2J1', 'ATXN3', 'TMEM67', 'DNAJB9', 'WFS1', 'ERLIN2', 'MARCH6', 'DNAJC10', 'DZIP3']	16	['PSMC1']	1	[]	0	[]	0
positive	CC1_5	both	post-translational protein modification (GO:0043687)	7.24464e-07	GO:0043687	APP;CCNF;KEAP1;DCAF8;DCAF4;DCAF7;PSMD8;PSMD9;STS;PSMD7;LGALS1;PSMD4;PSMD5;PSMD2;PSMD3;PSMD1;BTRC;SKP2;FBXO9;ARSA;WSB1;WSB2;ESCO1;ESCO2;PSME3;PSME4;PSME1;SPARCL1;EPAS1;DCUN1D3;DCUN1D1;COPS7B;COPS7A;HIF1A;TGOLN2;C3;ARSJ;STC2;ARSK;APOE;ARSD;ARSE;ATG5;ICMT;FN1;TF;CALU;FBXL3;FBXL5;FBXL7;PCSK9;MIA3;PRSS23;CHRDL1;DDA1;ANKRD9;UBXN7;QSOX1;ELOB;TIMP1;ELOC;FN3KRP;ANO8;UCHL3;LRRC41;SUMF1;F5;DDB2;DDB1;PSMA6;P…	['KEAP1', 'DCAF8', 'DCAF4', 'DCAF7', 'PSMD9', 'PSMD4', 'SKP2', 'ARSA', 'WSB1', 'PSME3', 'EPAS1', 'DCUN1D3', 'HIF1A', 'TGOLN2', 'ARSJ', 'STC2', 'ICMT', 'CALU', 'FBXL3', 'FBXL5', 'FBXL7', 'ANKRD9', 'ELOC', 'LRRC41', 'GPS1', 'PSMB5', 'SPP1', 'GOLM1', 'KLHL3', 'KBTBD6', 'RAB3A', 'CSF1', 'FBXO21', 'CDH2', 'IGFBP5', 'IGFBP4', 'APLP2', 'SHISA5', 'FBXO10', 'FBXO11', 'PSMD11', 'CUL5', 'CUL3', 'HSP90B1', '…	66	['CCNF', 'ARSE', 'DDA1', 'ELOB', 'RAB11B', 'PSMC1', 'MEN1', 'FN3K', 'RAB13']	9	['ASB2']	1	[]	0
positive	CC1_5	both	response to endoplasmic reticulum stress (GO:0034976)	7.44466e-07	GO:0034976	ERO1A;GSK3B;CXCL8;ATP2A2;BBC3;HERPUD1;SCAMP5;UFL1;AIFM1;CREB3L2;FLOT1;TRIM25;CHAC1;MAP3K5;PDIA3;ATG10;DNAJB12;PDIA6;PDIA5;ERN1;TMX4;TMX3;TMX1;TMEM33;UFC1;TRIB3;TP53;ATF6;ATF3;PRKN;PPP1R15A;PPP1R15B;BRSK2;VCP;CEBPB;FICD;UBA5;SEL1L;TMTC3;ITPR1;FAM129A;DERL1;PIK3R2;PIK3R1;RNF5;TANK;THBS1;HSP90B1;BAG6;BCL2L11;OS9;RNF139;DDRGK1;UBQLN1;DNAJB9;BAK1;TXNDC5;EIF2B5;MBTPS1;JUN;HSPA5;WFS1;RHBDD1;AMFR;DAB2IP;…	['CXCL8', 'HERPUD1', 'SCAMP5', 'MAP3K5', 'PDIA3', 'TMX3', 'PPP1R15B', 'VCP', 'FICD', 'FAM129A', 'PIK3R2', 'HSP90B1', 'BCL2L11', 'DNAJB9', 'JUN', 'WFS1', 'TNFRSF10B', 'MARCH6', 'EIF2S1', 'TMCO1', 'DNAJC10', 'BCL2', 'BAX']	23	['TMEM33']	1	[]	0	[]	0
positive	CC1_5	both	negative regulation of intracellular signal transduction (GO:1902532)	7.49463e-07	GO:1902532	NDUFA13;WWC1;CIB1;RORA;NOC2L;PYCARD;PREX1;CPNE1;DAG1;AKT1;PHLDA3;MAGI2;TSC2;TSC1;CD2AP;CDC34;CARD19;DDIT4;APLNR;PPIF;MYADM;MAPKAPK5;TRIB3;STAMBP;EPHA2;PSMD10;NPRL3;ITPR1;TWIST1;PIK3R2;UBR1;ARHGAP12;PKHD1;SLC9A3R1;BCL2L10;TMEM127;TSPAN6;THEM4;MCL1;LYN;UBE2B;CAV1;ESR1;DLG5;MDM2;BCL2;NF1;BCL2L2;BCL2L1;GSK3A;DDX3X;PDE3B;OTUD7A;PTEN;OTUD7B;TNFAIP3;PTPRJ;ARRB2;LIMD1;HERPUD1;FLCN;SPRED1;CASP8;TNFAIP8L1;…	['RORA', 'CD2AP', 'DDIT4', 'PPIF', 'MAPKAPK5', 'PIK3R2', 'UBR1', 'ARHGAP12', 'BCL2L10', 'TSPAN6', 'THEM4', 'MCL1', 'CAV1', 'ESR1', 'DLG5', 'MDM2', 'BCL2', 'BCL2L2', 'DDX3X', 'PDE3B', 'PTEN', 'TNFAIP3', 'HERPUD1', 'SPRED1', 'RACK1', 'SIRT1', 'TBC1D7', 'TRIM59', 'PHLPP2', 'PRKAA1', 'PHLPP1', 'USP10', 'RELA', 'ARNTL', 'SH3BP4', 'RFFL', 'PLEKHA1', 'OTUD3']	38	['PHLDA3', 'RHOH', 'PPM1A', 'AKT1S1', 'P2RX7']	5	[]	0	[]	0
positive	CC1_5	both	positive regulation of protein modification process (GO:0031401)	8.69394e-07	GO:0031401	APP;ANKLE2;FMR1;CIB1;TNF;GOLGA2;CCND3;CCND2;CCND1;AKT2;CHORDC1;KDR;AKT1;SOX9;PPP1R16B;DAXX;HGF;PRKCD;ATG10;DYRK1A;CSNK1D;ATG14;ADAM17;BRMS1;ERP29;NSMF;WDFY2;ALG10B;CSF1R;FPR2;EFNA5;STK4;AGER;C3;ABL1;DVL2;DVL3;SYMPK;LYN;TGFB1;WNT3A;INSR;IGF2;PTK2;EFNA1;MAVS;BMP2;DAB2;FGF19;UBE2N;PIN1;CALM3;CALM1;CALM2;CD40;LRRK2;FLT4;ITGB3;ILK;ARRB1;CYR61;FLCN;RB1CC1;FLOT1;RACK1;NPTN;RSPO1;RAC1;HRAS;NKX3-1;AKTIP;A…	['FMR1', 'CCND2', 'CCND1', 'CHORDC1', 'SOX9', 'PRKCD', 'ATG14', 'ADAM17', 'DVL3', 'TGFB1', 'PTK2', 'MAVS', 'BMP2', 'DAB2', 'CALM3', 'CALM1', 'CALM2', 'CD40', 'RACK1', 'AKTIP', 'SIRT1', 'FAM129A', 'EGFR', 'ARNTL', 'PAK1', 'ERBB4', 'ERBB2', 'MTOR', 'DLC1', 'FAS']	30	['WDFY2', 'UBE2N', 'PIN1', 'PTPA']	4	[]	0	[]	0
positive	CC1_5	both	regulation of cyclin-dependent protein serine/threonine kinase activity (GO:0000079)	1.19723e-06	GO:0000079	DIRAS3;CCNK;CDKN1A;CCNT2;CDKN1B;CCNT1;CCNH;BCCIP;PTEN;IPO7;CKS1B;IPO5;CCND3;HHEX;CCND2;CCND1;CDK5RAP1;CCNL2;CCNL1;CDK5RAP3;MEN1;MYOCD;PROX1;CDC25C;CDC25A;GTPBP4;LATS1;LATS2;CCNE2;CCNY;CDC37;CKS2;MAPRE3;CCNQ;PSMD10;CEBPA;PDGFB;PKMYT1;HEXIM1;CDKN2B;CDKN2A;GADD45A;PLK1;GTF2H1;CDC6;NR2F2;CDK7;TFAP4;APC;CCNG1;CCNYL1;CDK5R2;CDKN3;CDK5R1	['CCNK', 'CDKN1A', 'CCNT2', 'BCCIP', 'PTEN', 'IPO7', 'IPO5', 'HHEX', 'CCND2', 'CCND1', 'CCNL1', 'MYOCD', 'LATS2', 'CKS2', 'MAPRE3', 'CCNQ', 'PDGFB', 'PKMYT1', 'CCNG1']	19	['MEN1', 'NR2F2']	2	[]	0	[]	0
positive	CC1_5	both	DNA repair (GO:0006281)	2.01363e-06	GO:0006281	DCLRE1B;MRE11;TRRAP;MPG;NUDT1;NUCKS1;CIB1;PARK7;BACH1;ALKBH5;TRIM28;EME2;CHEK2;ALKBH1;CHEK1;FAAP100;MEN1;SLC30A9;NSMCE3;USP3;NSMCE1;HUS1;LIG4;WRNIP1;CSNK1E;INIP;MSH6;MSH2;MSH3;FANCD2;PSME4;MSH5;TIMELESS;UBE2V2;DNA2;UBE2V1;TP53;UBA52;ASF1A;EXD2;VCP;RNASEH2A;CDCA5;XPC;BRCC3;PDS5B;PDS5A;RAD51AP1;ATXN3;BRIP1;UBB;RAD21;UBC;ABL1;FANCI;UVRAG;UBE2B;FANCM;XRCC5;GADD45A;FANCL;INTS3;XRCC2;XRCC3;FANCA;HMGA1;…	['MRE11', 'TRRAP', 'MPG', 'NUDT1', 'NUCKS1', 'CHEK2', 'USP3', 'ASF1A', 'VCP', 'CDCA5', 'RAD51AP1', 'ATXN3', 'UBB', 'UBC', 'UVRAG', 'XRCC5', 'XRCC2', 'HMGA2', 'UBE2A', 'NABP1', 'ATM', 'BTG2', 'HMGB2', 'TNKS1BP1', 'TOPBP1', 'POLE', 'UPF1', 'RFC3', 'PARP1', 'NCOA6', 'RFC2', 'SIRT1', 'WDR33', 'PAPD7', 'PCNA', 'IGHMBP2', 'RPS27A', 'NPM1', 'HUWE1', 'RPA2', 'MTOR', 'HIST3H2A', 'ERCC8', 'TNP1']	44	['CHEK1', 'MEN1', 'CSNK1E', 'UBE2V1', 'UBE2N', 'SUMO1', 'TMEM189-UBE2V1', 'POLD3', 'SMUG1', 'APEX1', 'ERCC1']	11	[]	0	[]	0
positive	CC1_5	both	DNA-templated transcription, termination (GO:0006353)	2.08154e-06	GO:0006353	CCNH;EIF4A3;CASC3;TTF2;TTF1;MED18;LSM10;LSM11;CLP1;PCF11;PAPOLA;UBTF;SNRPD3;PRMT5;TBP;NCBP2;SSU72;CD3EAP;THOC3;THOC2;THOC5;CDC40;THOC7;SRRM1;WDR33;DDX39B;DMTF1;ZC3H11A;POLR1B;POLR1C;SRSF2;SRSF3;POLR1E;SRSF4;SRSF6;SRSF7;SLU7;SNRPB;SRSF9;SLBP;ZNF473;RBM8A;POLDIP3;CSTF3;MAZ;CSTF2;SRSF1;CSTF2T;TAF1D;TAF1B;PABPN1;POLR2A;FIP1L1;U2AF2;TWISTNB;CSTF1;POLR2E;DHX38;SYMPK;POLR2F;SMN1;POLR2L;CPSF7;CHTOP;CPSF1…	['MED18', 'PAPOLA', 'SSU72', 'THOC3', 'WDR33', 'DDX39B', 'POLR1B', 'SRSF2', 'SRSF6', 'SRSF7', 'MAZ', 'SRSF1', 'POLR2A', 'POLR2E']	14	['UBTF', 'RBM8A', 'CPSF7']	3	[]	0	[]	0
positive	CC1_5	both	peptidyl-serine modification (GO:0018209)	2.08968e-06	GO:0018209	GALNT11;GALNT16;GALNT17;GALNT10;MYLK3;RPS6KA3;STK11;TBK1;CHEK2;AKT2;AKT3;AKT1;PDK3;PRKACA;STK32A;PSKH1;CSNK1G3;MORC3;PRKCI;PRKCH;PRKCB;PRKCE;PRKCD;DAPK3;DYRK1A;LMTK2;VRK1;CSNK1D;PRKCA;CSNK1E;UHMK1;MAPKAPK2;MAPKAPK5;ULK1;CSNK1G2;CSNK1G1;TNKS;PDGFB;STK4;PRKCZ;STK33;GRK2;STK38;CLSPN;DMPK;NEK6;PLK2;PLK1;DCLK3;CDC7;CDK5;CDK2;CDK1;MAP3K10;POC1B-GALNT4;ATM;MAP3K12;ATR;GSK3B;SMG1;MAST4;MAST3;LRRK2;PKD1;I…	['RPS6KA3', 'CHEK2', 'AKT3', 'PDK3', 'PRKCI', 'PRKCB', 'PRKCD', 'DAPK3', 'MAPKAPK5', 'ULK1', 'CSNK1G1', 'PDGFB', 'GRK2', 'MAP3K10', 'POC1B-GALNT4', 'ATM', 'PARP1', 'PDPK1', 'TGFBR2', 'LATS2', 'SGK1', 'CAMK2D', 'MAPK9', 'MKNK2', 'MAPK1', 'GALNT4', 'GALNT3', 'CSNK1A1', 'GALNT2', 'MTOR', 'TAF1']	31	['LMTK2', 'PRKCA', 'CSNK1E', 'STK38', 'CDK2', 'CAMK2A', 'CAMK4']	7	[]	0	[]	0
positive	CC1_5	both	cytoplasmic translation (GO:0002181)	2.30651e-06	GO:0002181	RPL4;RPL30;RPL32;RPL31;RPLP1;RPLP0;RPL10A;RPL8;HSPA14;RPL9;RPL6;GSPT1;RPL7;MRPL2;RPL18A;RPL36;EIF4H;RPS3;RPLP2;RPL38;RPL15;RPL18;RPL39;RPL17;EIF4B;ZC3H15;RPL19;RWDD1;RPL41;RPS7;RPL22;RPL35A;RPS3A;RPL17-C18ORF32;RPS28;EIF3M;RPS29;RPL7L1;RPL27A;MRTO4;RPL24;RPS20;RPL26;RPS21;RPS23	['RPL30', 'RPL9', 'RPL18A', 'EIF4H', 'RPL15', 'RPL17', 'RWDD1', 'RPS7', 'RPS3A']	9	['RPL24']	1	[]	0	[]	0
positive	CC1_5	both	positive regulation of cell cycle (GO:0045787)	2.48964e-06	GO:0045787	FOXA1;APP;CCNK;CCNT2;CDKN1B;HSP90AB1;CCNT1;CITED2;CCNH;CKS1B;CCND3;HMGN5;CCND2;CCND1;CHEK1;CCNL2;NUDT16;CCNL1;TRIM21;NKX3-1;DUSP3;RPL23;SPHK1;USP2;PRKCA;MIF;PROX1;CDC25B;HCFC1;CCNY;TAL1;RARA;CKS2;MAPRE3;CCNQ;PSMD10;ANKRD17;PDGFB;LRP6;CCNB1;RPS15A;EIF4EBP1;EIF4E;ZNF268;LINC00598;SRPK2;TGFB2;USP22;FZD9;ASNS;PTK6;PHOX2B;TBX3;CDK9;TFAP4;RPS6KB1;CCPG1;CDK4;MDM2;CCNYL1;PKN2;CALR;TRIM32	['FOXA1', 'CCNK', 'CCNT2', 'CCND2', 'CCND1', 'CCNL1', 'CDC25B', 'CKS2', 'MAPRE3', 'CCNQ', 'PDGFB', 'LRP6', 'RPS15A', 'EIF4E', 'ZNF268', 'TGFB2', 'FZD9', 'PHOX2B', 'RPS6KB1', 'CDK4', 'MDM2', 'TRIM32']	22	['CHEK1', 'PRKCA', 'USP22', 'CALR']	4	[]	0	[]	0
positive	CC1_5	both	mitochondrion organization (GO:0007005)	2.52143e-06	GO:0007005	PARK7;MTFR1L;TOMM20;PHB2;TOMM22;CHCHD2;ATCAY;AKT3;LONP1;MPV17;MEF2A;BNIP3L;AGTPBP1;MIGA2;MIGA1;AIP;TOMM34;POLRMT;BCS1L;ATAD3A;ATAD3C;HCFC1;RAB32;AFG3L2;OXA1L;WDR81;PPIF;YME1L1;TFAM;MGARP;AARS2;MRPL17;PHB;PLD6;TIMM50;PRDX3;ATP5B;RHOT2;RHOT1;TERT;MYH14;PPARGC1A;ESRRA;DNAJC19;FIS1;PNPT1;CAV2;CHCHD10;FANCG;TIMM10B;GLUD1;CYCS;NFE2L1;BCL2L1;EIF4G1;ALAS1;LRRK2;TFB1M;HK2;IMMP2L;AIFM2;TIMM17A;TIMM17B;TSPO…	['TOMM20', 'AKT3', 'MIGA2', 'RAB32', 'PPIF', 'TFAM', 'ATP5B', 'PPARGC1A', 'CAV2', 'NFE2L1', 'HK2', 'IMMP2L', 'TIMM17A', 'DNM1L', 'GABPA', 'PARP1', 'VPS13C', 'PPRC1', 'HAP1', 'FXN', 'MFF', 'TRAK1', 'MFN1', 'MFN2', 'BNIP3', 'SOD2', 'BAX', 'SLC25A33']	28	['MTFR1L', 'PHB2', 'ATCAY', 'AGTPBP1', 'MYH14', 'AIFM2', 'ATPAF1', 'TIMM10', 'MIEF1']	9	[]	0	[]	0
positive	CC1_5	both	response to cytokine (GO:0034097)	2.52501e-06	GO:0034097	IFITM3;IFITM1;IL23R;CXCL16;TBK1;KHSRP;LAMP3;LGALS9;JUNB;IL6R;TRIM21;IFNAR2;TRAFD1;ADAM10;LIFR;PRKCA;MAPKAPK2;ADAM9;IL6ST;CSF1R;CD274;SHMT2;YTHDC2;TNFRSF11A;CYP27B1;IRAK1;IRAK2;UBD;MAP2K7;MCL1;JUN;SMAD3;JUND;EIF2AK2;ISG15;IFNLR1;SELE;KLHL20;NFKB2;CDK9;BCL2;REL;MYD88;BCL2L1;CIITA;SETD2;CALCOCO2;FLT3;ADAR;PTPN23;CASP8;CASP3;KYNU;TIMP2;TIMP3;CCR7;TIMP1;JAK2;IKBKE;IL13;IRAK3;OSMR;DDOST;PLSCR1;HAX1;TRA…	['IFITM1', 'IL23R', 'IFNAR2', 'MCL1', 'JUN', 'SMAD3', 'IFNLR1', 'KLHL20', 'BCL2', 'ADAR', 'TIMP2', 'TIMP3', 'SP100', 'RELA', 'SNCA', 'GCH1', 'STAT3', 'TRIM32']	18	['PRKCA', 'FLT3', 'DDOST', 'CXCR4']	4	[]	0	['IL13']	1
positive	CC1_5	both	negative regulation of cell cycle process (GO:0010948)	3.88379e-06	GO:0010948	CCNK;MRE11;HSP90AB1;PPP1R10;EHMT2;EHMT1;BRCA1;BMI1;SMC3;UXT;HMGN5;CCND1;CHEK1;EPC1;YAF2;APAF1;RING1;FBXW7;EED;RPL23;MIF;SMC1A;TOM1L2;TFDP1;NME6;TFDP2;AURKAIP1;L3MBTL2;MAX;VPS4A;RNF2;AURKB;RBBP4;E2F1;RBBP8;RBBP7;E2F6;ZNF268;E2F7;E2F8;SUZ12;PCGF6;CBX5;RRM2;DMRT1;CBX3;PCGF2;FZD9;DAB2IP;CDC7;BMP7;PHC3;PHOX2B;CDK9;TFAP4;RAD51;RYBP;STAG2;CDK4;MDM2;CALR;EZH2	['CCNK', 'MRE11', 'CCND1', 'EPC1', 'EED', 'TOM1L2', 'VPS4A', 'RNF2', 'E2F1', 'RBBP7', 'ZNF268', 'RRM2', 'CBX3', 'FZD9', 'PHC3', 'PHOX2B', 'RYBP', 'CDK4', 'MDM2']	19	['CHEK1', 'CALR']	2	[]	0	[]	0
positive	CC1_5	both	regulation of carbohydrate catabolic process (GO:0043470)	4.38766e-06	GO:0043470	POM121;NUP205;NUP107;SEH1L;NUP188;AAAS;NUP160;POM121C;NUP85;TPR;NUP62;NUP43;RAE1;RANBP2;NUP214;NDC1;NUP210;NUP133;NUP155;PGAM1;ECD;NUP153;GCK;NUP93;EIF6;NUP50;NUP35;NUP54;NUP98;NUPL2;OGT;NUP58;NUP37	['NUP205', 'NUP107', 'NUP188', 'NUP43', 'NDC1', 'PGAM1', 'NUP153', 'NUP35', 'NUP98', 'NUP58']	10	[]	0	[]	0	[]	0
positive	CC1_5	both	negative regulation of G0 to G1 transition (GO:0070317)	4.41113e-06	GO:0070317	L3MBTL2;MAX;EHMT2;EHMT1;BRCA1;BMI1;RNF2;UXT;RBBP4;CHEK1;E2F1;RBBP8;EPC1;RBBP7;YAF2;E2F6;SUZ12;PCGF6;RRM2;CBX5;APAF1;RING1;EED;CBX3;PCGF2;DAB2IP;CDC7;PHC3;RAD51;RYBP;TFDP1;TFDP2;EZH2	['RNF2', 'E2F1', 'EPC1', 'RBBP7', 'RRM2', 'EED', 'CBX3', 'PHC3', 'RYBP']	9	['CHEK1']	1	[]	0	[]	0
positive	CC1_5	both	protein localization to nucleus (GO:0034504)	5.19897e-06	GO:0034504	RPAIN;IPO11;NUP107;NUP188;PPP1R10;CSE1L;PINX1;HNRNPU;SIX1;NXT2;IPO7;IPO8;HHEX;IPO9;SIX4;NUP62;TNPO3;NUP214;PDIA3;MORC3;NUP133;TSC2;SUPT7L;TOPORS;NUP93;CTDNEP1;MMP12;CNEP1R1;NUP50;NUP98;NUP58;KPNB1;POM121;ARL2;TOR1AIP2;PTTG1IP;PRICKLE1;RPF2;RGPD4;TOR1AIP1;TBRG1;WRN;POM121C;NUP85;LMNA;DVL1;RRS1;HEATR3;RAE1;RANBP2;RANBP1;TOR1A;NUP155;PLK1;RANBP17;STAT3;NUP153;GPN1;BMP7;GPN3;COL1A1;PIKFYVE;MCM3AP;ARL…	['NUP107', 'NUP188', 'HNRNPU', 'NXT2', 'IPO7', 'HHEX', 'SIX4', 'PDIA3', 'SUPT7L', 'TOPORS', 'MMP12', 'NUP98', 'NUP58', 'KPNB1', 'RPF2', 'STAT3', 'NUP153', 'GPN3', 'MDM2', 'TAF8', 'RAN']	21	['TOR1AIP1', 'CALR']	2	[]	0	['LMNA']	1
positive	CC1_5	both	regulation of ATP metabolic process (GO:1903578)	5.88582e-06	GO:1903578	POM121;NUP205;NUP107;SEH1L;NUP188;AAAS;NUP160;POM121C;NUP85;TPR;NUP62;BEND3;NUP43;ATP7A;RAE1;RANBP2;NUP214;NDC1;NUP210;NUP133;NUP155;PGAM1;ECD;NUP153;GCK;NUP93;PINK1;EIF6;NUP50;NUP35;NUP54;NUP98;NUPL2;SLC25A33;OGT;NUP58;NUP37	['NUP205', 'NUP107', 'NUP188', 'NUP43', 'NDC1', 'PGAM1', 'NUP153', 'NUP35', 'NUP98', 'SLC25A33', 'NUP58']	11	[]	0	[]	0	[]	0
positive	CC1_5	both	ERBB signaling pathway (GO:0038127)	5.88771e-06	GO:0038127	PIGR;DGKD;PIK3C2A;EPS8;RPS6KA5;NCK2;AKT1;PLCE1;SOX9;HRAS;HSP90AA1;PDPK1;GAB1;PRKCA;EREG;BTC;ADAM17;PIK3CA;KIF16B;NRG4;CDC37;SOS1;UBA52;HBEGF;CUL5;SHC1;SRC;PXN;TGFA;PIK3R1;CBL;EGFR;NRAS;ERBB3;UBB;ERBB4;ERBB2;UBC;REPS2;ABL1;ABL2;PTK2B;MAPK1;CSK;PLCG1;RPS27A;EPS15;PAG1;FAM83A;PTPN18;TGFB1;EGF;STYK1;ERBIN;PTPN11;PTK6;PTK2;EPGN;KRAS;GRB2;BCAR1	['EPS8', 'SOX9', 'PDPK1', 'GAB1', 'ADAM17', 'KIF16B', 'HBEGF', 'CUL5', 'EGFR', 'NRAS', 'UBB', 'ERBB4', 'ERBB2', 'UBC', 'MAPK1', 'RPS27A', 'EPS15', 'TGFB1', 'ERBIN', 'PTK2', 'GRB2']	21	['PIGR', 'PIK3C2A', 'PRKCA', 'CBL', 'BCAR1']	5	[]	0	[]	0
positive	CC1_5	both	tRNA-containing ribonucleoprotein complex export from nucleus (GO:0071431)	5.9652e-06	GO:0071431	POM121;NUP205;NUP107;SEH1L;NUP188;AAAS;NUP160;POM121C;NUP85;TPR;NUP62;NUP43;RAE1;RANBP2;NUP214;NDC1;NUP210;NUP133;NUP155;NUP153;NUP93;XPOT;NUP50;NUP35;NUP54;NUP98;NUPL2;NUP58;RAN;NUP37	['NUP205', 'NUP107', 'NUP188', 'NUP43', 'NDC1', 'NUP153', 'NUP35', 'NUP98', 'NUP58', 'RAN']	10	['XPOT']	1	[]	0	[]	0
positive	CC1_5	both	tRNA aminoacylation for protein translation (GO:0006418)	6.07494e-06	GO:0006418	CARS;AARS2;VARS;PARS2;EPRS;YARS2;NARS;LARS;RARS;NARS2;HARS;EARS2;FDXACB1;YARS;RARS2;LRRC47;DARS;WARS;MARS2;SARS;DARS2;HARS2;WARS2;AIMP1;AIMP2;LARS2;SARS2;KARS;QARS;PPA1;MARS;GARS;TARS2;IARS;FARSA;EEF1E1;CARS2;FARSB;AARS	['NARS', 'HARS', 'YARS', 'GARS']	4	[]	0	[]	0	[]	0
positive	CC1_5	both	regulation of generation of precursor metabolites and energy (GO:0043467)	6.10546e-06	GO:0043467	POM121;NUP205;NUP107;SEH1L;NUP188;AAAS;NUP160;POM121C;NUP85;PRDM16;TPR;NUP62;NUP43;ATP7A;RAE1;RANBP2;NUP214;NDC1;PNPT1;NUP210;NUP133;NUP155;PGAM1;ECD;NUP153;GCK;NUP93;PINK1;EIF6;NOA1;NUP50;NUP35;NUP54;NUP98;NUPL2;SLC25A33;OGT;NUP58;NUP37	['NUP205', 'NUP107', 'NUP188', 'NUP43', 'NDC1', 'PGAM1', 'NUP153', 'NUP35', 'NUP98', 'SLC25A33', 'NUP58']	11	[]	0	[]	0	[]	0
positive	CC1_5	both	protein complex disassembly (GO:0043241)	6.1363e-06	GO:0043241	AMER1;GSK3B;VCP;TSG101;STX17;VPS4A;LRP5;WNT8B;GABARAP;LRP6;CLN3;FRAT1;MAP1LC3B;FRAT2;LAMP2;DVL1;DVL2;UBQLN1;DVL3;EPG5;WNT1;SNAP29;FZD1;GABARAPL2;GABARAPL1;FZD2;FZD5;CSNK1A1;WNT3A;CAV1;VPS33A;LIX1L;AXIN1;PPP1CA;VAMP8;APC;CHMP3;CTNNB1;TECPR1	['VCP', 'TSG101', 'VPS4A', 'WNT8B', 'LRP6', 'CLN3', 'MAP1LC3B', 'DVL3', 'SNAP29', 'CSNK1A1', 'CAV1', 'LIX1L', 'VAMP8']	13	['FRAT2']	1	['PPP1CA']	1	[]	0
positive	CC1_5	both	regulation of cell-matrix adhesion (GO:0001952)	6.14005e-06	GO:0001952	GSK3B;MACF1;CSF1;LDB1;ROCK1;ROCK2;CIB1;PIK3CB;EFNA5;THBS1;SLC9A1;CORO1C;SLK;PLAU;PTK2B;CCR7;CD36;HOXA7;CLASP1;GPM6B;JAG1;JUP;PLEKHA2;CDKN2A;DAPK3;MINK1;CASK;EMP2;TSC1;RHOA;PTK2;AJAP1;ACER2;CAMSAP3;SFRP1;CDK6;ADAM15;RASA1;NF1;CDH13;NF2;EPHA1;UTRN	['CSF1', 'ROCK1', 'PIK3CB', 'SLK', 'CLASP1', 'JAG1', 'DAPK3', 'PTK2', 'ACER2', 'CDK6', 'ADAM15', 'NF2']	12	['PLEKHA2', 'EMP2']	2	[]	0	[]	0
positive	CC1_5	both	cellular response to lipid (GO:0071396)	6.86824e-06	GO:0071396	CD86;NDUFA13;CD80;GFI1;SERPINE1;RORC;RORA;FZD10;AHR;NR3C1;UBE2L3;PYCARD;CRHBP;ZFP36;PDK4;PDK3;SOX9;MEF2C;TICAM2;WNT5B;WNT5A;TICAM1;SFRP1;ADAM9;CARD16;MGARP;GPLD1;CFTR;CD274;INSIG1;TWF2;HTRA2;NUGGC;BRINP2;SBNO2;ZNF703;NLRP3;ABL2;WNT2;WNT3;LYN;WNT10B;XBP1;FZD4;WNT3A;VDR;FZD7;DEFA5;MSN;PTK6;ZNF35;ESR1;NFKB1;SETX;CXCL10;IL6;PTK7;TNFSF4;PAF1;RET;CXCL8;HMGB2;TNFAIP3;CDC73;PDE4B;ANKRD1;LBP;NKX3-1;IL10;U…	['GFI1', 'SERPINE1', 'RORA', 'AHR', 'NR3C1', 'UBE2L3', 'PDK3', 'SOX9', 'CFTR', 'BRINP2', 'ZNF703', 'XBP1', 'FZD7', 'DEFA5', 'ZNF35', 'ESR1', 'PTK7', 'CXCL8', 'HMGB2', 'TNFAIP3', 'UPF1', 'NCOA3', 'SSTR2', 'PPARA', 'TLR4', 'NR1I2', 'UCP1', 'WNT8B', 'ATP1A1', 'TFPI', 'EGFR', 'SPP1', 'NR1H2']	33	['ZFP36', 'WNT9B', 'WNT7B']	3	[]	0	[]	0
positive	CC1_5	both	negative regulation of protein modification process (GO:0031400)	7.7463e-06	GO:0031400	PPP1R11;YWHAB;TRAF3IP1;LRRK2;PTEN;CIB1;PARK7;CHORDC1;ENSA;MAGEA2;EPHB2;CDK5RAP3;MEN1;PPP1R16B;WARS;IGFBP3;PAQR3;P3H1;ATG14;SIRT1;IMPACT;FKBP8;MYADM;TERF2IP;CACTIN;PLPP3;PRKN;PPP1R15A;BEX4;PPP1R15B;FAM129A;PRR5L;ARPP19;LRP6;CORO1C;PTPA;DMD;ZBED3;LYN;WWTR1;PRNP;CRTAP;TGFB1;NTRK3;ATP2B4;DAB2IP;IBTK;FXYD1;DNAJC10;TARDBP	['PPP1R11', 'PTEN', 'CHORDC1', 'ENSA', 'ATG14', 'SIRT1', 'PPP1R15B', 'FAM129A', 'LRP6', 'WWTR1', 'PRNP', 'CRTAP', 'TGFB1', 'DNAJC10']	14	['EPHB2', 'MEN1', 'FKBP8', 'ARPP19', 'PTPA']	5	[]	0	[]	0
positive	CC1_5	both	regulation of erythrocyte differentiation (GO:0045646)	1.04835e-05	GO:0045646	SPI1;LDB1;HMGB2;FOXO3;ACVR1B;ETS1;HIF1A;ZFP36L1;ZFP36;ANKRD54;HOXA5;LYN;HSPA9;MBD4;STAT5B;STAT1;PRMT1;STAT3;ARNT;INHBA;MAPK14;ACVR2A;FAM210B;MAFB;CDK6;TAL1;ZFPM1;HSPA1B;HSPA1A	['HMGB2', 'FOXO3', 'ACVR1B', 'ETS1', 'HIF1A', 'ZFP36L1', 'HOXA5', 'STAT3', 'CDK6', 'HSPA1B']	10	['ZFP36', 'STAT5B']	2	[]	0	[]	0
positive	CC1_5	both	cellular response to reactive oxygen species (GO:0034614)	1.10757e-05	GO:0034614	TNFAIP3;MTR;PARK7;PKD2;AKT1;CYP1B1;MPV17;PDK2;MAP3K5;PDGFRA;CHUK;MMP3;TPM1;PRKCD;FOS;MMP9;SIRT1;PAX2;RHOB;IMPACT;PPIF;FXN;PXN;UCP1;RELA;EGFR;FOXO1;HDAC6;CAMKK2;PRDX3;MAPK9;MAPK8;PRDX5;MAPK7;RPS3;ABL1;MAPK1;ROMO1;ECT2;MAPK3;JUN;PLEKHA1;AKR1C3;MAPK13;SETX;NET1;IL6;FER;PXMP2;CDK2;NFE2L2	['TNFAIP3', 'PKD2', 'MAP3K5', 'MMP3', 'PRKCD', 'FOS', 'SIRT1', 'PPIF', 'FXN', 'UCP1', 'RELA', 'EGFR', 'MAPK9', 'MAPK1', 'ROMO1', 'JUN', 'PLEKHA1']	17	['CDK2']	1	[]	0	[]	0
positive	CC1_5	both	cellular response to acid chemical (GO:0071229)	1.33524e-05	GO:0071229	RET;NDUFA13;FZD10;IPO5;RPTOR;SESN3;SESN1;SESN2;KDR;CAPN2;PDK4;PDK3;SOX9;WNT5B;WNT5A;WNT9B;WNT9A;PAX2;RRAGA;RRAGC;RRAGD;RARA;RARB;NSMF;SHMT1;UCP1;TWF2;PDGFB;WNT8B;HTRA2;GLRA2;BRINP2;LARS;SH3BP4;ABL2;PTK2B;SLC38A9;WNT2;WNT3;LYN;TBX1;EGR1;WNT10B;XBP1;FZD4;WNT3A;FZD7;WNT7B;OR51E2;AKR1C3;PTK6;ZNF35;MTOR;KLF2;VEGFA;SETX;CPEB1;PTK7;NEURL1;LAMTOR2;LAMTOR1;CPEB3;LAMTOR4;LAMTOR3;FOLR1;CPEB4;LAMTOR5	['IPO5', 'SESN3', 'SESN1', 'SESN2', 'CAPN2', 'PDK3', 'SOX9', 'RRAGC', 'RRAGD', 'UCP1', 'PDGFB', 'WNT8B', 'BRINP2', 'SH3BP4', 'SLC38A9', 'XBP1', 'FZD7', 'ZNF35', 'MTOR', 'PTK7', 'LAMTOR1', 'CPEB4']	22	['WNT9B', 'WNT7B']	2	[]	0	[]	0
positive	CC1_5	both	chromatin remodeling (GO:0006338)	1.37394e-05	GO:0006338	RB1;FOXA1;SUV39H2;CHD8;HMGB2;HMGB3;CHD4;RSF1;HMGB1;MYSM1;ACTB;MYC;CHEK1;MYB;UBTF;SMARCAD1;HMG20A;SOX9;BAHCC1;KDM6A;KDM6B;DAXX;SMARCC1;PBRM1;SP110;ACTL6A;ATRX;MSL3;BAZ1A;ARID1A;ARID1B;TOX4;MORF4L1;TAF6L;KAT2B;KAT2A;MORF4L2;TFAM;TOP1;TOX;HDAC4;SMARCD1;SP100;SMARCD2;HDAC2;ELOF1;ANP32A;HDAC1;KMT2B;SUPT4H1;BAZ2A;CECR2;HMGXB4;CHRAC1;RBBP4;BAHD1;TNRC18;MTA2;BPTF;SMARCE1;MBD3;NPM1;CBX3;MBD2;SMARCA5;HMGA2…	['RB1', 'FOXA1', 'SUV39H2', 'HMGB2', 'HMGB3', 'RSF1', 'MYC', 'SOX9', 'KDM6B', 'PBRM1', 'ACTL6A', 'MSL3', 'MORF4L1', 'KAT2B', 'TFAM', 'SMARCD1', 'SP100', 'HDAC2', 'KMT2B', 'SUPT4H1', 'BAZ2A', 'BAHD1', 'BPTF', 'NPM1', 'CBX3', 'HMGA2', 'DEK', 'NPM3', 'ESR1', 'TADA2B', 'RIOX2', 'TNP1']	32	['CHEK1', 'MYB', 'UBTF', 'HNRNPC']	4	[]	0	[]	0
positive	CC1_5	both	chromosome organization (GO:0051276)	1.47645e-05	GO:0051276	TOP2A;TOP2B;HDAC2;LDB1;CETN2;GPS1;DOT1L;CDCA8;COPS7B;COPS7A;XPC;BRCA2;HHEX;UBB;MYC;NUF2;UBC;RPS27A;RAE1;CENPT;TCF7L2;NUP133;PARP1;NUP155;H3F3A;LIG4;HMGA2;AXIN2;RAD23B;SIRT1;GEM;DDB2;MSH6;DDB1;LATS1;CUL4A;COPS3;COPS6;COPS5;MSH2;MSH3;COPS2;COPS8;UBA52;CUL4B	['TOP2A', 'HDAC2', 'GPS1', 'HHEX', 'UBB', 'MYC', 'UBC', 'RPS27A', 'TCF7L2', 'PARP1', 'HMGA2', 'SIRT1', 'CUL4A']	13	[]	0	[]	0	[]	0
positive	CC1_5	both	regulation of stem cell differentiation (GO:2000736)	1.57282e-05	GO:2000736	SPI1;LDB1;HNRNPU;PSMD8;PSMD9;PSMD7;PSMD4;PSMD5;PSMD2;MYB;PSMD3;PSMD1;PDGFRA;LMO2;TCF12;RUNX1;PSMA6;PSMA3;HIST2H3A;PSMA4;TAL1;PSMA2;PSME3;PSME4;HOXB4;PSME1;UBA52;YAP1;PSMD10;PSMD12;PSMD11;NOTCH1;PSMD14;CBFB;KMT2A;TACSTD2;GATA3;GATA2;ZFP36L2;PSMB6;PSMB4;PSMB5;UBB;PSMB2;UBC;ABL1;HES1;RPS27A;JAG1;YTHDF2;SETD1A;H3F3A;EIF2AK2;PSMB9;PSMC5;ITCH;PSMC3;GDNF;PSMC4;PSMC1;PSMC2;OCIAD1;SP7;TCF3;TP73	['HNRNPU', 'PSMD9', 'PSMD4', 'RUNX1', 'HIST2H3A', 'PSME3', 'PSMD11', 'CBFB', 'ZFP36L2', 'PSMB5', 'UBB', 'UBC', 'RPS27A', 'JAG1', 'ITCH', 'GDNF', 'SP7']	17	['MYB', 'PSMC1']	2	[]	0	[]	0
positive	CC1_5	both	cytosolic transport (GO:0016482)	1.59474e-05	GO:0016482	SYS1;CLTC;WASHC2C;AP2A1;PTPN23;EEA1;CCDC91;LAMP1;AP1G1;WDR91;ANKFY1;DENND5A;VPS35;TRIM27;ERC1;PLEKHJ1;TBC1D10B;RAB6C;VPS13C;AKTIP;DENND2A;VPS13A;ZFYVE21;LMTK2;EMP2;RBSN;GAK;RNF126;WDR81;HEATR5A;KIF16B;PIK3C3;VAMP3;RAB7A;TMEM87A;BECN1;STX16;DCTN1;GOSR1;ARL1;RHOBTB3;FAM109B;VPS26A;FAM109A;VPS26B;TGOLN2;SNX1;SNX2;VPS51;VPS53;VTI1A;STX6;STX5;VPS54;TBC1D17;RAB6A;EVI5;YKT6;EPS15;SNX5;VTI1B;SNX6;SPAG9;M…	['WASHC2C', 'EEA1', 'AP1G1', 'VPS13C', 'AKTIP', 'ZFYVE21', 'RBSN', 'GAK', 'KIF16B', 'STX16', 'DCTN1', 'ARL1', 'VPS26A', 'TGOLN2', 'VPS51', 'VTI1A', 'STX6', 'TBC1D17', 'EPS15', 'SNX5', 'SORT1', 'GBF1', 'KLHL20', 'MYO1D', 'FAM160A2', 'RAB14', 'SNX16', 'HOOK1', 'UBE2O', 'RAB5A']	30	['LMTK2', 'EMP2', 'GOSR1', 'RHOBTB3', 'SNX2', 'SYT7', 'RGP1']	7	[]	0	[]	0
positive	CC1_5	both	mitochondrial transport (GO:0006839)	1.59747e-05	GO:0006839	SLC25A1;MRS2;SLC25A3;ATP5C1;ATP5G3;ATP5G2;TOMM20;TOMM22;CHCHD4;TIMM17A;FLVCR1;SLC25A40;TIMM17B;TSPO;SLC25A43;VPS35;SLC25A42;SLC25A44;TOMM70;STARD3;HSP90AA1;PAM16;AIP;TOMM34;TIMM23;TIMM22;TOMM40L;SLC25A16;SLC25A15;SLC25A19;KIF1BP;PPIF;SLC25A51;SLC25A10;MGARP;SLC25A12;SLC25A5;TP53;SLC25A13;SLC25A6;ATP5S;PRKN;STOML2;TOMM40;ATP5A1;UCP1;TIMM13;ATP5J;ATP5H;TIMM10;ATP5O;MFF;TIMM50;ATP5L;HSPD1;SLC25A27;A…	['TOMM20', 'TIMM17A', 'SLC25A15', 'KIF1BP', 'PPIF', 'UCP1', 'MFF', 'ATP5B', 'SLC25A28', 'GRPEL2', 'PMAIP1', 'MFN2', 'SLC25A23', 'SLC25A25', 'BNIP3', 'SLC25A39', 'BCL2', 'SLC25A33']	18	['ATP5A1', 'TIMM10', 'UCP2']	3	[]	0	[]	0
positive	CC1_5	both	positive regulation of developmental process (GO:0051094)	1.63392e-05	GO:0051094	BMP10;BMPR2;HSP90AB1;TFRC;RBPJ;TNF;CTGF;RPS6KA3;FGF7;SHH;C1QBP;RPS6KA1;KDR;ENPP2;VPS35;SOX9;SOX6;DNM1L;JUNB;CD34;TAPT1;SOX5;ACVR1;NCOA3;RBM19;MST1;SOX11;ISL1;HLA-G;SIRT1;HAND2;TMEM79;SRSF6;ARHGEF7;PLCB1;PRKN;PAXIP1;SRC;SRF;PDGFB;MIEF2;PLD6;MIEF1;MFF;ACVR1B;CORO1B;RTN4;CORO1C;FAM129B;LRP6;NEUROD1;ZNF703;LMNA;OTX2;TP53BP1;VHL;ZNF268;RREB1;FIS1;XBP1;JUN;JUND;SMURF2;ZBTB16;INSR;BNIP3;PA2G4;LILRB2;DDH…	['BMPR2', 'TFRC', 'RBPJ', 'CTGF', 'RPS6KA3', 'C1QBP', 'SOX9', 'DNM1L', 'ACVR1', 'NCOA3', 'MST1', 'SOX11', 'SIRT1', 'SRSF6', 'ARHGEF7', 'PDGFB', 'MFF', 'ACVR1B', 'LRP6', 'ZNF703', 'ZNF268', 'XBP1', 'JUN', 'BNIP3', 'PA2G4', 'DDHD1', 'BMP2', 'GDNF']	28	['HAND2', 'MIEF1', 'AGO2', 'BMPR1A']	4	[]	0	['LMNA']	1
positive	CC1_5	both	posttranscriptional regulation of gene expression (GO:0010608)	1.67591e-05	GO:0010608	TRIM71;MTPN;APP;CYFIP1;DDX6;CDC123;RPL10;YTHDC1;RBM4B;NOLC1;FOXO3;SPOUT1;RBM3;ATXN2;TCOF1;ZC3H7A;ZC3H7B;NACC2;GCNT2;METTL16;EIF4E;ZNF385A;EIF2A;NANOS1;ZC3H10;RC3H1;TSC1;PUM1;MEX3D;ATG14;PUM3;PUM2;PER1;GEMIN5;MAPKAPK5;MATR3;METAP1	['TRIM71', 'MTPN', 'YTHDC1', 'FOXO3', 'TCOF1', 'ZC3H7A', 'NACC2', 'EIF4E', 'ZNF385A', 'ATG14', 'MAPKAPK5', 'MATR3']	12	['RBM3']	1	[]	0	[]	0
positive	CC1_5	both	NIK/NF-kappaB signaling (GO:0038061)	1.69826e-05	GO:0038061	PSMD8;PSMD9;PSMD7;PSMD4;PSMD5;PSMD2;PSMD3;AKT1;PSMD1;BTRC;MAP3K7;CARD10;CHUK;FBXW11;ZFP91;TIRAP;PSMA6;PSMA3;PSMA4;PSMA2;TRAF6;PSME3;PSME4;PSME1;TLR6;UBA52;TLR3;BIRC3;PSMD10;PSMD12;PSMD11;PSMD14;CUL1;TANK;RELA;MALT1;PSMB6;PSMB4;PSMB5;IRAK1;UBB;PSMB2;UBC;RPS27A;TNFSF15;TNFRSF10B;TNFRSF10A;NFKB1;PSMB9;NFKB2;PSMC5;PSMC3;PSMC4;PSMC1;PSMC2;REL;UBA3;COPS8;MAP3K14;UBE2M	['PSMD9', 'PSMD4', 'CARD10', 'ZFP91', 'TIRAP', 'PSME3', 'PSMD11', 'RELA', 'PSMB5', 'UBB', 'UBC', 'RPS27A', 'TNFRSF10B', 'MAP3K14', 'UBE2M']	15	['TNFSF15', 'PSMC1']	2	[]	0	[]	0
positive	CC1_5	both	positive regulation of viral genome replication (GO:0045070)	1.82348e-05	GO:0045070	TOP2A;DDX3X;STAU1;YTHDC2;NUCKS1;ADAR;ADARB1;IFIT1;HACD3;LARP1;CCL5;SRPK2;TARBP2;SRPK1;DDB1;NR5A2;CNOT7;VAPA;TBC1D20;VAPB;PDE12;CD28;PPIE;PKN2;PABPC1;PPIB;PPIA;PPID	['TOP2A', 'DDX3X', 'NUCKS1', 'ADAR', 'ADARB1', 'CCL5', 'SRPK1', 'CNOT7', 'TBC1D20', 'CD28', 'PPIB', 'PPIA']	12	['PPIE']	1	[]	0	[]	0
positive	CC1_5	both	mRNA 3'-end processing (GO:0031124)	2.33197e-05	GO:0031124	APP;AHCYL1;EIF4A3;CASC3;CDC73;LSM11;PCF11;CLP1;PAPOLG;PAPOLA;MTPAP;NCBP2;SSU72;THOC3;THOC2;THOC5;CDC40;THOC7;SRRM1;WDR33;DDX39B;ZC3H11A;SRSF2;SRSF3;TUT1;SRSF4;PABPC1;SRSF6;SLU7;SRSF7;SRSF9;SLBP;ZNF473;RBM8A;POLDIP3;CSTF3;SRSF1;CSTF2;CSTF2T;PABPN1;FIP1L1;U2AF2;POLR2D;CSTF1;DHX38;SYMPK;CPSF7;CHTOP;CPSF6;CPSF1;ALYREF;CPSF2;NUDT21;PAF1;RNPS1;GRSF1	['PAPOLA', 'MTPAP', 'SSU72', 'THOC3', 'WDR33', 'DDX39B', 'SRSF2', 'TUT1', 'SRSF6', 'SRSF7', 'SRSF1', 'POLR2D', 'GRSF1']	13	['RBM8A', 'CPSF7']	2	[]	0	[]	0
positive	CC1_5	both	protein autoubiquitination (GO:0051865)	2.67131e-05	GO:0051865	TRIM71;PRKN;RNF10;RNF11;RNF13;UHRF2;UHRF1;UBE2D2;UBE2D3;UBE3A;BRCA1;RNF4;TANK;RNF115;RNF213;TRIM21;RAG1;DTX3L;UBE2B;AMFR;BFAR;WWP2;UBE2A;KLHL24;MARCH5;RNF41;DDB2;RNF146;CNOT4;ITCH;TRAF6;TRIM13;MDM2;ERCC8;TRIM37;RNF141;RNF185;RAD18;RNF220;RNF187	['TRIM71', 'RNF11', 'UHRF1', 'UBE2D2', 'UBE2D3', 'RNF4', 'RAG1', 'UBE2A', 'KLHL24', 'RNF41', 'RNF146', 'CNOT4', 'ITCH', 'MDM2', 'ERCC8', 'TRIM37', 'RNF220', 'RNF187']	18	[]	0	[]	0	[]	0
positive	CC1_5	both	small GTPase mediated signal transduction (GO:0007264)	2.91194e-05	GO:0007264	RB1;DIRAS3;CDKN1A;ARHGAP1;PARK7;FGF2;CRKL;RASSF1;TRIM28;GRAP2;CHORDC1;PLCE1;ARFIP2;HRAS;USP8;RALBP1;RAB6C;ARHGEF18;IPCEF1;CCNA2;CNKSR2;SHTN1;MRAS;RRAGC;MAPKAPK2;CNKSR3;RAPGEF2;MAPKAPK5;RAPGEF5;SOS1;RIN2;TP53;RAPGEF6;DNMT1;RGS19;SHC1;RRAD;ARL3;ARHGAP18;HACD3;NTN1;RASGRP3;ABR;NRAS;RRAS;G3BP1;G3BP2;SHOC2;RREB1;RALGDS;BRAP;JUN;SETDB1;CDKN2A;SIAH2;PLK2;TNK2;IGF1;MAPK14;USP28;ARHGAP32;ARHGAP31;RIT1;DNM…	['RB1', 'CDKN1A', 'ARHGAP1', 'CRKL', 'RASSF1', 'CHORDC1', 'ARHGEF18', 'CCNA2', 'MRAS', 'RRAGC', 'MAPKAPK5', 'DNMT1', 'ABR', 'NRAS', 'G3BP2', 'SHOC2', 'JUN', 'IGF1', 'USP28', 'ARHGAP32', 'GRB2']	21	['RAPGEF6', 'CDK2']	2	[]	0	[]	0
positive	CC1_5	both	neutrophil degranulation (GO:0043312)	3.01354e-05	GO:0043312	CYFIP1;LGALS3;PSMD7;PNP;PSMD2;ANPEP;FTH1;PSMD3;CPNE1;PSMD1;PGLYRP1;B2M;GOLGA7;ARSA;NHLRC3;PRKCD;ARMC8;MIF;SCAMP1;UNC13D;FLG2;SLPI;CRISPLD2;TMEM63A;STXBP3;STXBP2;FPR1;MGST1;A1BG;FPR2;GNS;C3;PLAC8;NCSTN;DSN1;PRDX4;CYB5R3;COMMD9;NEU1;S100A12;MLEC;S100A11;VAT1;CTSA;XRCC6;PTPRN2;SIGLEC14;JUP;XRCC5;STK11IP;FUCA1;SURF4;RAB27A;NBEAL2;PA2G4;PPBP;PRDX6;HRNR;DERA;TOLLIP;CYSTM1;CDK13;GPI;PIGR;PYGB;SIGLEC9;CT…	['ARSA', 'NHLRC3', 'PRKCD', 'SLPI', 'GNS', 'MLEC', 'VAT1', 'XRCC6', 'SIGLEC14', 'XRCC5', 'STK11IP', 'NBEAL2', 'PA2G4', 'TOLLIP', 'FAF2', 'LPCAT1', 'PYGL', 'AP2A2', 'CTSS', 'TIMP2', 'CAP1', 'DBNL', 'ARG1', 'PGAM1', 'TUBB', 'RHOG', 'VAMP8', 'RAP2C', 'VAMP7', 'PLEKHO2', 'CD47', 'PAFAH1B2', 'CD44', 'NRAS', 'PGRMC1', 'CCT8', 'HUWE1', 'TUBB4B', 'DLC1', 'LAMTOR1', 'HSPA1B', 'RAB3A', 'ENPP4', 'ILF2', 'EE…	72	['DSN1', 'PIGR', 'ALDOA', 'LAIR1', 'TOM1', 'PPIE', 'DDOST', 'PKM']	8	[]	0	[]	0
positive	CC1_5	both	positive regulation of multicellular organismal process (GO:0051240)	3.93429e-05	GO:0051240	TFRC;SERPINE1;ENO1;RBPJ;METRNL;TNF;FGF7;RPS19;ENPP2;IL12B;SOX9;SOX6;SOX5;ACVR1;PRKCH;PRKCE;WNT5A;SOX11;HLA-G;EREG;TIAM1;PFN1;SRSF6;PPIB;CARD11;LRPAP1;PAXIP1;NOTCH1;NPR1;PDGFB;TWIST1;HIF1A;RTN4;CYP27B1;SNX4;SDCBP;TERT;ZNF703;ALX1;OTX2;PLCG1;TP53BP1;NKX6-1;PPARGC1A;RREB1;BCL9L;SMAD2;WWTR1;XBP1;TGFB2;SMAD4;TGFB1;SMAD3;SMURF2;VDR;ZBTB16;EIF2AK2;INHBA;IL2;COL1A1;BMP2;DAB2;BAMBI;TNFSF4;AGO2;SNAI1;TMEM1…	['TFRC', 'SERPINE1', 'RBPJ', 'SOX9', 'ACVR1', 'SOX11', 'SRSF6', 'PPIB', 'LRPAP1', 'PDGFB', 'HIF1A', 'ZNF703', 'PPARGC1A', 'BCL9L', 'SMAD2', 'WWTR1', 'XBP1', 'TGFB2', 'SMAD4', 'TGFB1', 'SMAD3', 'BMP2', 'DAB2', 'DOCK5', 'BMPR2', 'C1QBP', 'NCOA3', 'MST1', 'SIRT1', 'TGFBR2', 'VAMP8', 'VAMP7', 'HAP1', 'ROCK1', 'AGPAT1', 'ACVR1B', 'LRP6', 'LDLR', 'CLASP1', 'MTOR']	40	['AGO2', 'BMPR1A', 'HILPDA', 'HAND2']	4	[]	0	['IL13']	1
positive	CC1_5	both	positive regulation of cytokine production (GO:0001819)	4.08621e-05	GO:0001819	FAM49B;MRE11;CRCP;CSF2;IL23R;SERPINE1;RORA;PARK7;TNF;SCAMP5;PYCARD;TBK1;CYP1B1;IL12B;EP300;LGALS9;MAP3K7;IL6R;WNT5A;CYBA;MIF;TICAM1;ISL1;HLA-G;RUNX1;EREG;ADAM17;KARS;IL6ST;CARD11;ANKRD17;DHX9;TXK;GATA4;GATA3;PRKCZ;HIF1A;AGER;C3;NLRP9;DHX33;IRAK1;DHX36;NLRP3;FADD;XRCC6;TGFB1;CADM1;FZD5;XRCC5;GLMN;EIF2AK2;PUM1;NFKB1;IL2;PUM2;NFKB2;IL4;MAVS;IL6;IL7;TNFSF4;CD28;HPSE;NODAL;MYD88;FLT4;HILPDA;PTPN22;BRC…	['MRE11', 'IL23R', 'SERPINE1', 'RORA', 'SCAMP5', 'RUNX1', 'ADAM17', 'HIF1A', 'FADD', 'XRCC6', 'TGFB1', 'XRCC5', 'MAVS', 'CD28', 'PDE4D', 'TIRAP', 'IL1A', 'IRF1', 'CD46', 'ZP3', 'TLR4', 'GAPDH', 'PTGER4', 'AGPAT1', 'RELA', 'POLR2E', 'IL12RB2', 'POLR3F', 'POLR3G', 'HSPA1B']	30	['HILPDA', 'CD40LG']	2	[]	0	[]	0
positive	CC1_5	both	stress-activated protein kinase signaling cascade (GO:0031098)	4.14047e-05	GO:0031098	IKBKB;STK10;SLK;NEK1;MAP3K8;KAT7;IKBKG;BTRC;MAP3K7;MAP3K4;MAP3K5;MAP2K3;MAP2K4;MAP4K2;MAP2K1;MAP2K2;CHUK;FBXW11;STRADB;MINK1;OXSR1;UBA52;CUL1;STK4;PAK1;MAPK8;UBB;UBC;MAP3K20;PAK6;MAPK1;PAK3;RPS27A;MAP2K7;PAK2;MAP4K3;PAK4;MAPK3;MAP4K4;MAP2K6;MAP3K2;MAP3K3;MAP3K1;NEK4;NFKB1;MAPK13;STK24;TNIP2;STK25;TAOK1;CCDC88C;TAOK2;MAP3K14	['SLK', 'MAP3K4', 'MAP3K5', 'MAP2K4', 'MAP4K2', 'MAP2K1', 'MAP2K2', 'PAK1', 'UBB', 'UBC', 'PAK6', 'MAPK1', 'RPS27A', 'PAK4', 'MAP2K6', 'MAP3K2', 'MAP3K3', 'CCDC88C', 'MAP3K14']	19	['PAK3']	1	[]	0	[]	0
positive	CC1_5	both	regulation of phosphatidylinositol 3-kinase signaling (GO:0014066)	4.83284e-05	GO:0014066	FLT1;FLT3;PTEN;KDR;PIP4K2A;PIP4K2B;PIP4K2C;SOX9;JAK2;C3ORF58;NKX3-1;IER3;PDGFRB;PPP1R16B;PDGFRA;UNC5B;ENTPD5;HGF;F2R;IL18;TSC2;PPP2R5C;WNT16;SIRT1;HAX1;KIT;HCLS1;STAMBP;BECN1;PDGFB;PDGFA;TWIST1;NLRC3;CBL;EGFR;SLC9A3R1;ERBB3;PDGFD;CCL5;PDGFC;PIP5K1A;MAPK1;PIP5K1C;MAPK3;NTRK2;TGFB2;SEMA4D;IGF2;DAB2IP;IGF1;PTPN13;PTK2;NEDD4;F2RL1;PLXNB1;FBXL2;PIK3AP1;NOP53;FGFR1	['PTEN', 'PIP4K2A', 'PIP4K2C', 'SOX9', 'IER3', 'UNC5B', 'SIRT1', 'PDGFB', 'EGFR', 'PDGFD', 'CCL5', 'PDGFC', 'MAPK1', 'TGFB2', 'IGF1', 'PTK2', 'FGFR1']	17	['FLT3', 'CBL']	2	[]	0	[]	0
positive	CC1_5	both	regulation of cytoskeleton organization (GO:0051493)	5.10488e-05	GO:0051493	GSK3B;CLIC4;TRAF3IP1;STMN3;FZD10;RND3;BICD2;ARHGAP35;MYPN;RND1;ARHGAP44;STMN1;CAPN2;EPHA5;PDGFRB;PRKCD;TSC1;RHOF;RHOC;RHOA;RHOB;FSCN1;RHOU;RHOV;PHLDB2;CRK;RHOQ;S100A8;ROCK1;ROCK2;TWF2;RHOBTB3;ARHGAP18;PDGFA;ARHGAP17;EFNA5;CORO1A;RHOBTB2;CDC42;SH3BP1;ABL1;MAPK1;RICTOR;CLASP1;GPM6B;MARK2;MAPK3;DMTN;HIP1R;ARHGAP28;SORBS3;MTOR;PTK2;P2RX7;ATAT1;CAMSAP3;CYLD;DIAPH1;CCDC88A;KATNBL1;DLC1;TAOK1;TAOK2;CDK2…	['CLIC4', 'RND3', 'BICD2', 'ARHGAP35', 'MYPN', 'CAPN2', 'PRKCD', 'RHOC', 'FSCN1', 'CRK', 'ROCK1', 'CDC42', 'MAPK1', 'CLASP1', 'MARK2', 'MTOR', 'PTK2', 'ATAT1', 'CYLD', 'DIAPH1', 'DLC1', 'CDK2AP2']	22	['STMN3', 'RHOBTB3', 'P2RX7']	3	[]	0	[]	0
positive	CC1_5	both	positive regulation of protein localization to membrane (GO:1905477)	5.12467e-05	GO:1905477	YWHAE;DPP10;ITGB1;C2CD5;PPP1R13B;YWHAB;MTCL1;CIB1;BBC3;CASP8;YWHAQ;KIF5B;AKT2;CHORDC1;AKT1;EPHB2;YWHAG;YWHAH;PLS1;PRKCI;PRKCH;ITGA3;PDPK1;PRKCE;ARHGEF16;RHOG;DYNLL2;YWHAZ;TFDP1;IFNG;TFDP2;SQSTM1;TP53;EPHA2;ARF6;PRKN;MIEF2;AKAP5;PIK3R1;MIEF1;MFF;EGFR;NKD2;PPP3R1;MAPK8;BCL2L11;ERBB2;E2F1;TP53BP2;PMAIP1;STX4;BMF;SFN;FYN;STX3;SPTBN1;FIS1;TCAF2;PRNP;TCAF1;KCNB1;STAC;MYO1C;WNK3;BCL2;NMT1;PTPN9;TP73	['ITGB1', 'YWHAQ', 'KIF5B', 'CHORDC1', 'PLS1', 'PRKCI', 'PDPK1', 'RHOG', 'DYNLL2', 'YWHAZ', 'SQSTM1', 'ARF6', 'MFF', 'EGFR', 'NKD2', 'PPP3R1', 'BCL2L11', 'ERBB2', 'E2F1', 'PMAIP1', 'SPTBN1', 'PRNP', 'KCNB1', 'MYO1C', 'WNK3', 'BCL2']	26	['EPHB2', 'MIEF1', 'SFN']	3	[]	0	[]	0
positive	CC1_5	both	response to ionizing radiation (GO:0010212)	5.73841e-05	GO:0010212	CDKN1A;BRCA1;BABAM1;STK11;MYC;TNKS1BP1;TOPBP1;MEN1;IKBIP;H2AFX;HUS1;LIG4;AEN;SIRT1;INIP;RHOB;RAD51B;RNF168;RAD51D;RAD51C;MSH2;FANCD2;TRIM13;TP53;CLOCK;PRKAA1;PAXIP1;BRAT1;DCUN1D3;BRCC3;TANK;RAD51AP1;MRNIP;MTA1;IFI16;XRRA1;FIGNL1;ECT2;GADD45A;INTS3;XRCC2;XRCC3;INO80;USP28;MAPK14;NET1;RAD51;RFWD2;ERCC4;RFWD3;NABP2;NABP1;ATM;INTS7;GRB2;TP73;RAD9A	['CDKN1A', 'MYC', 'TNKS1BP1', 'TOPBP1', 'SIRT1', 'CLOCK', 'PRKAA1', 'DCUN1D3', 'RAD51AP1', 'FIGNL1', 'XRCC2', 'USP28', 'NABP1', 'ATM', 'GRB2']	15	['MEN1', 'INTS7']	2	[]	0	[]	0
positive	CC1_5	both	regulation of DNA replication (GO:0006275)	6.38465e-05	GO:0006275	ACVRL1;ANKRD17;USP37;CSF2;PCNA;DHX9;SHC1;EHMT2;GMNN;PDGFB;PDGFA;NUCKS1;GLI1;SMC3;PDS5A;EGFR;GLI2;IGF1R;PPP2CA;PPP2R1A;PDGFC;RBBP6;HRAS;S100A11;TSPYL2;CTC1;PDGFRA;STN1;TGFB1;ESCO1;ZBTB38;INSR;ESCO2;CDC6;IGF1;TERF1;GTPBP4;WAPL;EREG;CCDC88A;KITLG;DBF4;CDAN1;DNA2;NF2;CALR;ATR	['PCNA', 'PDGFB', 'NUCKS1', 'EGFR', 'PDGFC', 'CTC1', 'TGFB1', 'IGF1', 'NF2']	9	['CALR']	1	[]	0	[]	0
positive	CC1_5	both	RNA metabolic process (GO:0016070)	6.58155e-05	GO:0016070	EIF4A2;EIF4A1;EIF4A3;HNRNPU;HNRNPR;CASC3;CLP1;PAPOLG;ALKBH1;DHX57;PAPOLA;DDX17;HFM1;RBFOX2;LIG4;DDX10;DICER1;GTF2F1;SND1;DHX40;PRPF4;DDX39B;HNRNPUL1;DKC1;SIDT2;DDX6;RNASEH2B;DDX5;RNASEH2A;DHX8;DHX9;YTHDC2;DHX30;ATXN2;RNASEH1;ATXN1;DHX33;TERT;DHX35;DHX36;PCBP2;DHX37;DHX38;PNPT1;RBPMS;HNRNPL;SETX;HNRNPM;HNRNPK;AGO3;AGO4;HNRNPF;AGO1;AGO2;HNRNPD;SKIV2L;HNRNPC;DDX3Y;DDX49;DDX3X;FASTKD1;DDX46;DDX47;CEL…	['EIF4A2', 'HNRNPU', 'HNRNPR', 'PAPOLA', 'DDX17', 'HFM1', 'DICER1', 'SND1', 'PRPF4', 'DDX39B', 'HNRNPUL1', 'DDX5', 'RNASEH1', 'ATXN1', 'PCBP2', 'RBPMS', 'HNRNPM', 'AGO1', 'DDX3X', 'DDX46', 'POLE', 'PARP1', 'PAPD4', 'DDX52', 'HNRNPH1', 'RBMS2', 'PCNA', 'POLR2A', 'POLR2D', 'POLR2E', 'RBMX']	31	['AGO2', 'HNRNPC', 'RBM3', 'DIS3', 'NOL9', 'LRPPRC']	6	[]	0	[]	0
positive	CC1_5	both	circulatory system development (GO:0072359)	6.67631e-05	GO:0072359	CITED2;TCF25;PTEN;ECE1;PKD2;PCSK5;PKD1;GLI2;CDH5;AKAP13;GJA1;SHH;SALL1;PLCE1;BVES;SOX4;MEF2A;MEF2C;MKKS;NCOA6;OSR1;TSC2;CACYBP;FOXL1;ZDHHC16;ISL1;TGFBR1;TGFBR2;KAT2B;KAT2A;MTHFD1;HAND2;HAND1;APLNR;PKP2;RARA;RARB;RBM20;ALPK3;TDGF1P3;ZFPM2;ZFPM1;CRB2;POPDC2;FOXC1;NOTCH1;NXN;SRF;SHOX2;PDGFB;GATA6;GATA4;CACNA1C;GATA3;GATA2;HDAC9;ADAP2;ERBB3;ERBB4;POLR2D;DVL2;MEF2D;TBX1;TGFB2;TGFB1;NTRK3;MICAL2;PTPN11…	['PTEN', 'PKD2', 'SALL1', 'BVES', 'NCOA6', 'OSR1', 'FOXL1', 'TGFBR2', 'KAT2B', 'RBM20', 'PDGFB', 'GATA6', 'ERBB4', 'POLR2D', 'MEF2D', 'TGFB2', 'TGFB1', 'BMP2']	18	['CACYBP', 'MTHFD1', 'HAND2']	3	[]	0	[]	0
positive	CC1_5	both	Golgi organization (GO:0007030)	6.75974e-05	GO:0007030	PI4K2B;UBXN2B;UBXN2A;LRRK2;GOLGA2;GOLGA5;TRAPPC12;TMED2;TMED1;TMED7;TMED5;TMED4;DYNC2H1;RAB2A;BCAS3;PRMT5;TMED9;TICAM2;FBXW8;TANGO2;COG3;GOLPH3L;COG2;GOLGA8J;COG1;VRK1;GOLGA8M;CSNK1D;YWHAZ;GOLGA2P5;GAK;GOLGA8B;RAB30;TBC1D20;GORASP2;ZW10;GOLGA8H;VAMP4;ARHGEF7;OPTN;GOLGA8A;RAB1A;SPTBN5;TMED10;LMAN2L;STX17;ATL3;STX16;ATL2;ARL1;HTT;DNAJC28;CDC42;LMAN1;BAG5;VPS51;PDCD10;LMAN2;GOLGA8IP;VTI1A;STX6;DYM;S…	['UBXN2B', 'UBXN2A', 'TMED2', 'TMED7', 'TMED5', 'TANGO2', 'GOLPH3L', 'YWHAZ', 'GAK', 'GOLGA8B', 'RAB30', 'TBC1D20', 'ARHGEF7', 'TMED10', 'ATL3', 'STX16', 'ARL1', 'DNAJC28', 'CDC42', 'LMAN1', 'VPS51', 'PDCD10', 'VTI1A', 'STX6', 'CLASP1', 'ATP8B1', 'CSNK1A1', 'SEC16A', 'GBF1', 'TMED7-TICAM2', 'VMP1', 'SEC23IP']	32	['BAG5']	1	[]	0	[]	0
positive	CC1_5	both	stimulatory C-type lectin receptor signaling pathway (GO:0002223)	6.78487e-05	GO:0002223	UBE2D2;UBE2D1;PSMD8;IKBKB;PSMD9;PSMD7;RPS6KA5;PSMD4;PSMD5;PSMD2;PSMD3;PSMD1;EP300;MUC13;MUC15;IKBKG;BTRC;PRKACA;MAP3K7;PRKACB;HRAS;SYK;CHUK;FBXW11;PDPK1;PRKCD;PSMA6;PSMA3;CLEC4D;PSMA4;PSMA2;PSME3;TRAF6;PSME4;PSME1;UBE2V1;CLEC4E;RAF1;UBA52;CARD11;PSMD10;PSMD12;PSMD11;PSMD14;SRC;CUL1;BCL10;RELA;MALT1;PSMB6;MUC1;NRAS;PAK1;PSMB4;PSMB5;UBB;PSMB2;CLEC7A;UBC;PLCG2;FYN;PAK3;RPS27A;PAK2;MUC4;LYN;MUC17;MUC…	['UBE2D2', 'PSMD9', 'PSMD4', 'PRKACB', 'PDPK1', 'PRKCD', 'PSME3', 'RAF1', 'PSMD11', 'RELA', 'MUC1', 'NRAS', 'PAK1', 'PSMB5', 'UBB', 'UBC', 'RPS27A', 'MUC19', 'NFKBIA']	19	['UBE2V1', 'PAK3', 'PSMC1', 'UBE2N']	4	[]	0	[]	0
positive	CC1_5	both	regulation of cellular component organization (GO:0051128)	6.78697e-05	GO:0051128	OGFR;HIP1;HJURP;KIF14;SNX12;PARK7;TMEM97;STON2;RPTOR;STK11;KIAA1109;ZMYM1;ZMYM2;OPHN1;ZMYM3;CAPZB;CFL1;PLCE1;SH3D19;HSP90AA1;TSC2;IRAK3;IL17RB;ARFGAP1;HCFC1;LATS1;ARC;ZFYVE16;BBS10;RUFY2;AGTR1;BMP2K;RAPGEF1;CDH13;RAPGEF2;PHIP;SGK3;ANKRA2;SGK1;RAB5B;CAMK2D;RAB5C;LTBP4;FITM2;EFNA5;CAMSAP1;CAMSAP2;SOCS2;RAP1B;RAB21;STRIP1;BAG5;RAP1A;ABL1;PACSIN2;ABL2;PACSIN3;PDZD8;BCL9L;PACSIN1;ABCA1;HSPA8;PTPN1;ZRA…	['SNX12', 'TMEM97', 'ZMYM1', 'ZMYM3', 'CAPZB', 'RUFY2', 'SGK1', 'RAB5B', 'CAMK2D', 'RAB5C', 'CAMSAP2', 'SOCS2', 'RAP1B', 'BCL9L', 'ABCA1', 'HSPA8', 'ZRANB1', 'MTOR', 'ITCH', 'FMNL2', 'RAB14', 'AAK1', 'UNC119', 'LAMTOR1', 'RAB5A']	25	['RAB21', 'BAG5', 'BCAR1']	3	[]	0	[]	0
positive	CC1_5	both	intracellular steroid hormone receptor signaling pathway (GO:0030518)	7.22357e-05	GO:0030518	RB1;RNF14;FHL2;UBE3A;BRCA1;MED16;MED17;MED12;MED14;MED13;PMEPA1;NKX3-1;NCOA1;DDX17;RBM14;DAXX;RBFOX2;NCOA6;NCOA3;NCOA4;DDX54;MED4;ARID1A;PIAS2;PIAS1;MED24;THRAP3;CCNE1;YAP1;KDM3A;DDX5;WBP2;SRC;PHB;RNF4;MED30;UBR5;NRIP1;PPARGC1A;PPARGC1B;MBD4;EGLN2;ESR1;POU4F2;ESR2;CDK7;NR6A1;NEDD4;CTNNB1;RAN	['RB1', 'MED17', 'MED14', 'PMEPA1', 'DDX17', 'NCOA6', 'NCOA3', 'CCNE1', 'DDX5', 'RNF4', 'UBR5', 'PPARGC1A', 'ESR1', 'NR6A1', 'RAN']	15	['PIAS2']	1	[]	0	[]	0
positive	CC1_5	both	protein kinase B signaling (GO:0043491)	7.24585e-05	GO:0043491	CDKN1A;CDKN1B;PTEN;FOXO3;TNF;FOXO1;ZFP36L1;CASP9;CCL5;KDR;CCL3;THEM4;AKT1;CCL2;NKX3-1;TGFB1;CHUK;TSC2;IGF1;SIRT2;PAX2;SETX;NR4A1;CREB1;IL1B;RPS6KB2;MKRN1;AKT1S1;MDM2;EPHA2	['CDKN1A', 'PTEN', 'FOXO3', 'ZFP36L1', 'CASP9', 'CCL5', 'THEM4', 'TGFB1', 'IGF1', 'SIRT2', 'NR4A1', 'MKRN1', 'MDM2']	13	['AKT1S1']	1	[]	0	[]	0
positive	CC1_5	both	maturation of SSU-rRNA from tricistronic rRNA transcript (SSU-rRNA, 5.8S rRNA, LSU-rRNA) (GO:0000462)	7.27219e-05	GO:0000462	MRPS11;UTP23;HEATR1;FCF1;NOC4L;KRI1;PWP2;RPS14;RPS16;RPS19;PDCD11;BMS1;RRS1;RRP36;UTP20;DCAF13;ABT1;NOP14;UTP6;RPS8;UTP3;KRR1;RPSA;UTP18;DIEXF;TBL3;TSR1;NOL10;RPS21;RPS24	['KRI1', 'PWP2', 'RPS8', 'TSR1']	4	['RRP36', 'TBL3']	2	[]	0	[]	0
positive	CC1_5	both	regulation of protein kinase B signaling (GO:0051896)	7.30266e-05	GO:0051896	KLB;CD86;IRS1;CD80;CIB1;IRS2;PARK7;FGF1;FGF2;FGF5;FGF7;FGF9;CPNE1;DAG1;AKT1;PHLDA3;PDGFRB;PDGFRA;HGF;MAGI2;TSC2;FRS2;EREG;RNF41;BTC;TRIB3;EPHA2;PDGFB;PDGFA;PIK3R2;PIK3R1;TXN;GATA3;RTN4;MTDH;PKHD1;SLC9A3R1;RRAS;CD19;THEM4;FGF22;OSBPL8;KL;TGFB1;INSR;IGF2;ESR1;PTK2;LIN28A;FGF19;CNTN1;CD28;GRB2;HPSE;FGFR4;FGFR3;FGFR1;ITGB1;HIP1;PTEN;PIK3CD;PTPRJ;PIK3CB;ARRB2;PIK3CG;FLCN;C1QBP;RACK1;TNFAIP8L3;CCR7;GAB…	['KLB', 'IRS1', 'IRS2', 'FGF1', 'FRS2', 'RNF41', 'PDGFB', 'PIK3R2', 'THEM4', 'OSBPL8', 'TGFB1', 'ESR1', 'PTK2', 'CD28', 'GRB2', 'FGFR1', 'ITGB1', 'PTEN', 'PIK3CD', 'PIK3CB', 'PIK3CG', 'C1QBP', 'RACK1', 'GAB1', 'SIRT1', 'HBEGF', 'PHLPP2', 'PHLPP1', 'EGFR', 'ERBB4', 'ERBB2', 'TCF7L2', 'PLEKHA1', 'OTUD3']	34	['PHLDA3']	1	[]	0	[]	0
positive	CC1_5	both	Notch signaling pathway (GO:0007219)	7.98123e-05	GO:0007219	NOTCH2;GALNT11;NOTCH3;NOTCH1;PLXND1;MAML1;WWC1;NOTCH4;YBX1;PSEN1;RBPJ;DLL1;DLL4;APH1A;NCSTN;GMDS;UBB;MDK;POFUT1;MYC;HEY2;UBC;EP300;HES1;RPS27A;ZNF423;PSENEN;JAG2;JAG1;STAT1;ADAM10;NLE1;PBX1;MIB1;KAT2B;HEYL;BMP2;ITCH;SNAI1;SNAI2;MAML3;HOXD3;UBA52	['RBPJ', 'DLL1', 'APH1A', 'UBB', 'MYC', 'UBC', 'RPS27A', 'JAG1', 'KAT2B', 'BMP2', 'ITCH']	11	['NOTCH3']	1	[]	0	[]	0
positive	CC1_5	both	regulation of RNA splicing (GO:0043484)	8.00974e-05	GO:0043484	AHNAK;CELF1;YTHDC1;AKAP17A;PIK3R1;AFF2;PTBP1;POLR2A;U2AF2;FASTK;TRA2B;PRX;CWC22;HABP4;ZNF326;METTL16;MBNL3;SRSF10;RBM38;SRPK2;MBNL1;TIA1;MBNL2;AHNAK2;DYRK1A;RRP1B;PTBP2;CLK3;JMJD6;PTBP3;SRPK1;ERN1;SETX;SON;ESRP2;HNRNPH1;MYOD1;ESRP1;HNRNPF;RBM20;SRSF3;RBM22;BRDT	['CELF1', 'YTHDC1', 'POLR2A', 'HABP4', 'MBNL3', 'RBM38', 'MBNL1', 'CLK3', 'PTBP3', 'SRPK1', 'SON', 'HNRNPH1', 'RBM20']	13	['RRP1B']	1	[]	0	[]	0
positive	CC1_5	both	regulation of hematopoietic stem cell differentiation (GO:1902036)	8.26862e-05	GO:1902036	SPI1;LDB1;N4BP2L2;PSMD8;PSMD9;PSMD7;PSMD4;PSMD5;PSMD2;MYB;PSMD3;PSMD1;LMO2;TCF12;RUNX1;PSMA6;PSMA3;HIST2H3A;PSMA4;TAL1;PSMA2;PSME3;PSME4;PSME1;UBA52;YAP1;PSMD10;PSMD12;FOXC1;PSMD11;PSMD14;CBFB;KMT2A;GATA3;GATA2;PSMB6;PSMB4;PSMB5;UBB;PSMB2;UBC;ABL1;RPS27A;YTHDF2;SETD1A;H3F3A;EIF2AK2;PSMB9;PSMC5;ITCH;PSMC3;PSMC4;PSMC1;PSMC2;TCF3;TP73	['PSMD9', 'PSMD4', 'RUNX1', 'HIST2H3A', 'PSME3', 'PSMD11', 'CBFB', 'PSMB5', 'UBB', 'UBC', 'RPS27A', 'ITCH']	12	['MYB', 'PSMC1']	2	[]	0	[]	0
positive	CC1_5	both	termination of RNA polymerase II transcription (GO:0006369)	8.97125e-05	GO:0006369	EIF4A3;CASC3;TTF2;MED18;LSM10;LSM11;PCF11;CLP1;PAPOLA;SNRPD3;NCBP2;SSU72;THOC3;THOC2;THOC5;CDC40;THOC7;SRRM1;WDR33;DDX39B;ZC3H11A;SRSF2;SRSF3;SRSF4;SRSF6;SLU7;SRSF7;SNRPB;SRSF9;SLBP;ZNF473;RBM8A;POLDIP3;CSTF3;SRSF1;MAZ;CSTF2;CSTF2T;PABPN1;FIP1L1;U2AF2;CSTF1;DHX38;SYMPK;CPSF7;CHTOP;CPSF1;ALYREF;CPSF2;NUDT21;RNPS1	['MED18', 'PAPOLA', 'SSU72', 'THOC3', 'WDR33', 'DDX39B', 'SRSF2', 'SRSF6', 'SRSF7', 'SRSF1', 'MAZ']	11	['RBM8A', 'CPSF7']	2	[]	0	[]	0
positive	CC1_5	both	DNA-templated transcription, elongation (GO:0006354)	8.98702e-05	GO:0006354	CCNK;SETD2;CCNT2;CCNT1;ELL;CCNH;GTF2B;AFF4;CDC73;UBTF;ELOA;NELFB;ELOB;NELFCD;ELOC;SUPT16H;PCID2;PBRM1;TBP;NCBP2;CD3EAP;GTF2F1;POLR1B;POLR1C;POLR1E;GTF2A1;ELOF1;CTDP1;TAF9;SUPT4H1;WDR61;MLLT1;MLLT3;GTF2E1;GTF2E2;IWS1;TAF1D;TAF1B;POLR2A;POLR2C;TWISTNB;POLR2D;POLR2E;POLR2F;TAF9B;POLR2L;TAF15;TAF12;TAF13;EAF1;ADRM1;ELP1;ELP2;GTF2H1;ELP3;SSRP1;SUPT5H;GTF2H3;GTF2H4;GTF2H5;CDK9;CDK7;ERCC2;TCEA2;TAF4B;PA…	['CCNK', 'CCNT2', 'AFF4', 'ELOC', 'PCID2', 'PBRM1', 'POLR1B', 'SUPT4H1', 'MLLT1', 'POLR2A', 'POLR2D', 'POLR2E', 'TCEA2', 'TAF6', 'TAF4', 'TAF1']	16	['UBTF', 'ELOB']	2	[]	0	[]	0
positive	CC1_5	both	nucleotide-excision repair (GO:0006289)	9.01801e-05	GO:0006289	ISY1;GTF2H2C;CCNH;CETN2;BRCA2;SUMO1;SUMO3;EP300;POLL;POLE;RNF111;HMGN1;USP7;AQR;SLC30A9;RFC3;RFC1;PARP1;RFC2;USP45;HUS1;LIG4;RAD23B;SIRT1;DDB2;DDB1;PAPD7;UBE2V2;PPIE;TP53;UBA52;PCNA;GPS1;COPS7B;COPS7A;XPC;POLD3;ATXN3;SLX4;UBB;POLR2A;POLD1;POLR2C;UBC;POLD2;POLR2D;RBBP8;POLR2E;POLR2F;RPS27A;POLR2L;UBE2I;RPA1;RPA2;FANCC;GTF2H1;GTF2H3;GTF2H4;GTF2H5;CUL4A;COPS3;COPS6;CDK7;COPS5;ERCC4;COPS2;UVSSA;ERCC1…	['POLE', 'AQR', 'RFC3', 'PARP1', 'RFC2', 'SIRT1', 'PAPD7', 'PCNA', 'GPS1', 'ATXN3', 'UBB', 'POLR2A', 'UBC', 'POLR2D', 'POLR2E', 'RPS27A', 'RPA2', 'CUL4A', 'ERCC8']	19	['SUMO1', 'PPIE', 'POLD3', 'ERCC1', 'UBE2N']	5	[]	0	[]	0
positive	CC1_5	both	regulation of cell growth (GO:0001558)	9.03103e-05	GO:0001558	NDUFA13;JADE1;CIB1;ENO1;TMEM97;CCAR2;CXCL16;RPS6KA3;GJA1;KIAA1109;STK11;PPP2R1A;RPS6KA1;SESN2;AKT1;PLCE1;ENPP1;TSPYL2;CSNK2A1;ADAM10;ST7L;SFRP1;ADAM17;ADAM15;AGTR1;TP53;S100A8;PSMD10;NPR1;DCUN1D3;LTBP4;PHB;RTN4;SOCS2;CYP27B1;SDCBP;IP6K2;TGFB2;SMAD4;TGFB1;SMAD3;H3F3C;H3F3A;INO80;INHBA;SMARCA2;ESR2;IL2;SMARCA4;NET1;BCL6;CAPRIN2;PPT1;BCL2;FGFR1OP;HRG;BAP1;EIF4G2;EIF4G1;ACVRL1;OGFR;CDKN1A;BMP10;BTG1;…	['JADE1', 'TMEM97', 'RPS6KA3', 'SESN2', 'CSNK2A1', 'ADAM17', 'ADAM15', 'DCUN1D3', 'SOCS2', 'TGFB2', 'SMAD4', 'TGFB1', 'SMAD3', 'CAPRIN2', 'BCL2', 'FGFR1OP', 'EIF4G2', 'CDKN1A', 'BTG1', 'BMPR2', 'DDX3X', 'RACK1', 'SIRT1', 'SGK1', 'FXN', 'MTPN', 'CAMK2D', 'ACVR1B', 'EGFR', 'CDC42', 'SERTAD3', 'SERTAD2', 'ERBB2', 'SH3BP4', 'APBB2', 'SLIT3', 'RBBP7', 'EXOSC2', 'MTOR', 'DCBLD2', 'ITCH', 'LAMTOR1', 'SL…	45	['IP6K2', 'BCAR1']	2	[]	0	[]	0
positive	CC1_5	both	positive regulation of sprouting angiogenesis (GO:1903672)	9.53195e-05	GO:1903672	CIB1;FGF1;PIK3C2A;PTGS2;DLL1;FGF2;HDAC9;HDAC7;SRPX2;AKT3;KDR;HMOX1;JAK1;PPP1R16B;MAP3K3;SMAD1;ANXA1;PDPK1;S100A1;KLF4;VEGFA;AGTR1;APLNR;ITGA5;JCAD	['FGF1', 'DLL1', 'SRPX2', 'AKT3', 'JAK1', 'MAP3K3', 'SMAD1', 'PDPK1', 'KLF4']	9	['PIK3C2A']	1	[]	0	[]	0
positive	CC1_5	both	regulation of transcription from RNA polymerase II promoter in response to stress (GO:0043618)	9.91634e-05	GO:0043618	UBE2D2;UBE2D3;UBE2D1;LIMD1;BACH1;PSMD8;PSMD9;PSMD7;PSMD4;PSMD5;PSMD2;CHEK1;PSMD3;PSMD1;EP300;CA9;ELOB;ANKRD2;HIF1AN;ELOC;ARNT;PSMA6;IMPACT;PSMA3;PSMA4;PSMA2;PSME3;PSME4;PSME1;UBA52;ATF3;PSMD10;PSMD12;PSMD11;PSMD14;EPAS1;CUL2;HIGD1A;HIF1A;PSMB6;DNAJB1;MUC1;PSMB4;PSMB5;MAPK7;UBB;PSMB2;BAG3;HSF2;UBC;HMOX1;VHL;RPS27A;GCN1;EGLN3;EGLN2;KLF2;PSMB9;VEGFA;PSMC5;PSMC3;PSMC4;PSMC1;PSMC2;HSPA1A;NFE2L2	['UBE2D2', 'UBE2D3', 'PSMD9', 'PSMD4', 'ELOC', 'PSME3', 'PSMD11', 'EPAS1', 'HIF1A', 'MUC1', 'PSMB5', 'UBB', 'HSF2', 'UBC', 'RPS27A', 'EGLN3']	16	['CHEK1', 'ELOB', 'PSMC1']	3	[]	0	[]	0
positive	CC1_5	both	interleukin-12-mediated signaling pathway (GO:0035722)	0.000103011	GO:0035722	ARF1;RALA;RPLP0;PITPNA;LMNB1;CDC42;CNN2;RAP1B;CA1;HNRNPDL;CFL1;IL12B;JAK2;PAK2;IL12RB2;JAK1;HSPA9;IL10;ANXA2;GSTO1;AIP;MSN;TALDO1;MIF;SOD2;MTAP;IFNG;CAPZA1;HNRNPF;TCP1;HNRNPA2B1;PDCD4;SNRPA1;LCP1;P4HB;PLCB1;PPIA	['RALA', 'PITPNA', 'CDC42', 'RAP1B', 'IL12RB2', 'JAK1', 'SOD2', 'CAPZA1', 'TCP1', 'PPIA']	10	['GSTO1']	1	[]	0	[]	0
positive	CC1_5	both	I-kappaB kinase/NF-kappaB signaling (GO:0007249)	0.000103713	GO:0007249	ROCK1;ROCK2;TRADD;NLRC3;TNF;TANK;RELA;IKBKB;TBK1;PRDX4;UBB;NKIRAS1;IRAK2;NKIRAS2;TIAF1;UBC;AKT1;ERC1;IKBKG;RPS27A;MAP3K7;TICAM2;CHUK;RIPK2;DAB2IP;TICAM1;NFKB1;NFKB2;NFKBIA;IRAK1BP1;TRAF6;BCL3;REL;TAB3;TLR7;TAB2;TAB1;TLR4;UBA52;MAP3K14;TLR3;CARD11;TLR2;BIRC3	['ROCK1', 'RELA', 'UBB', 'NKIRAS1', 'UBC', 'RPS27A', 'NFKBIA', 'IRAK1BP1', 'TLR4', 'MAP3K14']	10	[]	0	[]	0	[]	0
positive	CC1_5	both	positive regulation of epithelial to mesenchymal transition (GO:0010718)	0.000115304	GO:0010718	CRB2;FOXC1;NOTCH1;TWIST1;SDCBP;GLIPR2;PDPN;ZNF703;GCNT2;ALX1;BCL9L;ACVR1;SMAD2;WWTR1;TCF7L2;TGFB2;SMAD4;TGFB1;SMAD3;AXIN2;MTOR;TGFBR1;TGFBR2;COL1A1;TIAM1;BMP2;DAB2;BAMBI;IL1B;SNAI1;CTNNB1;ENG;EZH2	['ZNF703', 'BCL9L', 'ACVR1', 'SMAD2', 'WWTR1', 'TCF7L2', 'TGFB2', 'SMAD4', 'TGFB1', 'SMAD3', 'MTOR', 'TGFBR2', 'BMP2', 'DAB2']	14	[]	0	[]	0	[]	0
positive	CC1_5	both	cellular response to organonitrogen compound (GO:0071417)	0.00013299	GO:0071417	GABRB3;GABRB1;AHR;BRCA1;PKD2;ACTB;IPO5;RPTOR;CRHBP;SESN3;CDH1;SESN1;SESN2;CAPN2;SOX9;MEF2C;IGFBP5;GABRG2;RRAGA;SFRP1;IMPACT;RRAGC;RRAGD;RAPGEF1;RAPGEF2;NSMF;EZR;CFTR;DHX8;SHMT1;PDXP;RELA;ZFP36L1;SLC5A5;HSP90B1;RAP1B;GLRA2;LARP1;RAP1A;LARS;CTNNA1;SH3BP4;SLC38A9;EGR1;XBP1;P2RY11;DMTN;JUP;MTOR;TSHR;MAPK13;DIAPH1;CPEB1;WT1;NEURL1;PDE3A;CTNNB1;LAMTOR2;LAMTOR1;CPEB3;LAMTOR4;SLC26A3;LAMTOR3;FOLR1;HCN2;C…	['AHR', 'PKD2', 'IPO5', 'SESN3', 'SESN1', 'SESN2', 'CAPN2', 'SOX9', 'IGFBP5', 'RRAGC', 'RRAGD', 'EZR', 'CFTR', 'RELA', 'ZFP36L1', 'HSP90B1', 'RAP1B', 'SH3BP4', 'SLC38A9', 'XBP1', 'MTOR', 'DIAPH1', 'LAMTOR1', 'SLC26A3', 'CPEB4', 'TAF1']	26	[]	0	[]	0	[]	0
positive	CC1_5	both	regulation of cell differentiation (GO:0045595)	0.000134266	GO:0045595	CSF2;HSP90AB1;CSF1;PLEKHB2;MEGF10;PLEKHB1;RORC;CTGF;LGALS3;RPS6KA3;KIAA1109;SHH;PPP2R1A;TRPS1;RPS6KA1;HEY2;DAG1;PRKACA;JUNB;FADS1;DDX17;PRKCB;EMP2;ISL1;RUNX3;RUNX2;TGFBR1;RUNX1;TIAM1;SIK1;SINHCAF;RAF1;PHLDB2;HEMGN;DDX5;CBFB;ZBTB46;NOTCH4;SRF;LTBP4;DLL1;KLK6;NEUROD1;PURB;PPP2CA;SCIN;MCRIP1;SPOCK2;VHL;ZNF268;SKIL;CLASP1;TCFL5;TFAP2A;SUZ12;TBX1;TFAP2B;JUN;TGFB1;JUND;IGF2;EIF2AK2;NR1D2;PA2G4;KLF4;HOP…	['CSF1', 'PLEKHB1', 'CTGF', 'RPS6KA3', 'DDX17', 'PRKCB', 'RUNX3', 'RUNX1', 'SIK1', 'RAF1', 'DDX5', 'CBFB', 'ZBTB46', 'DLL1', 'ZNF268', 'SKIL', 'CLASP1', 'JUN', 'TGFB1', 'NR1D2', 'PA2G4', 'KLF4', 'PTK2', 'SMAD7', 'SKI', 'CDK6', 'GDNF', 'SMOC1', 'TAF8', 'FGFR1']	30	['TRPS1', 'EMP2', 'SINHCAF']	3	[]	0	[]	0
positive	CC1_5	both	positive regulation of hydrolase activity (GO:0051345)	0.000136962	GO:0051345	NDUFA13;FZD10;F11R;DOCK10;DOCK11;FNTA;RGS1;TBC1D30;RGS6;GABARAPL2;RALBP1;CDKL5;TPM1;F2R;ATP1B3;MSH6;BCR;ADCYAP1;SFRP1;MSH2;TBC1D20;MSH3;DNAJB11;PFN1;PFN2;VCP;MTMR9;TOR1AIP2;DNAJC24;ADRB1;TOR1AIP1;ABR;RAP1A;LARS;DVL3;SNX9;RSU1;SRGAP2;ECT2;EVI5;CHTOP;CAV2;ARHGAP27;NET1;AFDN;BMP2;DNMBP;DNAJC10;NF1;PIN1;PLXNB1;CALM3;GNB5;CALM1;CALM2;PICALM;EZH2;ITGB1;GSK3B;CD40;MTCL1;DOCK9;HMGB2;SNX13;CX3CL1;RACK1;EV…	['F11R', 'TBC1D20', 'DNAJB11', 'PFN2', 'VCP', 'ABR', 'DVL3', 'SNX9', 'RSU1', 'SRGAP2', 'CAV2', 'BMP2', 'DNAJC10', 'CALM3', 'CALM1', 'CALM2', 'ITGB1', 'CD40', 'HMGB2', 'SNX13', 'RACK1', 'NDEL1', 'RHOC', 'TBC1D7', 'ARHGEF7', 'RGS16', 'CCL5', 'ERBB2', 'CCL1', 'CCL22']	30	['RGS6', 'TOR1AIP1', 'PIN1', 'MUT', 'RAPGEF6', 'RGP1']	6	[]	0	[]	0
positive	CC1_5	both	regulation of hematopoietic progenitor cell differentiation (GO:1901532)	0.00014021	GO:1901532	SPI1;LDB1;PSMD8;PSMD9;PSMD7;PSMD4;PSMD5;PSMD2;MYB;PSMD3;PSMD1;LMO2;TCF12;RUNX1;PSMA6;PSMA3;HIST2H3A;PSMA4;TAL1;PSMA2;PSME3;PSME4;PSME1;UBA52;YAP1;PSMD10;PSMD12;FOXC1;PSMD11;PSMD14;CBFB;KMT2A;GATA3;GATA2;PSMB6;PSMB4;PSMB5;UBB;PSMB2;UBC;ABL1;RPS27A;YTHDF2;SETD1A;H3F3A;EIF2AK2;PSMB9;PSMC5;ITCH;PSMC3;PSMC4;PSMC1;PSMC2;TCF3;MIXL1;TP73	['PSMD9', 'PSMD4', 'RUNX1', 'HIST2H3A', 'PSME3', 'PSMD11', 'CBFB', 'PSMB5', 'UBB', 'UBC', 'RPS27A', 'ITCH']	12	['MYB', 'PSMC1']	2	[]	0	[]	0
positive	CC1_5	both	ephrin receptor signaling pathway (GO:0048013)	0.000141266	GO:0048013	ARPC1B;AP2A1;WASL;AP2A2;ACTB;ACTG1;SIPA1L1;NCK2;RAC1;EPHB2;HRAS;EPHB4;GIT1;AP2M1;EPHA5;PSENEN;VAV3;ACTR2;EPHA4;EPHA7;MMP2;MMP9;RHOA;VAV2;TIAM1;RASA1;EPHA1;ARHGEF7;CRK;EPHA2;ROCK1;ROCK2;SRC;PSEN1;EFNA5;KALRN;MYL12A;APH1A;EFNB2;CDC42;EFNB1;SDCBP;PAK1;NCSTN;EFNB3;FYN;PAK3;LYN;YES1;PTPN11;AP2B1;ARPC5;GRIN2B;PTK2;EFNA1;EFNA3;ARPC2;ARPC3;CDK5R1	['WASL', 'AP2A2', 'SIPA1L1', 'GIT1', 'ACTR2', 'EPHA4', 'EPHA7', 'MMP2', 'ARHGEF7', 'CRK', 'ROCK1', 'APH1A', 'CDC42', 'PAK1', 'YES1', 'PTK2', 'ARPC2']	17	['ARPC1B', 'EPHB2', 'AP2M1', 'MYL12A', 'PAK3', 'EFNA3']	6	[]	0	[]	0
positive	CC1_5	both	positive regulation of interleukin-2 production (GO:0032743)	0.000148516	GO:0032743	CD86;ANXA1;PDE4D;CD80;GLMN;TANK;MALT1;RUNX1;IL1A;CD4;IRF4;IL1B;TRAF6;CD28;PDE4B;RPS3;MAP3K7;SPTBN1;CCR2	['PDE4D', 'RUNX1', 'IL1A', 'CD28', 'SPTBN1']	5	[]	0	[]	0	[]	0
positive	CC1_5	both	protein import (GO:0017038)	0.000156544	GO:0017038	RPAIN;IPO11;POM121;NUP107;NUP188;PPP1R10;CSE1L;SNX33;PTTG1IP;PRICKLE1;NXT2;CLU;IPO7;RGPD4;IPO8;IPO9;POM121C;NUP85;LAMP2;NUP62;HEATR3;APOE;RAE1;TNPO3;GPIHBP1;NUP214;PDIA3;RANBP2;RANBP1;NUP133;NUP155;RANBP17;STAT3;TSC2;NUP153;NUP93;MMP12;MCM3AP;NUP50;NUP98;NUP58;KPNB1;RAN	['NUP107', 'NUP188', 'NXT2', 'IPO7', 'PDIA3', 'STAT3', 'NUP153', 'MMP12', 'NUP98', 'NUP58', 'KPNB1', 'RAN']	12	['CLU']	1	[]	0	[]	0
positive	CC1_5	both	macromolecular complex assembly (GO:0065003)	0.00018527	GO:0065003	DET1;CD40;WIPF1;GPAA1;HFE;SLC2A1;IL1RAP;LAMC1;WASL;EPRS;CD3E;PPP2R1A;KNTC1;ELOB;SOX9;KIFAP3;KPNA3;TEAD1;FGB;CARD10;DNAJB12;AXIN1;DNAJB14;MITF;TRAF1;CD2AP;TAPBP;AFG3L2;OXA1L;SLC7A6;ZW10;PARD3;CNKSR3;MATN1;GEMIN5;TP53;PPID;LLGL1;SKAP2;VAMP3;YAP1;SF3B3;KMT2A;TUBGCP2;LIN7A;TANK;NAPG;ADD2;SLC9A3R2;SLC9A3R1;NFS1;PARD6B;REPS2;PTK2B;OTX2;HES1;DMD;PPARGC1A;MDN1;WASF3;DARS;DMTN;ST13;FANCA;HMGA1;ELP1;PDE4DI…	['CD40', 'GPAA1', 'LAMC1', 'WASL', 'SOX9', 'CARD10', 'CD2AP', 'TAPBP', 'PARD6B', 'PPARGC1A', 'ST13', 'CAPZA1', 'MDM2', 'FAS']	14	['SLC2A1', 'ELOB', 'TEAD1']	3	[]	0	[]	0
positive	CC1_5	both	signal transduction by p53 class mediator (GO:0072331)	0.000185958	GO:0072331	DDX5;PAXIP1;PPP1R13B;USP10;FHIT;KRCC1;NDRG1;RRP8;PYCARD;STK11;HINT1;IFI16;ZMAT3;ZMAT4;MYO6;SESN2;TP53BP2;MAGEA2;PMAIP1;ZNF346;E2F7;PDK2;ZNF385A;ATRX;POU4F1;POU4F2;MYBBP1A;ARTN;JMY;BCL3;MDM4;TP53	['DDX5', 'USP10', 'MYO6', 'SESN2', 'PMAIP1', 'ZNF385A', 'JMY']	7	[]	0	[]	0	[]	0
positive	CC1_5	both	positive regulation of protein metabolic process (GO:0051247)	0.000188064	GO:0051247	APP;GSK3B;GSK3A;NDUFA13;CDKN1B;CSF1;LDB1;TNFAIP3;IDE;CLU;TNF;AKT1;NSF;CSNK2A1;PRMT1;WNT5A;AXIN1;EREG;RNF41;DDB1;HECW2;AGTR1;DTL;RAB7A;PRKN;MTPN;RAB1A;VCP;ROCK2;UHRF1;RAB1B;NEDD4L;ASB11;PSEN1;OAZ1;NKD1;FOXO1;OAZ2;FZR1;MAPK8;MAPK7;STX5;SCAP;APOE;TGFB1;EGLN2;SMURF2;WFS1;TIPARP;SMURF1;PLK2;TNFSF12;NR1H2;DAB2IP;NR1H3;WNT7A;WWP2;INHBA;KLF4;KLF2;NFKBIA;ITCH;HNRNPK;APC;NEDD4;TRIM32;EIF4G1	['CSF1', 'TNFAIP3', 'IDE', 'CSNK2A1', 'RNF41', 'HECW2', 'MTPN', 'VCP', 'UHRF1', 'RAB1B', 'SCAP', 'TGFB1', 'WFS1', 'NR1H2', 'KLF4', 'NFKBIA', 'ITCH', 'TRIM32']	18	['CLU', 'NKD1']	2	[]	0	[]	0
positive	CC1_5	both	Golgi vesicle transport (GO:0048193)	0.000189032	GO:0048193	PGAP1;ATP8A1;KDELR1;PITPNB;GOLGA2;GOLGA3;GOLGA5;KIF5A;NUDT19;TRAPPC12;BCAP29;KIFAP3;NSF;GABARAPL2;TICAM2;COG5;COG3;GOLPH3L;COG2;COG1;SCAMP1;ANK1;SCAMP3;NRBP1;SCAMP2;DYNC1LI2;TBC1D20;ZW10;PREB;KDELR2;MPPE1;TRAPPC3L;SPTBN5;COPA;TMED10;LMAN2L;SAR1B;CUL3;COPB1;ARL3;TGFA;TEX261;DNAJC28;SPTA1;SNX1;SNX2;SPAST;KLC2;RACGAP1;KIF3B;KIF3A;VTI1A;TBC1D14;RAB6A;SNX8;SPTBN1;VTI1B;SEC31A;SPTBN2;TRAPPC2;UVRAG;TRAP…	['PGAP1', 'KDELR1', 'GOLPH3L', 'NRBP1', 'SCAMP2', 'DYNC1LI2', 'TBC1D20', 'KDELR2', 'TMED10', 'CUL3', 'TEX261', 'DNAJC28', 'RACGAP1', 'KIF3B', 'VTI1A', 'SPTBN1', 'TRAPPC2', 'UVRAG', 'TRAPPC1', 'MYO5A', 'ARF4', 'IER3IP1', 'BICD2', 'CAPZB', 'TMED2', 'TMED7', 'TMED5', 'RAB8B', 'KIF23', 'RBSN', 'DYNLL2', 'TAPBP', 'VAMP8', 'VAMP7', 'KIF2C', 'DCTN6', 'SEC23A', 'DCTN2', 'DCTN1', 'RAB1B', 'DCTN4', 'NKD2',…	53	['ANK1', 'SNX2', 'KIF3A', 'GOSR1', 'ATP9A', 'RAB13']	6	[]	0	[]	0
positive	CC1_5	both	regulation of blood vessel endothelial cell migration (GO:0043535)	0.00020397	GO:0043535	ACVRL1;CD40;ATP5A1;PDGFB;PRCP;HMGB1;FGF2;ETS1;THBS1;HIF1A;MECP2;ATP5B;SH3BP1;AKT3;KDR;AKT1;PLCG1;APOE;MAP2K3;STAT5A;ANGPT4;NUS1;MEF2C;TGFB1;ANGPT2;JUP;PDPK1;NOS3;PRKCA;VASH1;SIRT1;VEGFA;ADAM17;SP1;NF1;PPARG;HRG;EPHA2;FGFR1	['CD40', 'PDGFB', 'ETS1', 'HIF1A', 'MECP2', 'ATP5B', 'AKT3', 'NUS1', 'TGFB1', 'ANGPT2', 'PDPK1', 'SIRT1', 'ADAM17', 'PPARG', 'FGFR1']	15	['ATP5A1', 'PRKCA']	2	[]	0	[]	0
positive	CC1_5	both	hemopoiesis (GO:0030097)	0.000204522	GO:0030097	CSF2;CSF1;TNFRSF13B;FLT3;BMI1;FLCN;KDR;PGM3;CD34;IL10;NCOA6;ZNF160;GLRX5;TET2;RUNX3;RUNX2;TIRAP;RUNX1;TGFBR2;TGFBR3;SFRP1;MELK;ARMC6;TAL1;KAT6A;KIT;ZFPM1;NOTCH2;CSF1R;CEBPA;KMT2A;FUT10;NOTCH4;PRKX;DLL1;ZFP36L2;PRDX3;IFI16;RRAS;MKNK2;AHSP;NKX2-5;CD164;TGFB2;TGFB1;JAG1;ZBTB16;PRRC2C;INHBA;HIPK1;MFAP5;KITLG;SNRK;CDK13;MIXL1	['CSF1', 'NCOA6', 'GLRX5', 'TET2', 'RUNX3', 'TIRAP', 'RUNX1', 'TGFBR2', 'MELK', 'FUT10', 'DLL1', 'ZFP36L2', 'MKNK2', 'CD164', 'TGFB2', 'TGFB1', 'JAG1', 'PRRC2C']	18	['FLT3']	1	[]	0	[]	0
positive	CC1_5	both	phosphatidylinositol metabolic process (GO:0046488)	0.000247626	GO:0046488	ARF3;PI4K2B;SLC27A1;ARF1;SMG1;PGAP1;MTMR12;MTMR14;INPPL1;PTEN;PIK3CD;PIK3CB;PIK3C2A;PIGW;FGF2;PIK3CG;PIK3C2B;EFR3A;IMPA1;PIP4K2A;PIP4K2B;PIP4K2C;SBF1;PDGFRB;PLA2G12A;SACM1L;PLA2G4C;ZFYVE21;PLA2G4A;OCRL;FAM126A;INPP4A;INPP4B;PLA2G16;PITPNM1;PIK3CA;PITPNM3;PIK3C3;PLCB1;CDS1;MTMR1;CSF1R;VAC14;MTMR3;MTMR9;PIK3R3;PIK3R2;PIK3R1;MTMR4;MTMR6;INPP5F;INPP5D;INPP5E;PLCG2;PIP5K1A;PIP5K1C;IP6K1;CDIPT;IP6K3;IP…	['PGAP1', 'MTMR14', 'PTEN', 'PIK3CD', 'PIK3CB', 'PIK3CG', 'PIP4K2A', 'PIP4K2C', 'PLA2G12A', 'ZFYVE21', 'OCRL', 'FAM126A', 'MTMR3', 'PIK3R3', 'PIK3R2', 'MTMR4', 'INPP5F', 'IP6K1', 'PLA2G2F', 'PLEKHA1', 'FIG4', 'RAB14', 'PI4KA', 'PI4KB', 'RAB5A']	25	['PIK3C2A', 'PLA2G16', 'IP6K2', 'PLEKHA2', 'PLEKHA3']	5	[]	0	[]	0
positive	CC1_5	both	cellular response to starvation (GO:0009267)	0.00026893	GO:0009267	PLEKHF2;CDKN1A;BMPR2;EHMT2;LRRK2;PCSK9;RRP8;RPTOR;MAP1LC3B;SESN3;SESN1;LAMP2;SESN2;PDK4;RNF152;FADS1;MAP3K5;SH3GLB1;GABARAPL3;KLF10;GABARAPL2;SREBF1;GABARAPL1;MIOS;BHLHA15;ATG14;SIRT1;SREBF2;RRAGA;SFRP1;IMPACT;RRAGC;RRAGD;PIK3C3;TP53;BECN1;PRKAA1;MTMR3;SEH1L;PRKAA2;NPRL3;CLEC16A;FOXO1;GABARAP;WRN;MAPK8;NUAK2;IFI16;LARS;KIAA1324;PMAIP1;MAPK1;FNIP1;HNRNPA1;GCN1;ATG5;MAPK3;HSPA8;XBP1;HSPA5;MAP1LC3B2…	['PLEKHF2', 'CDKN1A', 'BMPR2', 'MAP1LC3B', 'SESN3', 'SESN1', 'SESN2', 'MAP3K5', 'SH3GLB1', 'KLF10', 'ATG14', 'SIRT1', 'RRAGC', 'RRAGD', 'PRKAA1', 'MTMR3', 'PMAIP1', 'MAPK1', 'HSPA8', 'XBP1', 'EIF2S1', 'MTOR', 'BMT2', 'FAS', 'CPEB4']	25	[]	0	[]	0	[]	0
positive	CC1_5	both	transcription elongation from RNA polymerase II promoter (GO:0006368)	0.000269136	GO:0006368	CCNK;SETD2;CCNT2;ELL;CCNT1;CCNH;GTF2B;AFF4;CDC73;ELOA;ELOB;NELFB;NELFCD;ELOC;SUPT16H;PCID2;PBRM1;TBP;NCBP2;GTF2F1;GTF2A1;ELOF1;CTDP1;TAF9;SUPT4H1;MLLT1;WDR61;MLLT3;GTF2E1;IWS1;GTF2E2;POLR2A;POLR2C;POLR2D;POLR2E;POLR2F;TAF9B;POLR2L;TAF15;TAF12;TAF13;ADRM1;EAF1;ELP1;ELP2;GTF2H1;ELP3;SSRP1;GTF2H3;SUPT5H;GTF2H4;GTF2H5;CDK9;CDK7;ERCC2;TAF4B;TCEA1;TAF7;PAF1;TAF6;CDK12;TAF5;CDK13;TAF4;TAF2;TAF1	['CCNK', 'CCNT2', 'AFF4', 'ELOC', 'PCID2', 'PBRM1', 'SUPT4H1', 'MLLT1', 'POLR2A', 'POLR2D', 'POLR2E', 'TAF6', 'TAF4', 'TAF1']	14	['ELOB']	1	[]	0	[]	0
positive	CC1_5	both	positive regulation of transcription regulatory region DNA binding (GO:2000679)	0.000275457	GO:2000679	RB1;FOXC1;TGFB1;GTF2B;HMGA2;TWIST1;PARK7;IGF1;GATA3;POU4F1;POU4F2;FAM129B;NEUROD1;IFNG;DDRGK1;TRAF6;HAND2;CTNNB1	['RB1', 'TGFB1', 'HMGA2', 'IGF1']	4	['HAND2']	1	[]	0	[]	0
positive	CC1_5	both	positive regulation of pri-miRNA transcription from RNA polymerase II promoter (GO:1902895)	0.000276244	GO:1902895	NGFR;TGFB2;JUN;TGFB1;SMAD3;SPI1;SRF;STAT3;PDGFB;FOS;HIF1A;RELA;GNL3;SMARCA4;APLN;TERT;TEAD1;TP53	['TGFB2', 'JUN', 'TGFB1', 'SMAD3', 'STAT3', 'PDGFB', 'FOS', 'HIF1A', 'RELA']	9	['NGFR', 'TEAD1']	2	[]	0	[]	0

## Sheet: Full table
network	comm	Enriched_features_tested	Term	Adjusted P-value	GO	Genes	AD_mirtargets_found	AD_mirtargets_count	HC_mirtargets_found	HC_mirtargets_count	AD_CpGtargets_found	AD_CpGtargets_count	HC_CpGtargets_found	HC_CpGtargets_count
positive	CC1_1	cpg_genes	positive regulation of transcription, DNA-templated (GO:0045893)	8.8847e-17	GO:0045893	PID1;ELK4;RPS6KA3;SALL1;SOX17;SOX18;TNFSF11;PITX2;HOXA7;ATXN7L3;IER5;SOX4;PITX3;EOMES;NKX2-8;MEF2C;EBF1;DYRK1B;SOX11;EBF3;SOX12;POU3F3;ADCYAP1;SFRP2;RFX6;LMX1A;PRKD1;LMX1B;SQSTM1;DLX1;PDGFB;GLIS3;TWIST1;NPAS1;HIF1A;NHLH2;GALR2;PRDM16;HOXC4;HIVEP3;ALX1;OTX2;OTX1;WNT2;WNT4;TFAP2A;FZD1;TFAP2B;AFAP1L2;JUP;AUTS2;FZD5;WNT3A;ZBTB16;FZD7;ESRRG;NR2F2;SMARCA1;GDF6;BMP7;FLI1;PHOX2B;PHOX2A;COL1A1;BMP4;NR4A2;…	['ELK4', 'RPS6KA3', 'SALL1', 'TNFSF11', 'SOX11', 'SOX12', 'SQSTM1', 'PDGFB', 'HIF1A', 'HIVEP3', 'FZD7', 'FLI1', 'PHOX2B', 'BMP2', 'DAB2', 'TCF4', 'BMPR2', 'ZIC2', 'PAX6', 'EGFR', 'ERBB4', 'TCF7L2', 'FOXJ3', 'KLF4']	24	['NR2F2', 'ONECUT3', 'TEAD1', 'HAND2', 'NFIX']	5	[]	0	[]	0
positive	CC1_1	cpg_genes	regulation of transcription from RNA polymerase II promoter (GO:0006357)	1.12093e-15	GO:0006357	ZNF692;PID1;GFI1;FOXI2;SOX21;FOXQ1;ELK4;RPS6KA3;SALL1;EDNRB;SOX17;SOX18;TNFSF11;PITX2;HOXA7;IER5;SOX4;EOMES;NKX2-8;MEF2C;MSX2;PRKCB;EBF1;SOX11;EBF3;SOX12;POU3F2;ADCYAP1;SFRP4;SFRP2;RFX6;LMX1A;PRKD1;LMX1B;SQSTM1;ZFPM1;DLX1;DLX4;FOXG1;GLIS3;TWIST1;NPAS1;HIF1A;NHLH2;GALR2;PRDM16;HOXC4;ALX1;OTX2;OTX1;WNT2;TFAP2A;TFAP2B;TFAP2D;JUP;AUTS2;FZD5;CBX4;BCL11A;WNT3A;ZBTB16;NR2F1;NR0B1;NR2F2;GDF6;BMP7;FLI1;PH…	['GFI1', 'FOXQ1', 'ELK4', 'RPS6KA3', 'SALL1', 'TNFSF11', 'PRKCB', 'SOX11', 'SOX12', 'SQSTM1', 'HIF1A', 'CBX4', 'NR2F1', 'FLI1', 'PHOX2B', 'BMP2', 'ID4', 'TCF4', 'BMPR2', 'MED18', 'PAX6', 'SATB2', 'EGFR', 'MXI1', 'SNCA', 'TCF7L2', 'FOXJ3', 'KLF4', 'PER2', 'HDGF']	30	['NR2F2', 'HOXD9', 'ONECUT3', 'TEAD1', 'HAND2', 'NFIX', 'TBX20']	7	[]	0	[]	0
positive	CC1_1	both	positive regulation of transcription, DNA-templated (GO:0045893)	4.11222e-14	GO:0045893	CD86;PID1;ELK4;RPS6KA3;SALL1;SOX17;SOX18;TNFSF11;SOX9;PITX2;HOXA7;ATXN7L3;IER5;SOX4;PITX3;EOMES;NKX2-8;MEF2C;EBF1;DYRK1B;SOX11;EBF3;SOX12;POU3F3;ADCYAP1;SFRP2;RFX6;LMX1A;PRKD1;LMX1B;SQSTM1;DLX1;NOTCH1;PDGFB;GLIS3;TWIST1;PIK3R1;NPAS1;HIF1A;NHLH2;GALR2;PRDM16;HOXC4;HIVEP3;ALX1;OTX2;OTX1;WNT2;WNT4;TFAP2A;FZD1;TFAP2B;AFAP1L2;JUP;AUTS2;FZD5;WNT3A;ZBTB16;FZD7;ESRRG;NR2F2;SMARCA1;GDF6;BMP7;FLI1;PHOX2B;P…	['ELK4', 'RPS6KA3', 'SALL1', 'TNFSF11', 'SOX9', 'SOX11', 'SOX12', 'SQSTM1', 'PDGFB', 'HIF1A', 'HIVEP3', 'FZD7', 'FLI1', 'PHOX2B', 'BMP2', 'DAB2', 'TCF4', 'BMPR2', 'ZIC2', 'PAX6', 'EGFR', 'ERBB4', 'MLXIP', 'TCF7L2', 'FOXJ3', 'KLF4']	26	['NR2F2', 'ONECUT3', 'TEAD1', 'HAND2', 'NFIX']	5	[]	0	[]	0
positive	CC1_1	both	regulation of transcription from RNA polymerase II promoter (GO:0006357)	2.42021e-13	GO:0006357	ZNF692;PID1;GFI1;FOXI2;SOX21;FOXQ1;ELK4;RPS6KA3;SALL1;EDNRB;SOX17;SOX18;TNFSF11;SOX9;PITX2;HOXA7;IER5;SOX4;EOMES;NKX2-8;MEF2C;MSX2;PRKCB;EBF1;ARID5B;SOX11;EBF3;SOX12;POU3F2;ADCYAP1;SFRP4;SFRP2;RFX6;LMX1A;PRKD1;LMX1B;SQSTM1;ZFPM1;DLX1;NOTCH1;DLX4;FOXG1;GLIS3;TWIST1;PIK3R1;NPAS1;HIF1A;NHLH2;GALR2;PRDM16;HOXC4;ALX1;OTX2;OTX1;WNT2;TFAP2A;TFAP2B;TFAP2D;JUP;AUTS2;FZD5;CBX4;BCL11A;WNT3A;ZBTB16;NR2F1;NR0…	['GFI1', 'FOXQ1', 'ELK4', 'RPS6KA3', 'SALL1', 'TNFSF11', 'SOX9', 'PRKCB', 'SOX11', 'SOX12', 'SQSTM1', 'HIF1A', 'CBX4', 'NR2F1', 'FLI1', 'PHOX2B', 'BMP2', 'ID4', 'TCF4', 'SUV39H2', 'BMPR2', 'MED18', 'PAX6', 'SATB2', 'EGFR', 'MXI1', 'SNCA', 'MLXIP', 'TCF7L2', 'FOXJ3', 'KLF4', 'PER2', 'HDGF']	33	['NR2F2', 'HOXD9', 'ONECUT3', 'TEAD1', 'HAND2', 'KANK2', 'NFIX', 'TBX20']	8	[]	0	[]	0
positive	CC1_1	cpg_genes	regulation of transcription, DNA-templated (GO:0006355)	5.66307e-10	GO:0006355	GFI1;FOXI2;SOX21;BACH2;FOXQ1;ELK4;RPS6KA3;EFEMP1;SALL1;SOX1;SOX17;SOX18;PITX2;HOXA7;ATXN7L3;SOX4;PITX3;EOMES;HES6;MEF2C;MSX2;PRKCB;DYRK1B;SOX11;EBF3;SOX12;POU3F2;POU3F3;SFRP2;RFX6;LMX1B;DLX4;FOXG1;PDGFB;TWIST1;NPAS1;HIF1A;NHLH2;ZNF703;PRDM16;HIVEP3;ALX1;OTX2;HIVEP2;WNT4;TFAP2A;FZD1;TFAP2B;ZNF781;AFAP1L2;TFAP2D;CBX4;BCL11A;WNT3A;ZBTB16;FZD7;NR0B1;ESRRG;NR2F2;SMARCA1;GDF6;BMP7;FLI1;HOPX;COL1A1;BMP4…	['GFI1', 'FOXQ1', 'ELK4', 'RPS6KA3', 'SALL1', 'PRKCB', 'SOX11', 'SOX12', 'PDGFB', 'HIF1A', 'ZNF703', 'HIVEP3', 'HIVEP2', 'ZNF781', 'CBX4', 'FZD7', 'FLI1', 'BMP2', 'DAB2', 'ID4', 'TCF4', 'ZNF532', 'MED18', 'ZIC2', 'TSC22D3', 'PAX6', 'SATB2', 'EGFR', 'ERBB4', 'TCF7L2', 'FOXJ3', 'KLF4', 'PER2']	33	['NR2F2', 'SIX3', 'TEAD1', 'HAND2', 'TBX20']	5	[]	0	[]	0
positive	CC1_1	both	regulation of transcription, DNA-templated (GO:0006355)	1.22465e-08	GO:0006355	CD86;GFI1;FOXI2;SOX21;BACH2;FOXQ1;ELK4;RPS6KA3;EFEMP1;SALL1;SOX1;SOX17;SOX18;BASP1;SOX9;PITX2;HOXA7;ATXN7L3;SOX4;PITX3;EOMES;HES6;MEF2C;MSX2;PRKCB;DYRK1B;ARID5B;SOX11;EBF3;SOX12;POU3F2;POU3F3;SFRP2;RFX6;LMX1B;ZNF324B;NOTCH1;DLX4;FOXG1;PDGFB;TWIST1;NPAS1;HIF1A;NHLH2;ZNF703;PRDM16;HIVEP3;ALX1;OTX2;HIVEP2;WNT4;TFAP2A;FZD1;TFAP2B;ZNF781;AFAP1L2;TFAP2D;CBX4;BCL11A;WNT3A;ZBTB16;FZD7;NR0B1;ESRRG;NR2F2;S…	['GFI1', 'FOXQ1', 'ELK4', 'RPS6KA3', 'SALL1', 'SOX9', 'PRKCB', 'SOX11', 'SOX12', 'PDGFB', 'HIF1A', 'ZNF703', 'HIVEP3', 'HIVEP2', 'ZNF781', 'CBX4', 'FZD7', 'FLI1', 'BMP2', 'DAB2', 'ID4', 'TCF4', 'ZNF532', 'SUV39H2', 'MED18', 'ZIC2', 'TSC22D3', 'PAX6', 'SATB2', 'EGFR', 'ERBB4', 'MLXIP', 'TCF7L2', 'FOXJ3', 'KLF4', 'PER2', 'ZNF354B']	37	['NR2F2', 'SIX3', 'TEAD1', 'HAND2', 'TBX20']	5	[]	0	[]	0
positive	CC1_1	both	positive regulation of cell differentiation (GO:0045597)	9.44252e-07	GO:0045597	DLX1;NOTCH1;BMPR2;TACSTD2;LRP5;TWIST1;RPS6KA3;ZNF703;BOC;ALX1;SOX9;CTNNA2;IL6R;WNT4;MEF2C;LMO3;ZBTB16;SOX11;AXIN2;GDF6;NPNT;BMP7;POU4F2;TGFBR1;ACVR2A;COL1A1;BMP4;NELL1;BMP2;DAB2;SFRP2;AGTR1;PRKD1;BMPR1B	['BMPR2', 'RPS6KA3', 'ZNF703', 'SOX9', 'SOX11', 'NPNT', 'BMP2', 'DAB2']	8	[]	0	[]	0	[]	0
positive	CC1_1	cpg_genes	positive regulation of cell differentiation (GO:0045597)	1.62108e-06	GO:0045597	DLX1;BMPR2;TACSTD2;LRP5;TWIST1;RPS6KA3;ZNF703;BOC;ALX1;CTNNA2;WNT4;MEF2C;LMO3;ZBTB16;SOX11;AXIN2;GDF6;NPNT;BMP7;POU4F2;ACVR2A;COL1A1;BMP4;NELL1;BMP2;DAB2;SFRP2;AGTR1;PRKD1;BMPR1B	['BMPR2', 'RPS6KA3', 'ZNF703', 'SOX11', 'NPNT', 'BMP2', 'DAB2']	7	[]	0	[]	0	[]	0
positive	CC1_1	cpg_genes	positive regulation of gene expression (GO:0010628)	1.68083e-06	GO:0010628	PID1;RIMS1;SALL1;MECOM;ZIC2;SOX17;ZIC3;SOX18;ZIC1;SOST;ATXN7L3;TEAD1;SOX4;PITX3;EOMES;MEF2C;PAX3;DYRK1B;SOX11;PAX6;EBF3;NGF;POU3F3;SFRP4;NR5A2;RFX6;HAND2;AVP;VSTM2A;HPN;PDGFB;LRP5;TWIST1;HIF1A;EGFR;WNT6;CALCR;CAMK2N1;ERBB4;PRDM16;HIVEP3;ALX1;OTX2;WNT4;TFAP2A;FZD1;TFAP2B;AFAP1L2;WNT3A;ZBTB16;FZD7;ZNF804A;ESRRG;NR2F2;SMARCA1;KLF4;GDF6;BMP7;FLI1;COL1A1;BMP4;BMP2;DAB2;WT1;LHX2;LHX1;TCF4;HOXD3;EIF3D;T…	['SALL1', 'ZIC2', 'SOX11', 'PAX6', 'PDGFB', 'HIF1A', 'EGFR', 'ERBB4', 'HIVEP3', 'FZD7', 'KLF4', 'FLI1', 'BMP2', 'DAB2', 'TCF4']	15	['TEAD1', 'HAND2', 'NR2F2']	3	[]	0	[]	0
positive	CC1_1	both	negative regulation of transcription from RNA polymerase II promoter (GO:0000122)	9.32126e-06	GO:0000122	SUV39H2;ZNF692;GFI1;BHLHE41;HMGB1;ELK4;SALL1;EDNRB;HEY1;SOX18;SOX9;LRRFIP1;HOXA7;EOMES;FOXD3;MEF2C;MSX2;ARID5B;SOX11;IMPACT;RIPPLY2;ZFPM1;FBP1;KANK2;DLX1;NFIX;NOTCH1;DLX4;PDGFB;GLIS3;TWIST1;ASCL1;PRDM16;MXI1;TBX20;ALX1;ZNF345;SNCA;TFAP2A;TFAP2B;TCF7L2;DMRT1;CBX4;BCL11A;ZBTB16;NR2F1;NR0B1;NR2F2;KLF4;MEIS2;POU4F2;SCRT1;TBX2;PER2;NR4A2;BMP4;BMP2;NR4A3;WT1;NFIC;MAFK;HDGF;HOXD9;TP73	['SUV39H2', 'GFI1', 'ELK4', 'SALL1', 'SOX9', 'SOX11', 'PDGFB', 'MXI1', 'SNCA', 'TCF7L2', 'CBX4', 'NR2F1', 'KLF4', 'PER2', 'BMP2', 'HDGF']	16	['KANK2', 'NFIX', 'TBX20', 'NR2F2', 'HOXD9']	5	[]	0	[]	0
positive	CC1_1	both	positive regulation of gene expression (GO:0010628)	9.4225e-06	GO:0010628	CD86;PID1;PHF1;RPS4X;RIMS1;SALL1;MECOM;ZIC2;SOX17;ZIC3;SOX18;ZIC1;SOST;SOX9;ATXN7L3;TEAD1;SOX4;PITX3;EOMES;MEF2C;PAX3;DYRK1B;SOX11;PAX6;EBF3;NGF;POU3F3;TGFBR1;SFRP4;NR5A2;RFX6;HAND2;AVP;VSTM2A;NOTCH1;HPN;PDGFB;LRP5;TWIST1;PIK3R1;HIF1A;EGFR;WNT6;CALCR;CAMK2N1;ERBB4;PRDM16;HIVEP3;ALX1;OTX2;WNT4;TFAP2A;FZD1;TFAP2B;AFAP1L2;WNT3A;ZBTB16;FZD7;ZNF804A;ESRRG;NR2F2;SMARCA1;KLF4;GDF6;BMP7;FLI1;COL1A1;BMP4;…	['SALL1', 'ZIC2', 'SOX9', 'SOX11', 'PAX6', 'PDGFB', 'HIF1A', 'EGFR', 'ERBB4', 'HIVEP3', 'FZD7', 'KLF4', 'FLI1', 'BMP2', 'DAB2', 'ACTC1', 'TCF4']	17	['TEAD1', 'HAND2', 'NR2F2']	3	[]	0	[]	0
positive	CC1_1	cpg_genes	negative regulation of transcription from RNA polymerase II promoter (GO:0000122)	1.78659e-05	GO:0000122	ZNF692;GFI1;BHLHE41;ELK4;SALL1;EDNRB;HEY1;SOX18;LRRFIP1;HOXA7;EOMES;FOXD3;MEF2C;MSX2;SOX11;IMPACT;RIPPLY2;ZFPM1;FBP1;DLX1;NFIX;DLX4;PDGFB;GLIS3;TWIST1;ASCL1;PRDM16;MXI1;TBX20;ALX1;SNCA;TFAP2A;TFAP2B;TCF7L2;DMRT1;CBX4;BCL11A;ZBTB16;NR2F1;NR0B1;NR2F2;KLF4;MEIS2;POU4F2;TBX2;PER2;NR4A2;BMP4;BMP2;NR4A3;WT1;NFIC;HDGF;HOXD9;TP73	['GFI1', 'ELK4', 'SALL1', 'SOX11', 'PDGFB', 'MXI1', 'SNCA', 'TCF7L2', 'CBX4', 'NR2F1', 'KLF4', 'PER2', 'BMP2', 'HDGF']	14	['NFIX', 'TBX20', 'NR2F2', 'HOXD9']	4	[]	0	[]	0
positive	CC1_1	both	regulation of insulin secretion (GO:0050796)	1.84051e-05	GO:0050796	EPHA5;TFAP2B;SNAP25;TCF7L2;GIPR;KCNC2;KCNB1;LRP5;ITPR2;IRS2;CACNA1D;ITPR3;MYRIP;CACNA1E;GCK;ADCY5;PER2;RFX6;SLC25A4;SOX4;FOXA2	['TCF7L2', 'KCNB1', 'IRS2', 'PER2']	4	[]	0	[]	0	[]	0
positive	CC1_1	cpg_genes	positive regulation of biomineral tissue development (GO:0070169)	2.57489e-05	GO:0070169	TFAP2A;BMP4;WNT6;NELL1;MEF2C;BMP2;BMPR2;BMPR1B;BMP7;ACVR2A;WNT4	['BMP2', 'BMPR2']	2	[]	0	[]	0	[]	0
positive	CC1_1	cpg_genes	regulation of insulin secretion (GO:0050796)	6.84353e-05	GO:0050796	EPHA5;TFAP2B;SNAP25;TCF7L2;GIPR;KCNC2;KCNB1;LRP5;CACNA1D;ITPR3;MYRIP;CACNA1E;GCK;ADCY5;PER2;RFX6;SOX4;FOXA2	['TCF7L2', 'KCNB1', 'PER2']	3	[]	0	[]	0	[]	0
positive	CC1_1	both	cellular response to growth factor stimulus (GO:0071363)	8.44953e-05	GO:0071363	DLX1;MEF2C;NOTCH1;BMPR2;FLT4;MAGI2;PDGFB;KLF4;BMP7;PHOX2B;TGFBR1;EGFR;ACVR2A;BMP4;BMP2;PDE3A;SOX9;PRKD1;MAPT;BMPR1B;VSTM2A;WNT2;CD44;WNT4	['BMPR2', 'PDGFB', 'KLF4', 'PHOX2B', 'EGFR', 'BMP2', 'SOX9', 'CD44']	8	[]	0	[]	0	[]	0
positive	CC1_1	both	positive regulation of multicellular organismal process (GO:0051240)	9.43553e-05	GO:0051240	FOXE3;NLGN1;NOTCH1;BMPR2;HPN;PDGFB;TWIST1;HIF1A;SYDE1;FGF7;ZNF703;ALX1;OTX2;SOX9;ZBTB16;SOX11;AXIN2;HLA-G;TGFBR1;COL1A1;BMP4;BMP2;DAB2;LHX1;HAND2;CRH;BMPR1B;DOCK1;FOXA2;FGF10	['BMPR2', 'PDGFB', 'HIF1A', 'ZNF703', 'SOX9', 'SOX11', 'BMP2', 'DAB2']	8	['HAND2']	1	[]	0	[]	0
positive	CC1_1	both	positive regulation of developmental process (GO:0051094)	0.000109407	GO:0051094	DLX1;FOXE3;BMPR2;ZBTB16;HPN;PDGFB;SOX11;HLA-G;POU4F2;BMP4;SYDE1;RPS6KA3;FGF7;BMP2;LHX1;HAND2;ZNF703;OTX2;SOX9;BMPR1B;FOXA2	['BMPR2', 'PDGFB', 'SOX11', 'RPS6KA3', 'BMP2', 'ZNF703', 'SOX9']	7	['HAND2']	1	[]	0	[]	0
positive	CC1_1	cpg_genes	positive regulation of developmental process (GO:0051094)	0.000117675	GO:0051094	DLX1;FOXE3;BMPR2;ZBTB16;HPN;PDGFB;SOX11;HLA-G;POU4F2;BMP4;SYDE1;RPS6KA3;BMP2;LHX1;HAND2;ZNF703;OTX2;BMPR1B;FOXA2	['BMPR2', 'PDGFB', 'SOX11', 'RPS6KA3', 'BMP2', 'ZNF703']	6	['HAND2']	1	[]	0	[]	0
positive	CC1_1	both	positive regulation of epithelial cell proliferation (GO:0050679)	0.000167038	GO:0050679	FOXE3;BMPR2;FZD7;FLT4;HPN;PDGFB;SOX11;HIF1A;TGFBR1;EGFR;THBS4;BMP4;FGF7;BMP2;NR4A3;AKT3;ZNF703;SOX9;PRKD1;FGF10	['BMPR2', 'FZD7', 'PDGFB', 'SOX11', 'HIF1A', 'EGFR', 'BMP2', 'AKT3', 'ZNF703', 'SOX9']	10	[]	0	[]	0	[]	0
positive	CC1_1	cpg_genes	positive regulation of multicellular organismal process (GO:0051240)	0.000248729	GO:0051240	FOXE3;NLGN1;BMPR2;HPN;PDGFB;TWIST1;HIF1A;SYDE1;ZNF703;ALX1;OTX2;ZBTB16;SOX11;AXIN2;HLA-G;COL1A1;BMP4;BMP2;DAB2;LHX1;HAND2;CRH;BMPR1B;DOCK1;FOXA2;FGF10	['BMPR2', 'PDGFB', 'HIF1A', 'ZNF703', 'SOX11', 'BMP2', 'DAB2']	7	['HAND2']	1	[]	0	[]	0
positive	CC1_1	both	negative regulation of gene expression (GO:0010629)	0.00114074	GO:0010629	TRIM71;SUV39H2;PHF1;GFI1;BHLHE41;SALL1;MECOM;HEY1;ZIC2;SOX18;BASP1;SIX3;SOX9;LRRFIP1;HOXA7;MEF2C;MSX2;ARID5B;SOX11;NRG1;POU3F3;SFRP2;HAND2;PAX9;MAPT;NOTCH1;FOXG1;PDGFB;TWIST1;ASCL1;HIF1A;PRDM16;ZNF703;TBX20;IGF2BP1;RUNX1T1;WNT4;TFAP2A;TFAP2B;TCF7L2;CBX4;ZBTB16;NR0B1;NR2F2;KLF4;MEX3C;BMP7;TBX2;PER2;BMP4;HEYL;DAB2;GCLC;BMP2;WT1;LHX1;ZNF418;ZNF814;ID4;ZNF776	['TRIM71', 'SUV39H2', 'GFI1', 'SALL1', 'ZIC2', 'SOX9', 'SOX11', 'PDGFB', 'HIF1A', 'ZNF703', 'TCF7L2', 'CBX4', 'KLF4', 'PER2', 'DAB2', 'BMP2', 'ID4']	17	['SIX3', 'HAND2', 'TBX20', 'NR2F2']	4	[]	0	[]	0
positive	CC1_1	cpg_genes	regulation of epithelial to mesenchymal transition (GO:0010717)	0.00131634	GO:0010717	HPN;TWIST1;AXIN2;OVOL2;GREM1;COL1A1;BMP2;DAB2;SFRP2;ZNF703;ALX1;EPHA3;FOXA2	['BMP2', 'DAB2', 'ZNF703']	3	[]	0	[]	0	[]	0
positive	CC1_1	cpg_genes	cellular response to organic cyclic compound (GO:0071407)	0.00140864	GO:0071407	MEF2C;JUP;PDGFB;SSTR1;SPIDR;EGFR;POU4F2;ADCY5;IMPACT;NR4A3;WT1;KCNQ1;AKAP9;ZNF703;PDE3A;CYP1B1;CFTR;DRD5;HCN1	['PDGFB', 'EGFR', 'ZNF703', 'CFTR']	4	[]	0	[]	0	[]	0
positive	CC1_1	cpg_genes	negative regulation of gene expression (GO:0010629)	0.00151818	GO:0010629	GFI1;BHLHE41;SALL1;MECOM;HEY1;ZIC2;SOX18;SIX3;LRRFIP1;HOXA7;MEF2C;MSX2;SOX11;NRG1;POU3F3;SFRP2;HAND2;PAX9;FOXG1;PDGFB;TWIST1;ASCL1;HIF1A;PRDM16;ZNF703;TBX20;IGF2BP1;RUNX1T1;WNT4;TFAP2A;TFAP2B;TCF7L2;CBX4;ZBTB16;NR0B1;NR2F2;KLF4;MEX3C;BMP7;TBX2;PER2;BMP4;HEYL;DAB2;GCLC;BMP2;WT1;LHX1;ZNF418;ZNF814;ID4;ZNF776	['GFI1', 'SALL1', 'ZIC2', 'SOX11', 'PDGFB', 'HIF1A', 'ZNF703', 'TCF7L2', 'CBX4', 'KLF4', 'PER2', 'DAB2', 'BMP2', 'ID4']	14	['SIX3', 'HAND2', 'TBX20', 'NR2F2']	4	[]	0	[]	0
positive	CC1_1	cpg_genes	cellular response to growth factor stimulus (GO:0071363)	0.00181963	GO:0071363	DLX1;MEF2C;BMPR2;FLT4;MAGI2;PDGFB;KLF4;BMP7;PHOX2B;EGFR;ACVR2A;BMP4;BMP2;PDE3A;PRKD1;BMPR1B;VSTM2A;WNT2;WNT4	['BMPR2', 'PDGFB', 'KLF4', 'PHOX2B', 'EGFR', 'BMP2']	6	[]	0	[]	0	[]	0
positive	CC1_1	cpg_genes	branching morphogenesis of an epithelial tube (GO:0048754)	0.00183065	GO:0048754	BMP4;BMP2;SALL1;SFRP2;WT1;LRP5;HOXD11;NPNT;PKD1;FGF10	['BMP2', 'SALL1', 'HOXD11', 'NPNT']	4	[]	0	[]	0	[]	0
positive	CC1_1	cpg_genes	positive regulation of epithelial cell proliferation (GO:0050679)	0.00239793	GO:0050679	FOXE3;BMPR2;FZD7;FLT4;HPN;PDGFB;SOX11;HIF1A;EGFR;THBS4;BMP4;BMP2;NR4A3;ZNF703;PRKD1;FGF10	['BMPR2', 'FZD7', 'PDGFB', 'SOX11', 'HIF1A', 'EGFR', 'BMP2', 'ZNF703']	8	[]	0	[]	0	[]	0
positive	CC1_1	both	positive regulation of cellular process (GO:0048522)	0.00312466	GO:0048522	CD86;BNC1;FLT4;IRS2;NCMAP;RPS4X;RPS6KA3;FGF7;CAPNS1;SOX9;IER5;IL6R;SOX4;KCNH2;IL11;PDGFRA;CLEC11A;NSMCE1;SOX11;NRG1;AXIN2;POU3F2;POU3F3;TGFBR1;GREM1;SFRP2;KCNQ1;COLEC12;DLX1;NOTCH1;HPN;PDGFB;LRP5;DERL2;EGFR;EFNB2;MYCNOS;CALCR;ERBB4;ZNF703;FGF20;WNT2;TFAP2B;H3F3C;WNT3A;POU4F2;TBX2;BMP4;DAB2;P2RX3;BMPR1B	['IRS2', 'RPS6KA3', 'SOX9', 'SOX11', 'COLEC12', 'PDGFB', 'EGFR', 'ERBB4', 'ZNF703', 'DAB2']	10	[]	0	[]	0	[]	0
positive	CC1_1	cpg_genes	regulation of canonical Wnt signaling pathway (GO:0060828)	0.00336024	GO:0060828	IGFBP1;AMER2;TCF7L2;AMER3;JUP;WNT3A;LRP5;AXIN2;PSMB8;BICC1;SHISA6;COL1A1;GREM1;SFRP4;BMP2;DAB2;SFRP2;SOX17;PSME3;ZNF703;SOST;WNT2;SOX4;WNT4	['TCF7L2', 'BMP2', 'DAB2', 'PSME3', 'ZNF703']	5	[]	0	[]	0	[]	0
positive	CC1_1	both	cellular response to oxygen-containing compound (GO:1901701)	0.00346096	GO:1901701	CD86;LTK;PID1;GFI1;PDGFB;EGFR;GLRA1;WNT6;BRINP1;ZNF703;PDE4B;ABL2;SOX9;WNT2;DRD5;PDGFRA;MEF2C;WNT3A;FZD7;SSTR1;POU4F2;IMPACT;NR4A3;WT1;KCNQ1;AKAP9;PDE3A;PRKD1;MAPT;EPHA3;CFTR;HCN1	['GFI1', 'PDGFB', 'EGFR', 'ZNF703', 'SOX9', 'FZD7', 'CFTR']	7	[]	0	[]	0	[]	0
positive	CC1_1	cpg_genes	cellular response to oxygen-containing compound (GO:1901701)	0.00421252	GO:1901701	LTK;PID1;GFI1;PDGFB;EGFR;GLRA1;WNT6;BRINP1;ZNF703;PDE4B;WNT2;DRD5;PDGFRA;MEF2C;WNT3A;FZD7;SSTR1;POU4F2;IMPACT;NR4A3;WT1;KCNQ1;AKAP9;PDE3A;PRKD1;EPHA3;CFTR;HCN1	['GFI1', 'PDGFB', 'EGFR', 'ZNF703', 'FZD7', 'CFTR']	6	[]	0	[]	0	[]	0
positive	CC1_1	cpg_genes	epithelium development (GO:0060429)	0.00450365	GO:0060429	RIPK4;IHH;SOX11;PKD1;GRHL2;TBX2;BMP2;SALL1;SOX17;SOX18;WT1;LHX1;ALDH1A2;WNT2;WNT4;FGF10	['SOX11', 'BMP2', 'SALL1']	3	[]	0	[]	0	[]	0
positive	CC1_1	cpg_genes	positive regulation of macromolecule metabolic process (GO:0010604)	0.00463861	GO:0010604	PID1;HPN;PDGFB;TWIST1;HIF1A;RIMS1;WNT6;CALCR;CAMK2N1;SNCA;TFAP2A;MEF2C;WNT3A;MAGI2;ZNF804A;SOX11;PAX6;NGF;KLF4;POU3F3;BMP4;GREM1;SFRP4;BMP2;HAND2;HOXD3;AVP;VSTM2A	['PDGFB', 'HIF1A', 'SNCA', 'SOX11', 'PAX6', 'KLF4', 'BMP2']	7	['HAND2']	1	[]	0	[]	0
positive	CC1_1	cpg_genes	regulation of glutamate receptor signaling pathway (GO:1900449)	0.00487811	GO:1900449	NLGN1;CACNG8;MEF2C;CRH;CACNG2;SHISA7;SHISA6;SHANK1	[]	0	[]	0	[]	0	[]	0
positive	CC1_1	cpg_genes	regulation of cation channel activity (GO:2001257)	0.004971	GO:2001257	MEF2C;NLGN1;CACNG8;KCNS1;KCNS2;PDE4D;HPCA;CRH;CACNG2;SHISA7;SHISA6;SHANK1	['PDE4D']	1	[]	0	[]	0	[]	0
positive	CC1_1	both	branching morphogenesis of an epithelial tube (GO:0048754)	0.00601664	GO:0048754	BMP4;BMP2;SALL1;SFRP2;WT1;LRP5;HOXD11;NPNT;PKD1;FGF10	['BMP2', 'SALL1', 'HOXD11', 'NPNT']	4	[]	0	[]	0	[]	0
positive	CC1_1	both	mesenchymal to epithelial transition (GO:0060231)	0.00648769	GO:0060231	BMP4;SALL1;WT1;BASP1;FZD7	['SALL1', 'FZD7']	2	[]	0	[]	0	[]	0
positive	CC1_1	both	regulation of canonical Wnt signaling pathway (GO:0060828)	0.00687203	GO:0060828	AMER2;AMER3;LRP5;SOX17;ZNF703;SOX9;SOST;WNT2;SOX4;WNT4;IGFBP1;TCF7L2;JUP;WNT3A;AXIN2;PSMB8;BICC1;SHISA6;COL1A1;GREM1;SFRP4;BMP2;DAB2;SFRP2;DAAM2;PSME3	['ZNF703', 'SOX9', 'TCF7L2', 'BMP2', 'DAB2', 'DAAM2', 'PSME3']	7	[]	0	[]	0	[]	0
positive	CC1_1	cpg_genes	regulation of transcription regulatory region DNA binding (GO:2000677)	0.00746501	GO:2000677	PER2;HEY1;MSX2;HAND2;TWIST1;SOX11;POU4F2	['PER2', 'SOX11']	2	['HAND2']	1	[]	0	[]	0
positive	CC1_1	both	mesenchyme development (GO:0060485)	0.00768099	GO:0060485	BMP4;BMP2;BMPR2;SFRP2;BMP7;TGFBR1	['BMP2', 'BMPR2']	2	[]	0	[]	0	[]	0
positive	CC1_1	both	cellular response to organic cyclic compound (GO:0071407)	0.00785492	GO:0071407	MEF2C;JUP;PDGFB;SSTR1;SPIDR;EGFR;POU4F2;ADCY5;IMPACT;NR4A3;WT1;KCNQ1;AKAP9;ZNF703;PDE3A;CYP1B1;CFTR;DRD5;HCN1	['PDGFB', 'EGFR', 'ZNF703', 'CFTR']	4	[]	0	[]	0	[]	0
positive	CC1_1	both	negative regulation of multicellular organismal process (GO:0051241)	0.00849912	GO:0051241	MEF2C;FOXE3;NOTCH1;HPN;TACSTD2;GRHL2;EGFR;TBX18;OVOL2;BMP4;GREM1;BMP2;SFRP2;SOX9;SOST;HOXA7;NEUROG1;FOXA2	['EGFR', 'BMP2', 'SOX9']	3	[]	0	[]	0	[]	0
positive	CC1_1	both	epithelium development (GO:0060429)	0.00908818	GO:0060429	TRIM71;RIPK4;IHH;SOX11;PKD1;GRHL2;TBX2;BMP2;SALL1;SOX17;SOX18;WT1;LHX1;ALDH1A2;WNT2;WNT4;FGF10	['TRIM71', 'SOX11', 'BMP2', 'SALL1']	4	[]	0	[]	0	[]	0
positive	CC1_1	cpg_genes	negative regulation of multicellular organismal process (GO:0051241)	0.00993689	GO:0051241	MEF2C;FOXE3;HPN;TACSTD2;GRHL2;EGFR;TBX18;OVOL2;BMP4;GREM1;BMP2;SFRP2;SOST;HOXA7;NEUROG1;FOXA2	['EGFR', 'BMP2']	2	[]	0	[]	0	[]	0
positive	CC1_1	cpg_genes	regulation of transmembrane receptor protein serine/threonine kinase signaling pathway (GO:0090092)	0.011275	GO:0090092	BMP4;TFAP2B;SFRP4;BMPER;ZNF703;SOX11;BMP7	['ZNF703', 'SOX11']	2	[]	0	[]	0	[]	0
positive	CC1_1	both	response to retinoic acid (GO:0032526)	0.0114377	GO:0032526	WNT6;LTK;TMEM161A;BRINP1;WNT3A;FZD7;ABL2;SOX9;ASCL1;WNT2;EPHA3	['FZD7', 'SOX9']	2	[]	0	[]	0	[]	0
positive	CC1_1	both	regulation of glutamate receptor signaling pathway (GO:1900449)	0.0123414	GO:1900449	NLGN1;CACNG8;MEF2C;CRH;CACNG2;SHISA7;SHISA6;SHANK1	[]	0	[]	0	[]	0	[]	0
positive	CC1_1	both	positive regulation of macromolecule metabolic process (GO:0010604)	0.0129915	GO:0010604	PID1;HPN;PDGFB;TWIST1;HIF1A;RIMS1;WNT6;CALCR;CAMK2N1;SNCA;TFAP2A;MEF2C;WNT3A;MAGI2;ZNF804A;SOX11;PAX6;NGF;KLF4;POU3F3;TGFBR1;BMP4;GREM1;SFRP4;BMP2;ACTC1;HAND2;HOXD3;AVP;VSTM2A	['PDGFB', 'HIF1A', 'SNCA', 'SOX11', 'PAX6', 'KLF4', 'BMP2', 'ACTC1']	8	['HAND2']	1	[]	0	[]	0
positive	CC1_1	both	positive regulation of cell proliferation (GO:0008284)	0.0137368	GO:0008284	CD86;PID1;NOTCH1;BNC1;FLT4;PDGFB;LRP5;DERL2;IRS2;EGFR;EFNB2;RPS4X;MYCNOS;FGF7;CAPNS1;ERBB4;ZNF703;TBX20;FGF20;SOX9;IL6R;WNT2;SOX4;IL11;PDGFRA;TFAP2B;MEF2C;WNT3A;CLEC11A;SOX11;NRG1;POU3F2;POU3F3;TGFBR1;TBX2;BMP4;GREM1;BMP2;SFRP2;NR4A3;FGF10	['PDGFB', 'IRS2', 'EGFR', 'ERBB4', 'ZNF703', 'SOX9', 'SOX11', 'BMP2']	8	['TBX20']	1	[]	0	[]	0
positive	CC1_1	both	regulation of gene expression (GO:0010468)	0.0137739	GO:0010468	TRIM71;PID1;ONECUT1;HMGB1;SOX21;BACH2;RIMS1;EFEMP1;SALL1;SOX1;SOX17;PITX2;SOX4;PITX3;HES6;MEF2C;TSC22D3;SOX11;PAX6;NGF;POU3F3;TGFBR1;SFRP4;STX1B;SFRP2;NR5A2;ESRP2;HAND2;ALPK3;MAPT;AVP;LMX1B;VSTM2A;ZNF595;ZNF324B;ZNF471;NOTCH1;DLX4;DDX25;HPN;PDGFB;TWIST1;ASCL1;HIF1A;WNT6;CALCR;CAMK2N1;ZNF703;ZNF229;HIVEP3;HIVEP2;WNT4;TFAP2A;TFAP2B;ZNF781;TCF7L2;BCL11A;WNT3A;FZD7;ZNF804A;ESRRG;WTIP;KLF4;PHOX2B;SCRT…	['TRIM71', 'SALL1', 'TSC22D3', 'SOX11', 'PAX6', 'PDGFB', 'HIF1A', 'ZNF703', 'HIVEP3', 'HIVEP2', 'ZNF781', 'TCF7L2', 'FZD7', 'KLF4', 'PHOX2B', 'SRPK1', 'BMP2', 'ACTC1', 'ZNF532', 'ZNF354B']	20	['HAND2']	1	[]	0	[]	0
positive	CC1_1	cpg_genes	positive regulation of behavior (GO:0048520)	0.0140041	GO:0048520	MEF2C;NLGN1;NR4A3;CRH	[]	0	[]	0	[]	0	[]	0
positive	CC1_1	both	regulation of pathway-restricted SMAD protein phosphorylation (GO:0060393)	0.0140175	GO:0060393	GREM1;BMP4;BMP2;DAB2;BMPR2;BMPER;BMP8B;GDF6;BMP7;TGFBR1;ACVR2A	['BMP2', 'DAB2', 'BMPR2']	3	[]	0	[]	0	[]	0
positive	CC1_1	cpg_genes	regulation of secretion (GO:0051046)	0.0141843	GO:0051046	KCNQ1;OPRK1;NRG1;SGK1;FGF10	['SGK1']	1	[]	0	[]	0	[]	0
positive	CC1_1	cpg_genes	regulation of gene expression (GO:0010468)	0.0158862	GO:0010468	PID1;ONECUT1;SOX21;BACH2;RIMS1;EFEMP1;SALL1;SOX1;SOX17;PITX2;SOX4;PITX3;HES6;MEF2C;TSC22D3;SOX11;PAX6;NGF;POU3F3;SFRP4;SFRP2;NR5A2;ESRP2;HAND2;ALPK3;AVP;LMX1B;VSTM2A;ZNF595;ZNF471;DLX4;DDX25;HPN;PDGFB;TWIST1;ASCL1;HIF1A;WNT6;CALCR;CAMK2N1;ZNF703;ZNF229;HIVEP3;HIVEP2;WNT4;TFAP2A;TFAP2B;ZNF781;TCF7L2;BCL11A;WNT3A;FZD7;ZNF804A;ESRRG;WTIP;KLF4;PHOX2B;BMP4;NELL1;BMP2;WT1;ZNF418;LHX1;ZFP64;HOXD3;ZNF578…	['SALL1', 'TSC22D3', 'SOX11', 'PAX6', 'PDGFB', 'HIF1A', 'ZNF703', 'HIVEP3', 'HIVEP2', 'ZNF781', 'TCF7L2', 'FZD7', 'KLF4', 'PHOX2B', 'BMP2', 'ZNF532']	16	['HAND2']	1	[]	0	[]	0
positive	CC1_1	both	regulation of transcription regulatory region DNA binding (GO:2000677)	0.0165111	GO:2000677	PER2;HEY1;MSX2;HAND2;TWIST1;SOX11;POU4F2	['PER2', 'SOX11']	2	['HAND2']	1	[]	0	[]	0
positive	CC1_1	cpg_genes	endoderm development (GO:0007492)	0.018022	GO:0007492	EOMES;SOX17;LHX1;TBX20;HOXC11	[]	0	['TBX20']	1	[]	0	[]	0
positive	CC1_1	both	negative regulation of cell proliferation (GO:0008285)	0.0182393	GO:0008285	KANK2;NOTCH1;BMPR2;HPN;RERG;CAMK2N1;ADAMTS1;ERBB4;MXI1;CYP1B1;E2F3;SOX9;SOX4;TFAP2A;TFAP2B;MAGI2;SOX11;AXIN2;SSTR1;PODN;NGF;KLF4;SSTR4;PER2;BMP4;GREM1;SFRP4;NELL1;BMP2;SFRP2;WT1;SST;ALDH1A2;BMPR1B;GAS8;TP73	['BMPR2', 'ERBB4', 'MXI1', 'SOX9', 'SOX11', 'KLF4', 'PER2', 'BMP2']	8	['KANK2']	1	[]	0	[]	0
positive	CC1_1	both	regulation of cation channel activity (GO:2001257)	0.0182834	GO:2001257	MEF2C;NLGN1;CACNG8;KCNS1;KCNS2;PDE4D;HPCA;CRH;CACNG2;SHISA7;SHISA6;SHANK1	['PDE4D']	1	[]	0	[]	0	[]	0
positive	CC1_1	both	positive regulation of behavior (GO:0048520)	0.0212296	GO:0048520	MEF2C;NLGN1;NR4A3;CRH	[]	0	[]	0	[]	0	[]	0
positive	CC1_1	cpg_genes	negative regulation of cell proliferation (GO:0008285)	0.0229971	GO:0008285	BMPR2;HPN;RERG;CAMK2N1;ERBB4;MXI1;CYP1B1;SOX4;TFAP2A;TFAP2B;MAGI2;SOX11;AXIN2;SSTR1;PODN;NGF;KLF4;SSTR4;PER2;BMP4;GREM1;SFRP4;NELL1;BMP2;SFRP2;WT1;SST;ALDH1A2;BMPR1B;GAS8;TP73	['BMPR2', 'ERBB4', 'MXI1', 'SOX11', 'KLF4', 'PER2', 'BMP2']	7	[]	0	[]	0	[]	0
positive	CC1_1	cpg_genes	mesenchyme development (GO:0060485)	0.0231044	GO:0060485	BMP4;BMP2;BMPR2;SFRP2;BMP7	['BMP2', 'BMPR2']	2	[]	0	[]	0	[]	0
positive	CC1_1	cpg_genes	embryonic organ development (GO:0048568)	0.0235909	GO:0048568	KITLG;SALL1;HEY1;SOX17;SOX18;COBL;TEAD1;ZFPM1;TBX2	['SALL1']	1	['TEAD1']	1	[]	0	[]	0
positive	CC1_1	both	regulation of secretion (GO:0051046)	0.0245038	GO:0051046	KCNQ1;OPRK1;NRG1;SGK1;FGF10	['SGK1']	1	[]	0	[]	0	[]	0
positive	CC1_1	cpg_genes	regulation of cell proliferation (GO:0042127)	0.0257265	GO:0042127	BMPR2;BNC1;FLT4;RERG;SIX3;CYP1B1;IER5;SOX4;IL11;PDGFRA;CLEC11A;MAGI2;SOX11;NRG1;AXIN2;SSTR1;NGF;POU3F2;POU3F3;SSTR4;GREM1;SFRP4;SFRP2;ALDH1A2;AGTR1;SGK1;GAS8;PDGFB;LRP5;TNFRSF11B;EGFR;EFNB2;MYCNOS;CAMK2N1;ERBB4;ZNF703;MXI1;FGF20;WNT2;TFAP2A;TFAP2B;TCF7L2;TFAP2D;JUP;WNT3A;KLF4;PODN;TBX2;BMP4;BMP2;NR4A3;WT1;SST	['BMPR2', 'SOX11', 'SGK1', 'PDGFB', 'TNFRSF11B', 'EGFR', 'ERBB4', 'ZNF703', 'MXI1', 'TCF7L2', 'KLF4', 'BMP2']	12	['SIX3']	1	[]	0	[]	0
positive	CC1_1	both	negative regulation of apoptotic process (GO:0043066)	0.0265189	GO:0043066	FOXE3;LTK;NOTCH1;EPHA10;FLT4;HPN;AGAP2;PIK3R1;ASCL1;EGFR;RPS6KA3;MYCNOS;BAG4;ERBB4;FGF20;SOX9;TMEM14A;SNCA;EPHA5;TFAP2A;PDGFRA;TFAP2B;MEF2C;EPHA7;CBX4;BDNF;CFLAR;NGF;KLF4;POU3F3;NR4A2;BMP4;GREM1;DAB2;GCLC;MSH2;PAX7;WT1;PPIF;AVP;SQSTM1;EPHA3;CD44;TP73	['EGFR', 'RPS6KA3', 'ERBB4', 'SOX9', 'SNCA', 'EPHA7', 'CBX4', 'CFLAR', 'KLF4', 'DAB2', 'PPIF', 'SQSTM1', 'CD44']	13	[]	0	[]	0	[]	0
positive	CC1_1	cpg_genes	smooth muscle cell differentiation (GO:0051145)	0.0267286	GO:0051145	BMP4;MEF2C;EDNRB;HEY1	[]	0	[]	0	[]	0	[]	0
positive	CC1_1	cpg_genes	negative regulation of cell communication (GO:0010648)	0.0270057	GO:0010648	EPHA5;IL11;PDGFRA;GLRA1;EPHA7;LTK;EPHA10;ERBB4;FLT4;EPHA3;EGFR	['EPHA7', 'ERBB4', 'EGFR']	3	[]	0	[]	0	[]	0
positive	CC1_1	cpg_genes	mesenchymal to epithelial transition (GO:0060231)	0.0273454	GO:0060231	BMP4;SALL1;WT1;FZD7	['SALL1', 'FZD7']	2	[]	0	[]	0	[]	0
positive	CC1_1	cpg_genes	negative regulation of apoptotic process (GO:0043066)	0.0275289	GO:0043066	FOXE3;LTK;EPHA10;FLT4;HPN;AGAP2;ASCL1;EGFR;RPS6KA3;MYCNOS;ERBB4;FGF20;TMEM14A;SNCA;EPHA5;TFAP2A;PDGFRA;TFAP2B;MEF2C;EPHA7;CBX4;BDNF;CFLAR;NGF;KLF4;POU3F3;NR4A2;BMP4;GREM1;DAB2;GCLC;MSH2;PAX7;WT1;AVP;SQSTM1;EPHA3;TP73	['EGFR', 'RPS6KA3', 'ERBB4', 'SNCA', 'EPHA7', 'CBX4', 'CFLAR', 'KLF4', 'DAB2', 'SQSTM1']	10	[]	0	[]	0	[]	0
positive	CC1_1	both	circulatory system development (GO:0072359)	0.0306001	GO:0072359	MEF2C;NOTCH1;SHOX2;PDGFB;PKD1;TGFBR1;BMP2;SALL1;ERBB4;WT1;HAND2;PKP2;ALPK3;ZFPM1;SOX4	['PDGFB', 'BMP2', 'SALL1', 'ERBB4']	4	['HAND2']	1	[]	0	[]	0
positive	CC1_1	cpg_genes	regulation of ERK1 and ERK2 cascade (GO:0070372)	0.0306387	GO:0070372	EPHA5;PDGFRA;EPHA7;LTK;EPHA10;LMO3;FLT4;PDGFB;HTR2C;NPNT;DUSP6;EGFR;ADCYAP1;BMP2;CALCR;BMPER;CAMK2N1;ERBB4;HAND2;SPRY1;ALKAL1;EPHA3;FGF10	['EPHA7', 'PDGFB', 'NPNT', 'DUSP6', 'EGFR', 'BMP2', 'ERBB4']	7	['HAND2']	1	[]	0	[]	0
positive	CC1_1	both	pericardium development (GO:0060039)	0.0306721	GO:0060039	BMP2;NOTCH1;TBX20;BMP7	['BMP2']	1	['TBX20']	1	[]	0	[]	0
positive	CC1_1	both	cellular response to nerve growth factor stimulus (GO:1990090)	0.0306786	GO:1990090	BDNF;MAGI2;TMEM108;MAPT;NGF;SH3GL2	[]	0	[]	0	[]	0	[]	0
positive	CC1_1	both	positive regulation of cell growth (GO:0030307)	0.0307447	GO:0030307	MACF1;SYT1;H3F3C;BDNF;HPN;DERL2;NGF;TGFBR1;EGFR;POU4F2;RIMS1;RPS6KA3;SFRP2;MAPT	['EGFR', 'RPS6KA3']	2	[]	0	[]	0	[]	0
positive	CC1_1	both	endoderm development (GO:0007492)	0.0309244	GO:0007492	EOMES;SOX17;LHX1;TBX20;HOXC11	[]	0	['TBX20']	1	[]	0	[]	0
positive	CC1_1	cpg_genes	glutamate receptor signaling pathway (GO:0007215)	0.0336559	GO:0007215	GRIA2;GRM2;GRM5;GRID2;KCNB1;GRM8;GRIK2	['GRIA2', 'KCNB1']	2	[]	0	[]	0	[]	0
positive	CC1_1	cpg_genes	response to retinoic acid (GO:0032526)	0.0337429	GO:0032526	WNT6;LTK;TMEM161A;BRINP1;WNT3A;FZD7;ASCL1;WNT2;EPHA3	['FZD7']	1	[]	0	[]	0	[]	0
positive	CC1_1	cpg_genes	regulation of blood circulation (GO:1903522)	0.0338817	GO:1903522	CHRM2;PER2;DES;KCNQ1;FXYD1;AGTR1;TBX2	['PER2']	1	[]	0	[]	0	[]	0
positive	CC1_1	both	regulation of ERK1 and ERK2 cascade (GO:0070372)	0.0341202	GO:0070372	LTK;NOTCH1;EPHA10;FLT4;PDGFB;HTR2C;HMGB1;EGFR;CALCR;BMPER;CAMK2N1;ERBB4;ALKAL1;EPHA5;PDGFRA;EPHA7;LMO3;NPNT;DUSP6;ADCYAP1;BMP2;HAND2;SPRY1;EPHA3;CD44;FGF10	['PDGFB', 'EGFR', 'ERBB4', 'EPHA7', 'NPNT', 'DUSP6', 'BMP2', 'CD44']	8	['HAND2']	1	[]	0	[]	0
positive	CC1_1	cpg_genes	spinal cord development (GO:0021510)	0.034982	GO:0021510	SOX11;SOX12;PKD1;SOX4	['SOX11', 'SOX12']	2	[]	0	[]	0	[]	0
positive	CC1_1	cpg_genes	negative regulation of signaling (GO:0023057)	0.03991	GO:0023057	EPHA5;IL11;PDGFRA;GLRA1;EPHA7;LTK;EPHA10;ERBB4;FLT4;EPHA3;EGFR	['EPHA7', 'ERBB4', 'EGFR']	3	[]	0	[]	0	[]	0
positive	CC1_1	cpg_genes	circulatory system development (GO:0072359)	0.0405333	GO:0072359	MEF2C;SHOX2;PDGFB;PKD1;BMP2;SALL1;ERBB4;WT1;HAND2;PKP2;ALPK3;ZFPM1;SOX4	['PDGFB', 'BMP2', 'SALL1', 'ERBB4']	4	['HAND2']	1	[]	0	[]	0
positive	CC1_1	both	smooth muscle cell differentiation (GO:0051145)	0.0423733	GO:0051145	BMP4;MEF2C;EDNRB;HEY1	[]	0	[]	0	[]	0	[]	0
positive	CC1_1	cpg_genes	positive regulation of cellular process (GO:0048522)	0.0430863	GO:0048522	COLEC12;DLX1;BNC1;FLT4;HPN;PDGFB;LRP5;NCMAP;EGFR;EFNB2;RPS6KA3;MYCNOS;CALCR;ERBB4;ZNF703;FGF20;IER5;WNT2;SOX4;KCNH2;IL11;PDGFRA;TFAP2B;WNT3A;CLEC11A;NSMCE1;SOX11;NRG1;AXIN2;POU3F2;POU4F2;POU3F3;TBX2;BMP4;GREM1;DAB2;SFRP2;KCNQ1;BMPR1B	['COLEC12', 'PDGFB', 'EGFR', 'RPS6KA3', 'ERBB4', 'ZNF703', 'SOX11', 'DAB2']	8	[]	0	[]	0	[]	0
positive	CC1_1	cpg_genes	positive regulation of response to DNA damage stimulus (GO:2001022)	0.0461492	GO:2001022	SPRED2;TMEM161A;EYA1;EYA4;NSMCE1;MSX1;EGFR;FGF10	['EGFR']	1	[]	0	[]	0	[]	0
positive	CC1_1	both	potassium ion transport (GO:0006813)	0.0473562	GO:0006813	KCNK5;KCNC1;KCNJ8;KCNS1;KCNS2;KCNMB1;KCNA4;KCNN2;KCNJ1;KCNJ2	['KCNJ8', 'KCNMB1']	2	['KCNK5']	1	[]	0	[]	0
positive	CC1_1	cpg_genes	negative regulation of vasculature development (GO:1901343)	0.0488383	GO:1901343	BMP4;PDGFB;BMP7	['PDGFB']	1	[]	0	[]	0	[]	0
positive	CC1_1	cpg_genes	dendrite extension (GO:0097484)	0.0497002	GO:0097484	AUTS2;TMEM108;SH3GL2	[]	0	[]	0	[]	0	[]	0
positive	CC1_2	cpg_genes	regulation of transcription from RNA polymerase II promoter (GO:0006357)	2.67596e-12	GO:0006357	FOXA1;PID1;FOXI2;SOX21;ZNF608;SALL1;EDNRB;SALL2;SOX8;SOX9;PITX2;SOX4;OSR2;NKX6-3;MSX2;OSR1;SOX14;HNF1B;SOX11;EBF4;POU3F2;DKK1;SFRP4;RFX8;SFRP2;PGR;ZFPM2;DLX1;BEX1;DLX5;FOXG1;GATA5;GATA4;HOXB13;HMBOX1;NKX2-1;ALX1;OTX2;OTX1;NKX6-1;TFAP2B;JUP;AUTS2;FZD5;NR2F1;NR0B1;NR2F2;GDF6;ESR1;FLI1;PHOX2B;PHOX2A;BMP4;BCL6;GDNF;FEV;ID4;ZNF536;SP8;SIM1;HOXD9;SIM2;HOXD8;TP73;FOXE3;CD40;ONECUT2;TCF21;CHRDL1;GLI3;SHH…	['FOXA1', 'ZNF608', 'SALL1', 'SOX9', 'OSR1', 'SOX11', 'HMBOX1', 'NR2F1', 'ESR1', 'FLI1', 'PHOX2B', 'GDNF', 'ID4', 'CD40', 'GLI3', 'PAX6', 'RGMB', 'NR1I2', 'ERBB2', 'NR1H2', 'KLF5', 'TEF', 'NFIB']	23	['NKX2-1', 'NR2F2', 'HOXD9', 'TEAD1', 'EN1', 'ETV6', 'HAND2', 'TBX20']	8	[]	0	['TOX2']	1
positive	CC1_2	cpg_genes	negative regulation of multicellular organismal process (GO:0051241)	1.78767e-08	GO:0051241	FOXA1;FOXE3;PTPRR;HPN;PTPRO;TACSTD2;SLC6A4;RPS6KA6;SHH;WNT11;MARVELD3;NKX2-1;SOX9;NKX3-1;WNT9B;DAB2IP;FUZ;TBX5;DKK1;BMP4;MAD2L2;SFRP2;NFIB;NEUROG1;FOXA2	['FOXA1', 'SOX9', 'NFIB']	3	['PTPRR', 'NKX2-1', 'WNT9B']	3	[]	0	[]	0
positive	CC1_2	cpg_genes	regulation of transcription, DNA-templated (GO:0006355)	9.16512e-08	GO:0006355	FOXA1;FOXI2;HR;SOX21;FERD3L;SALL1;SOX1;SALL2;ZNF606;SALL4;SOX8;SOX9;PITX2;SOX4;HES6;OSR2;TLE1;MSX2;SOX14;HNF1B;SOX11;POU3F1;POU3F2;POU3F3;RFX8;SFRP2;ZFPM2;CASZ1;ZNF790;DLX5;FOXG1;GATA4;HMBOX1;NKX2-1;ZNF701;ZNF547;ALX1;OTX2;ZNF660;TFAP2B;NR0B1;NR2F2;GDF6;ESR1;FLI1;COL1A1;BMP4;MAFB;BCL6;LHX2;ZNF418;LHX1;ZNF814;FEV;ID4;ZNF536;SP8;ZNF776;SIM1;SIM2;ZNF135;TP73;FOXE3;ZNF131;TGFB1I1;GLI3;SHH;ZIC3;ZNF528…	['FOXA1', 'SALL1', 'SOX9', 'SOX11', 'HMBOX1', 'ZNF660', 'ESR1', 'FLI1', 'ID4', 'GLI3', 'PAX6', 'RGMB', 'NR1I2', 'ERBB2', 'NR1H2', 'TEF']	16	['NKX2-1', 'NR2F2', 'SIX3', 'TEAD1', 'ETV6', 'HAND2', 'TBX20']	7	[]	0	['TOX2']	1
positive	CC1_2	cpg_genes	negative regulation of transcription from RNA polymerase II promoter (GO:0000122)	5.66472e-06	GO:0000122	TCF21;GLI3;SHH;SALL1;EDNRB;ZNF608;SALL2;SOX9;FOXD3;OSR2;MSX2;OSR1;SOX14;EN1;SOX11;PROX1;DKK1;ETV6;RIPPLY2;HAND1;ZFPM2;DLX1;FOXC1;NR1I2;ASCL1;HOXB13;HMBOX1;TBX20;NRIP1;NKX2-1;ALX1;NKX6-1;IRX1;IRX2;TFAP2B;NR1H2;NR2F1;DAB2IP;NR0B1;NR2F2;ESR1;POU4F2;TBX3;MAD2L2;BMP4;BCL6;NFIB;WT1;ZNF536;BCOR;HOXD9;TP73	['GLI3', 'SALL1', 'ZNF608', 'SOX9', 'OSR1', 'SOX11', 'NR1I2', 'HMBOX1', 'NR1H2', 'NR2F1', 'ESR1', 'NFIB']	12	['EN1', 'ETV6', 'TBX20', 'NKX2-1', 'NR2F2', 'HOXD9']	6	[]	0	[]	0
positive	CC1_2	cpg_genes	positive regulation of gene expression (GO:0010628)	6.61698e-06	GO:0010628	PID1;TGFB1I1;GLI3;SHH;CDH3;SALL1;ZIC3;ZIC1;SOX8;SOX9;TEAD1;SOX4;NKX3-1;OSR2;TLE1;OSR1;PAX3;HNF1B;SOX11;PAX6;PROX1;RGMB;POU3F1;DKK1;POU3F3;PAX2;SFRP4;SMO;HAND2;RNF207;VSTM2A;FOXC1;CASZ1;SMARCD3;DLX5;HPN;NR1I2;GATA4;WNT11;NRIP1;ERBB2;HAS3;NKX2-1;ALX1;OTX2;DRD1;TBX1;TFAP2B;NR1H2;FN1;NR2F2;TBX5;GDF6;ESR1;FLI1;COL1A1;MAD2L2;BMP4;WT1;LHX2;LHX1;SPRY2;TP73;FOXA2	['GLI3', 'SALL1', 'SOX9', 'OSR1', 'SOX11', 'PAX6', 'RGMB', 'NR1I2', 'ERBB2', 'NR1H2', 'ESR1', 'FLI1']	12	['TEAD1', 'HAND2', 'NKX2-1', 'NR2F2']	4	[]	0	[]	0
positive	CC1_2	cpg_genes	branching morphogenesis of an epithelial tube (GO:0048754)	1.609e-05	GO:0048754	BMP4;SHH;SALL1;SFRP2;GDNF;WT1;NKX2-1;TCF21;SLIT2;HOXD11;PAX2;NKX3-1	['SALL1', 'GDNF', 'HOXD11']	3	['NKX2-1']	1	[]	0	[]	0
positive	CC1_2	cpg_genes	negative regulation of epithelial to mesenchymal transition (GO:0010719)	5.68464e-05	GO:0010719	FOXA1;MAD2L2;SFRP2;HPN;NKX2-1;DAB2IP;FUZ;TBX5;FOXA2	['FOXA1']	1	['NKX2-1']	1	[]	0	[]	0
positive	CC1_2	cpg_genes	embryonic digit morphogenesis (GO:0042733)	0.000194751	GO:0042733	OSR2;SHH;SALL1;OSR1;MSX1;TBX3;GLI3	['SALL1', 'OSR1', 'GLI3']	3	[]	0	[]	0	[]	0
positive	CC1_2	cpg_genes	circulatory system development (GO:0072359)	0.00019685	GO:0072359	TBX1;FOXC1;OSR1;SHOX2;GATA5;GATA4;TBX5;SHH;SALL1;ADAP2;WT1;HAND2;HAND1;ALPK3;BCOR;ZFPM2;SOX4	['OSR1', 'SALL1']	2	['HAND2']	1	[]	0	[]	0
positive	CC1_2	cpg_genes	cellular response to lipid (GO:0071396)	0.000301026	GO:0071396	TBX1;PID1;NR1H2;NR1I2;WNT9B;UCP1;DAB2IP;ADCY1;ESR1;PAX2;GNAI1;POU4F2;WNT11;NRIP1;PDE4B;SOX9;CACTIN;BRINP3;EPHA3;CFTR;NKX3-1;KCNK4	['NR1H2', 'NR1I2', 'UCP1', 'ESR1', 'SOX9', 'CFTR']	6	['WNT9B']	1	[]	0	[]	0
positive	CC1_2	cpg_genes	positive regulation of cell proliferation (GO:0008284)	0.000323801	GO:0008284	PID1;FLT4;CHRNA7;ADRA1D;DBF4B;IGF1R;SHH;NTF3;TBX20;ERBB2;HAS2;SOX8;NUDT16;SOX9;SOX4;IL12RB2;NKX3-1;TBX1;PDGFRA;OSR2;TFAP2B;TSLP;OSR1;FN1;HTR1A;MATK;SOX11;NRG1;PROX1;POU3F2;PAX2;TBX3;POU3F3;BMP4;INS-IGF2;SFRP2;CCKBR;GDNF	['ERBB2', 'SOX9', 'IL12RB2', 'OSR1', 'SOX11', 'GDNF']	6	['TBX20']	1	[]	0	[]	0
positive	CC1_2	cpg_genes	positive regulation of stem cell differentiation (GO:2000738)	0.000327848	GO:2000738	FOXC1;TACSTD2;GATA4;SOX9;TBX5;SOX5	['SOX9']	1	[]	0	[]	0	[]	0
positive	CC1_2	cpg_genes	positive regulation of morphogenesis of an epithelium (GO:1905332)	0.000336759	GO:1905332	BMP4;SMO;GDNF;LHX1;SOX8;SOX9;PAX2	['GDNF', 'SOX9']	2	[]	0	[]	0	[]	0
positive	CC1_2	cpg_genes	negative regulation of developmental process (GO:0051093)	0.00035022	GO:0051093	TBX1;SKOR1;WNT9B;FUZ;POU4F2;CST3;BMP4;SHH;RPS6KA6;WNT11;NFIB;SOX9;NKX3-1	['NFIB', 'SOX9']	2	['WNT9B']	1	[]	0	[]	0
positive	CC1_2	cpg_genes	embryonic organ morphogenesis (GO:0048562)	0.000379931	GO:0048562	FBN2;TBX1;PDGFRA;OSR2;ALDH1A3;TBX20;TCF21;FUZ;SOX11	['ALDH1A3', 'SOX11']	2	['TBX20']	1	[]	0	[]	0
positive	CC1_2	cpg_genes	positive regulation of epithelial cell proliferation (GO:0050679)	0.000472146	GO:0050679	TBX1;OSR2;CCL24;FOXE3;EGR3;OSR1;FLT4;HPN;SOX11;PROX1;PAX2;THBS4;BMP4;CDH3;ERBB2;SOX9	['OSR1', 'SOX11', 'ERBB2', 'SOX9']	4	[]	0	[]	0	[]	0
positive	CC1_2	cpg_genes	negative regulation of apoptotic process (GO:0043066)	0.000478357	GO:0043066	ALK;FOXE3;EPHA10;FLT4;HPN;NDNF;SLC30A10;ASCL1;IGF1R;SHH;WNT11;NTF3;ERBB2;SOX8;SOX9;TBX1;NTRK1;EPHA5;PDGFRA;TFAP2B;TLE1;EGR3;TSLP;BDNF;PLK2;OSR1;CIDEA;MAPK8IP2;DKK1;YWHAZ;PAX2;TBX3;POU3F3;BMP4;INS-IGF2;GDNF;WT1;KIT;SPRY2;EPHA3;TP73	['ERBB2', 'SOX9', 'OSR1', 'YWHAZ', 'GDNF']	5	[]	0	[]	0	[]	0
positive	CC1_2	cpg_genes	adenylate cyclase-inhibiting G-protein coupled receptor signaling pathway (GO:0007193)	0.000515883	GO:0007193	CHRM2;HTR1E;GRM6;NPY1R;HTR1A;OPRK1;ADRA1D;ADCY1;ADCY8;DRD2;GRM1;GNAI1	[]	0	['GRM6']	1	[]	0	[]	0
positive	CC1_2	cpg_genes	negative regulation of cell migration (GO:0030336)	0.000517339	GO:0030336	NDRG4;TCAF1;PTPRR;MCTP1;MAGI2;TACSTD2;DAB2IP;FUZ;TBX5;SHH;SFRP2;WNT11;MARVELD3;NKX2-1;CYP1B1;SLIT2;DRD2	[]	0	['PTPRR', 'NKX2-1']	2	[]	0	[]	0
positive	CC1_2	cpg_genes	negative regulation of signal transduction (GO:0009968)	0.000787937	GO:0009968	ALK;NDRG4;PID1;EPHA10;HHIP;FLT4;GLI3;IGF1R;ERBB2;NKX3-1;EPHA5;NTRK1;PDGFRA;TLE1;SPRY4;DAB2IP;NR0B1;NRG1;MAPK8IP2;DKK1;SFRP4;MMP14;SFRP2;CYP26C1;KIT;SPRY2;CACTIN;EPHA3	['GLI3', 'ERBB2']	2	[]	0	[]	0	[]	0
positive	CC1_2	cpg_genes	cellular response to growth factor stimulus (GO:0071363)	0.00084893	GO:0071363	TBX1;NTRK1;DLX1;FOXC1;EGR3;DLX5;FLT4;MAGI2;DAB2IP;PHOX2B;BMP4;ERBB2;MT1G;HAS2;SOX9;VSTM2A;BCAR1;SOX5	['PHOX2B', 'ERBB2', 'SOX9']	3	['BCAR1']	1	[]	0	[]	0
positive	CC1_2	cpg_genes	respiratory system development (GO:0060541)	0.000952476	GO:0060541	BMP4;SHH;ZIC3;WT1;NKX2-1;TCF21;PROX1;PHOX2B	['PHOX2B']	1	['NKX2-1']	1	[]	0	[]	0
positive	CC1_2	cpg_genes	negative regulation of gene expression (GO:0010629)	0.00130894	GO:0010629	FOXG1;NR1I2;ASCL1;GLI3;FERD3L;HMBOX1;SALL1;WNT11;SIX3;TBX20;NKX2-1;IGF2BP1;SOX8;NUDT16;SOX9;NKX3-1;TFAP2B;TLE1;MSX2;NR1H2;DAB2IP;SOX14;SOX11;NR0B1;NRG1;NR2F2;PROX1;ESR1;PAX2;TBX3;POU3F3;BMP4;SFRP2;SMO;BCL6;WT1;LHX1;ZNF418;HAND2;ZNF814;PAX9;HAND1;ID4;PGR;ZNF776;BCOR;ZFPM2	['NR1I2', 'GLI3', 'HMBOX1', 'SALL1', 'SOX9', 'NR1H2', 'SOX11', 'ESR1', 'ID4']	9	['SIX3', 'TBX20', 'NKX2-1', 'NR2F2', 'HAND2']	5	[]	0	[]	0
positive	CC1_2	cpg_genes	positive regulation of cellular process (GO:0048522)	0.00171276	GO:0048522	DLX1;TENM4;FLT4;CHRNA7;HPN;ADRA1D;DBF4B;IGF1R;SHH;CDH3;NTF3;ERBB2;HAS2;NUDT16;SOX9;SOX4;IL12RB2;NKX3-1;KCNH2;TBX1;PDGFRA;OSR2;TFAP2B;TSLP;FN1;HTR1A;MATK;SOX11;NRG1;PROX1;DKK1;POU3F2;POU4F2;TBX3;POU3F3;BMP4;MMP14;INS-IGF2;SFRP2;CCKBR;GDNF	['ERBB2', 'SOX9', 'IL12RB2', 'SOX11', 'GDNF']	5	[]	0	[]	0	[]	0
positive	CC1_2	cpg_genes	regulation of glutamate receptor signaling pathway (GO:1900449)	0.0017364	GO:1900449	CACNG8;RELN;NETO1;MAPK8IP2;CNIH2;CACNG3;SHISA6;SHANK1	[]	0	[]	0	[]	0	[]	0
positive	CC1_2	cpg_genes	cellular response to oxygen-containing compound (GO:1901701)	0.0021623	GO:1901701	PID1;NR1I2;UCP1;WNT11;NRIP1;PDE4B;SOX9;DRD1;SLIT2;BRINP3;DRD5;TBX1;PDGFRA;NR1H2;WNT9B;DAB2IP;ESR1;PAX2;POU4F2;CPEB1;WT1;NSMF;CACTIN;EPHA3;CFTR;KCNK4	['NR1I2', 'UCP1', 'SOX9', 'NR1H2', 'ESR1', 'CFTR']	6	['WNT9B']	1	[]	0	[]	0
positive	CC1_2	cpg_genes	positive regulation of developmental process (GO:0051094)	0.00221092	GO:0051094	DLX1;FOXE3;HPN;SOX11;POU4F2;BMP4;SHH;GDNF;LHX1;HAND2;SOX8;OTX2;SOX9;SOX5;FOXA2	['SOX11', 'GDNF', 'SOX9']	3	['HAND2']	1	[]	0	[]	0
positive	CC1_2	cpg_genes	negative regulation of response to stimulus (GO:0048585)	0.00235623	GO:0048585	EPHA5;ALK;NTRK1;PDGFRA;MCTP1;EPHA10;HHIP;FLT4;SLC30A10;ESR1;IGF1R;KIT;ERBB2;SLIT2;EPHA3;FOXA2	['ESR1', 'ERBB2']	2	[]	0	[]	0	[]	0
positive	CC1_2	cpg_genes	positive regulation of macromolecule metabolic process (GO:0010604)	0.00237217	GO:0010604	PID1;CHRNA7;HPN;CDH3;WNT11;NTF3;NKX2-1;DRD1;NKX3-1;OSR2;TLE1;OSR1;MAGI2;FN1;SOX11;PAX6;POU3F1;DKK1;POU3F3;BMP4;SFRP4;SMO;RNF207;HAND2;SPRY2;VSTM2A	['OSR1', 'SOX11', 'PAX6']	3	['NKX2-1', 'HAND2']	2	[]	0	[]	0
positive	CC1_2	cpg_genes	positive regulation of multicellular organismal process (GO:0051240)	0.00294779	GO:0051240	DOCK5;FOXE3;FOXC1;SGIP1;TGFB1I1;HPN;SOX11;COL1A1;NPPB;BMP4;SHH;LHX1;HAND2;SOX8;ALX1;OTX2;SOX9;NKX6-1;DOCK1;SOX5;FOXA2	['DOCK5', 'SOX11', 'SOX9']	3	['HAND2']	1	[]	0	[]	0
positive	CC1_2	cpg_genes	negative regulation of cell proliferation (GO:0008285)	0.00297529	GO:0008285	NDRG4;TGFB1I1;HPN;CXCL1;MARVELD3;CYP1B1;SPEG;SOX9;DRD2;ADAMTS8;SOX4;NKX3-1;NTRK1;TFAP2B;MAGI2;P3H2;DAB2IP;SOX11;FUZ;PROX1;TBX5;BMP4;SFRP4;NELL1;FABP3;SFRP2;WT1;SST;ADGRB1;COL4A3;TP73	['SOX9', 'SOX11']	2	['P3H2']	1	[]	0	[]	0
positive	CC1_2	cpg_genes	regulation of MAPK cascade (GO:0043408)	0.00310765	GO:0043408	EPHA5;ALK;TBX1;NTRK1;PDGFRA;CD40;EPHA10;DUSP1;FLT4;FN1;DAB2IP;KSR2;GDF6;IGF1R;BMP4;INS-IGF2;ADRB3;KIT;ERBB2;EPHA3;PAK5	['CD40', 'ERBB2']	2	[]	0	[]	0	[]	0
positive	CC1_2	cpg_genes	adrenergic receptor signaling pathway (GO:0071875)	0.00421906	GO:0071875	ADRB3;PDE4D;ADRB1;ADRA1D;DRD2;GPR101	['PDE4D']	1	[]	0	[]	0	[]	0
positive	CC1_2	cpg_genes	regulation of gene expression (GO:0010468)	0.00508775	GO:0010468	ZNF131;PID1;HR;SOX21;CDH3;SALL1;SOX1;SALL2;ZNF606;SALL4;ZNF528;PITX2;SOX4;NKX3-1;HES6;OSR2;SRRM4;TLE1;OSR1;SOX11;PAX6;PROX1;POU3F1;DKK1;POU3F3;SFRP4;TOX2;SFRP2;SMO;RNF207;HAND2;ALPK3;PGR;VSTM2A;FOXC1;ZNF471;ZNF790;HPN;GATA4;ASCL1;WNT11;NKX2-1;ZNF701;ZNF547;DRD1;ZNF660;TFAP2B;SKOR1;NFYC;FN1;ESR1;PHOX2B;BMP4;NELL1;INS-IGF2;MAFB;GDNF;WT1;ZNF418;LHX1;ZNF536;SPRY2;ZNF776;PTF1A;ZNF135;TP73	['SALL1', 'OSR1', 'SOX11', 'PAX6', 'ZNF660', 'ESR1', 'PHOX2B', 'GDNF']	8	['HAND2', 'NKX2-1']	2	[]	0	['TOX2']	1
positive	CC1_2	cpg_genes	cell-cell junction organization (GO:0045216)	0.00528589	GO:0045216	TJP1;CDH4;CDH3;PARD6A;CDH2;JUP;MARVELD3;DSG2;CDH8;CDH18;CDH7	['CDH2']	1	[]	0	[]	0	[]	0
positive	CC1_2	cpg_genes	extracellular matrix organization (GO:0030198)	0.00552597	GO:0030198	FBN2;LAMA1;NCAN;COL12A1;FN1;ICAM4;NDNF;NID1;COL1A1;BCAN;MMP14;SCUBE1;ADAMTS3;FLRT2;MMP16;COL4A2;COL4A3;HAS3;CYP1B1;HAS2;TLL2;COL9A2	['ICAM4']	1	['COL9A2']	1	[]	0	[]	0
positive	CC1_2	cpg_genes	G-protein coupled receptor signaling pathway, coupled to cyclic nucleotide second messenger (GO:0007187)	0.00571818	GO:0007187	CHRM2;HTR1E;NPY1R;HTR1A;OPRK1;CACNA1D;ADRB1;ADRA1D;GNAI1;RXFP3;CRHR2;ADRB3;DRD1;DRD2;GPR101	[]	0	[]	0	[]	0	[]	0
positive	CC1_2	cpg_genes	pancreas development (GO:0031016)	0.00605426	GO:0031016	ZIC3;PPDPF;PROX1;NKX6-1;PTF1A	[]	0	[]	0	[]	0	[]	0
positive	CC1_2	cpg_genes	gliogenesis (GO:0042063)	0.00610349	GO:0042063	RELN;CDH2;NFIB;PHOX2B;PAX2	['CDH2', 'NFIB', 'PHOX2B']	3	[]	0	[]	0	[]	0
positive	CC1_2	cpg_genes	sensory organ development (GO:0007423)	0.00610701	GO:0007423	SOX3;FOXC1;FOXE3;MAFB;SALL2;SIX3;PAX6;CHRDL1	['PAX6']	1	['SIX3']	1	[]	0	[]	0
positive	CC1_2	cpg_genes	regulation of cellular localization (GO:0060341)	0.00615548	GO:0060341	EPHA5;CHRNB4;MCTP1;PARD6A;CPLX2;SNCAIP;CPLX1;FOXA2	[]	0	[]	0	[]	0	[]	0
positive	CC1_2	cpg_genes	positive regulation of cell projection organization (GO:0031346)	0.00705783	GO:0031346	NTRK1;CARMIL1;NDRG4;RELN;FES;MAGI2;DAB2IP;NDNF;SCN1B;EPHA3	[]	0	[]	0	[]	0	[]	0
positive	CC1_2	cpg_genes	epithelium development (GO:0060429)	0.00756204	GO:0060429	TBX1;NDRG4;OSR1;TCF21;SOX11;PROX1;TBX5;PAX2;SHH;SALL1;SMO;WT1;LHX1;HAND1	['OSR1', 'SOX11', 'SALL1']	3	[]	0	[]	0	[]	0
positive	CC1_2	cpg_genes	activation of adenylate cyclase activity (GO:0007190)	0.00820149	GO:0007190	ADRB3;ADORA2B;ADRB1;ADCY1;DRD1;ADCY8;DRD5	[]	0	[]	0	[]	0	[]	0
positive	CC1_2	cpg_genes	negative regulation of cellular process (GO:0048523)	0.00823217	GO:0048523	TGFB1I1;CXCL1;NPPB;SHH;WNT11;GNG4;CYP1B1;SPEG;SLIT3;MSX1;SLIT2;DRD2;ADAMTS8;SOX4;NKX3-1;KCNH2;TBX1;NTRK1;TFAP2B;SKOR1;DSCAM;MAGI2;DAB2IP;P3H2;SOX11;FUZ;PROX1;TBX5;PAX2;POU4F2;BMP4;SFRP4;FABP3;SFRP2;BCL6;WT1;SST;ADGRB1;COL4A3	['SLIT3', 'SOX11']	2	['P3H2']	1	[]	0	[]	0
positive	CC1_2	cpg_genes	cell-cell adhesion mediated by cadherin (GO:0044331)	0.00825393	GO:0044331	CDH4;CDH3;CDH2;CDH8;CDH18;CDH7	['CDH2']	1	[]	0	[]	0	[]	0
positive	CC1_2	cpg_genes	cytoskeletal anchoring at plasma membrane (GO:0007016)	0.00913776	GO:0007016	JUP;EPB41L3;FLNB;SHANK1	[]	0	[]	0	[]	0	[]	0
positive	CC1_2	cpg_genes	detection of mechanical stimulus involved in sensory perception (GO:0050974)	0.00919909	GO:0050974	HPN;KIT;PIEZO2;KCNK4	[]	0	[]	0	[]	0	[]	0
positive	CC1_2	cpg_genes	negative regulation of cell communication (GO:0010648)	0.00924667	GO:0010648	ALK;EPHA5;NTRK1;PDGFRA;EPHA10;FLT4;HHIP;KIT;ERBB2;EPHA3;IGF1R	['ERBB2']	1	[]	0	[]	0	[]	0
positive	CC1_2	cpg_genes	regulation of organ morphogenesis (GO:2000027)	0.00926125	GO:2000027	TBX1;SHH;SMO;WT1	[]	0	[]	0	[]	0	[]	0
positive	CC1_2	cpg_genes	regulation of angiogenesis (GO:0045765)	0.00927349	GO:0045765	CD40;FOXC1;SEMA6A;JUP;CHRNA7;DAB2IP;PTPRM;GATA4;THBS4;NPPB;SFRP2;COL4A2;COL4A3;ADGRB1;FGF18;ERBB2;CYP1B1;SPRY2	['CD40', 'ERBB2']	2	[]	0	[]	0	[]	0
positive	CC1_2	cpg_genes	cellular response to acid chemical (GO:0071229)	0.00930165	GO:0071229	TBX1;CPEB1;PID1;WNT11;WNT9B;UCP1;NSMF;SOX9;BRINP3;PAX2;EPHA3;KCNK4	['UCP1', 'SOX9']	2	['WNT9B']	1	[]	0	[]	0
positive	CC1_2	cpg_genes	columnar/cuboidal epithelial cell differentiation (GO:0002065)	0.00932425	GO:0002065	GATA5;GATA4;SOX11;SOX4	['SOX11']	1	[]	0	[]	0	[]	0
positive	CC1_2	cpg_genes	stem cell differentiation (GO:0048863)	0.00943073	GO:0048863	GPM6A;SHH;OSR1;SIX3;KIT;SOX21;PAX2	['OSR1']	1	['SIX3']	1	[]	0	[]	0
positive	CC1_2	cpg_genes	negative regulation of cell differentiation (GO:0045596)	0.0106698	GO:0045596	FOXA1;TBX1;SKOR1;OSR1;NR1H2;HPN;DAB2IP;TBX5;POU4F2;MAD2L2;SHH;SFRP2;NKX2-1;SOX9;ZFPM2;FOXA2	['FOXA1', 'OSR1', 'NR1H2', 'SOX9']	4	['NKX2-1']	1	[]	0	[]	0
positive	CC1_2	cpg_genes	mesenchymal to epithelial transition (GO:0060231)	0.0134088	GO:0060231	BMP4;SALL1;WT1;PAX2	['SALL1']	1	[]	0	[]	0	[]	0
positive	CC1_2	cpg_genes	nerve growth factor signaling pathway (GO:0038180)	0.0134906	GO:0038180	NTRK1;BDNF;MAGI2;NTF3	[]	0	[]	0	[]	0	[]	0
positive	CC1_2	cpg_genes	negative regulation of signaling (GO:0023057)	0.0136122	GO:0023057	ALK;EPHA5;NTRK1;PDGFRA;EPHA10;FLT4;HHIP;KIT;ERBB2;EPHA3;IGF1R	['ERBB2']	1	[]	0	[]	0	[]	0
positive	CC1_2	cpg_genes	endoderm formation (GO:0001706)	0.0144214	GO:0001706	MMP14;COL4A2;DUSP1;LHX1;COL12A1;TBX20;FN1	[]	0	['TBX20']	1	[]	0	[]	0
positive	CC1_2	cpg_genes	regulation of cation channel activity (GO:2001257)	0.0147315	GO:2001257	CACNG8;RELN;NETO1;PDE4D;HPCA;MAPK8IP2;CNIH2;CACNG3;SHISA6;SHANK1	['PDE4D']	1	[]	0	[]	0	[]	0
positive	CC1_2	cpg_genes	regulation of receptor internalization (GO:0002090)	0.0202288	GO:0002090	SFRP4;ATXN2;NTF3;MAGI2;RSPO1;DKK1	[]	0	[]	0	[]	0	[]	0
positive	CC1_2	cpg_genes	regulation of ion transport (GO:0043269)	0.0214148	GO:0043269	CLDN10;KCNJ6;GDNF;KCNJ12;HTR1A;ADRA1D;DRD1;DRD2	['GDNF']	1	[]	0	[]	0	[]	0
positive	CC1_2	cpg_genes	homophilic cell adhesion via plasma membrane adhesion molecules (GO:0007156)	0.0260736	GO:0007156	CDH4;CDH3;CDH2;DSCAM;PTPRM;DSG2;CDH8;CDH18;CDH7	['CDH2']	1	[]	0	[]	0	[]	0
positive	CC1_2	cpg_genes	negative regulation of myoblast differentiation (GO:0045662)	0.0263025	GO:0045662	BMP4;SOX8;SOX9;TBX3	['SOX9']	1	[]	0	[]	0	[]	0
positive	CC1_2	cpg_genes	phasic smooth muscle contraction (GO:0014821)	0.0264446	GO:0014821	EDNRB;GDNF;DRD2;NEUROG1	['GDNF']	1	[]	0	[]	0	[]	0
positive	CC1_2	cpg_genes	aminoglycan metabolic process (GO:0006022)	0.0280393	GO:0006022	BCAN;NCAN;B3GAT2;GPC3;GPC5;GPC6	[]	0	['B3GAT2']	1	[]	0	[]	0
positive	CC1_2	cpg_genes	sensory perception of mechanical stimulus (GO:0050954)	0.0281129	GO:0050954	TBX1;COL1A1;CEMIP;EYA1;MYO3A;COL4A3;PIEZO2;PAX3;MYH14;CACNA1D	[]	0	['MYH14']	1	[]	0	[]	0
positive	CC1_2	cpg_genes	regulation of cell differentiation (GO:0045595)	0.0291641	GO:0045595	TBX1;DLX1;TFAP2B;SKOR1;MEGF10;POU4F2;BMP4;SHH;GDNF;BCL6;FES;BCL6B;EPHA3	['GDNF']	1	[]	0	[]	0	[]	0
positive	CC1_2	cpg_genes	positive regulation of catecholamine secretion (GO:0033605)	0.0296883	GO:0033605	GDNF;KCNB1;CARTPT	['GDNF', 'KCNB1']	2	[]	0	[]	0	[]	0
positive	CC1_2	cpg_genes	lymphoid progenitor cell differentiation (GO:0002320)	0.029839	GO:0002320	BMP4;SHH;SOX4	[]	0	[]	0	[]	0	[]	0
positive	CC1_2	cpg_genes	cellular response to hormone stimulus (GO:0032870)	0.0315698	GO:0032870	OXTR;ABCC2;CYP11A1;WT1;UCP1;NSMF;SLIT3;AVPR1A;SLIT2;NKX3-1	['UCP1', 'SLIT3']	2	[]	0	[]	0	[]	0
positive	CC1_2	cpg_genes	phospholipase C-activating dopamine receptor signaling pathway (GO:0060158)	0.0333895	GO:0060158	ADRA1D;DRD1;DRD2;DRD5	[]	0	[]	0	[]	0	[]	0
positive	CC1_2	cpg_genes	cytoskeleton organization (GO:0007010)	0.0382822	GO:0007010	CCL24;RTKN;SEMA6A;JUP;MAST1;ANK1;FGD1;DES;EPB41L3;FLNB;ZNF135;PAK5;SHANK1	['RTKN']	1	['ANK1']	1	[]	0	[]	0
positive	CC1_2	cpg_genes	glycosaminoglycan catabolic process (GO:0006027)	0.0389428	GO:0006027	BCAN;CEMIP;HPSE2;NCAN;HEXB;GPC3;GPC5;GPC6	[]	0	[]	0	[]	0	[]	0
positive	CC1_2	cpg_genes	lamellipodium assembly (GO:0030032)	0.0431556	GO:0030032	CARMIL1;CCDC88A;PTPRO;KIT;WHAMM	[]	0	[]	0	[]	0	[]	0
positive	CC1_2	cpg_genes	positive regulation of urine volume (GO:0035810)	0.0453753	GO:0035810	NPPB;TFAP2B;HAS2	[]	0	[]	0	[]	0	[]	0
positive	CC1_2	cpg_genes	reproductive system development (GO:0061458)	0.0455824	GO:0061458	SHH;WT1;TBX3	[]	0	[]	0	[]	0	[]	0
positive	CC1_2	cpg_genes	positive regulation of protein kinase C signaling (GO:0090037)	0.0457915	GO:0090037	CD40;WNT11;FLT4	['CD40']	1	[]	0	[]	0	[]	0
positive	CC1_3	both	regulation of transcription from RNA polymerase II promoter (GO:0006357)	4.95762e-12	GO:0006357	FOXI3;FOXI2;RBPJ;IKZF2;ELK1;SPIB;TIAL1;SOX2;RPS6KA4;SPIC;ZNF609;ZMIZ1;MYB;NAMPT;RPS6KA1;HOXA7;RNF111;SOX4;PRKCB;SOX14;HNF1B;DICER1;DKK1;THAP1;EID1;SFRP4;SFRP2;RFX7;TRIB3;TP53;ZBED8;SRCAP;TXK;GATA6;ZBTB4;MED12L;MYO6;PRDM16;HIVEP1;NKX2-1;ZBED1;HOXC4;PPARGC1A;ZNF268;RREB1;ZBED3;STAT5B;EGR2;FZD5;ZNF382;BCL11B;SLC33A1;IGF2;PBX2;NR0B1;NR2F2;PARP15;FOSL1;AGO1;AGO2;REL;NANOG;CALR;HOXD3;SIM1;HOXD9;EZH2;BA…	['RBPJ', 'SOX2', 'ZMIZ1', 'PRKCB', 'DICER1', 'RFX7', 'GATA6', 'ZBTB4', 'MED12L', 'MYO6', 'PPARGC1A', 'ZNF268', 'AGO1', 'CDKN1A', 'VLDLR', 'ELOC', 'PARP1', 'NCOA3', 'NCOA7', 'TLR4', 'SATB2', 'EGFR', 'MEF2D', 'NPM1', 'RORA', 'ETS1', 'CCND1', 'KMT5A', 'ZNF567', 'TBL1XR1', 'SQSTM1', 'FOXO3', 'TGFB2', 'SMAD4', 'ESR1', 'SMAD7', 'JMY', 'SP7', 'BRWD1', 'NFE2L1', 'ZC3H4', 'HHEX', 'KDM6B', 'CRK', 'NFAT5', …	52	['ELK1', 'TIAL1', 'SPIC', 'MYB', 'THAP1', 'NKX2-1', 'STAT5B', 'BCL11B', 'SLC33A1', 'NR2F2', 'FOSL1', 'AGO2', 'CALR', 'HOXD9', 'BARHL1', 'GMEB1', 'SUV39H1', 'CITED4', 'TEAD1', 'ZHX3', 'JDP2', 'NFIX', 'GTF2H2', 'RRP1B', 'WWC2', 'ZFP36', 'MEN1', 'RAI1', 'PIN1', 'BMPR1A', 'ONECUT3', 'SUMO1', 'TRPS1', 'ETV3', 'ETV6', 'PPM1A', 'RBL1', 'USP15', 'ATAD2B', 'E2F4', 'CNBP']	41	[]	0	['TOX2', 'NPAS3']	2
positive	CC1_3	both	positive regulation of transcription, DNA-templated (GO:0045893)	5.68254e-12	GO:0045893	RBPJ;IKZF2;ELK1;SPIB;SOX2;RPS6KA4;ZNF609;ZMIZ1;CHEK2;MYB;NAMPT;RPS6KA1;HOXA7;RNF111;SOX4;HNF1B;SFRP1;SFRP2;TP53;CASZ1;TXK;GATA6;BCL10;MYO6;PRDM16;NKX2-1;ZBED1;HOXC4;PPARGC1A;ZNF268;RREB1;ZBED3;FZD1;STAT5B;EGR2;FZD5;ZNF382;BCL11B;PBX2;NR2F2;COL1A1;FOSL1;AGO1;AGO2;HNRNPD;REL;NANOG;HOXD3;SIM1;RET;CITED4;ADIRF;HIF3A;MED16;MEOX1;GLI2;PHF8;MED12;SHH;CSRP3;MED13;CD38;TEAD1;TEAD2;PARP1;NCOA3;SREBF2;TOX2;…	['RBPJ', 'SOX2', 'ZMIZ1', 'CHEK2', 'GATA6', 'MYO6', 'PPARGC1A', 'ZNF268', 'AGO1', 'PARP1', 'NCOA3', 'WAC', 'NCOA7', 'TLR4', 'EGFR', 'MEF2D', 'MAP3K2', 'NPM1', 'RORA', 'ETS1', 'ZNF567', 'MAP2K2', 'ILF2', 'ILF3', 'TBL1XR1', 'SQSTM1', 'KMT2B', 'CREBL2', 'FOXO3', 'NPAT', 'SMAD4', 'ESR1', 'SMAD7', 'SP7', 'NFE2L1', 'RNF187', 'HHEX', 'UTP15', 'KDM6B', 'NFAT5', 'UHRF1', 'PLAG1', 'ERBB4', 'E2F2', 'TCF7L2'…	47	['ELK1', 'MYB', 'NKX2-1', 'STAT5B', 'BCL11B', 'NR2F2', 'FOSL1', 'AGO2', 'CITED4', 'TEAD1', 'NFIX', 'RRP1B', 'CAMK4', 'MEN1', 'PIAS2', 'UBE2V1', 'RAI1', 'BRPF1', 'PIN1', 'BMPR1A', 'ONECUT3', 'UBTF', 'PPM1A', 'RBL1', 'ATAD2B', 'E2F4', 'CNBP', 'HNRNPAB']	28	[]	0	['TOX2', 'NPAS3']	2
positive	CC1_3	both	regulation of transcription, DNA-templated (GO:0006355)	4.82981e-11	GO:0006355	FOXI3;FOXI2;RBPJ;PHB2;ELK1;SPIB;TIAL1;RPS6KA4;SOX2;SPIC;ZNF609;ZNF606;CHEK2;GPBP1;RPS6KA1;MYB;ZNF841;HOXA7;RNF111;SOX4;ZNF284;PRKCB;SP110;SOX14;HNF1B;EREG;THAP1;EID1;SFRP1;SFRP2;RFX7;TRIB3;TP53;ZNF275;CASZ1;ZBED8;SRCAP;TXK;GATA6;BCL10;ZBTB4;MED12L;PRDM16;HIVEP1;NKX2-1;ZBED1;PPARGC1A;ZNF268;ZBTB7A;RREB1;FZD1;STAT5B;EGR2;BCL11B;ZNF260;XRCC5;IGF2;NR0B1;NR2F2;FOSL1;COL1A1;TNFSF4;HNRNPD;NANOG;CALR;SIM…	['RBPJ', 'SOX2', 'CHEK2', 'PRKCB', 'RFX7', 'ZNF275', 'GATA6', 'ZBTB4', 'MED12L', 'PPARGC1A', 'ZNF268', 'XRCC5', 'CDKN1A', 'ZNF805', 'ELOC', 'JARID2', 'NCOA3', 'WAC', 'SATB2', 'EGFR', 'MAP3K2', 'NPM1', 'ZNF354B', 'RORA', 'ETS1', 'KMT5A', 'MAP2K2', 'ILF2', 'ILF3', 'TBL1XR1', 'ZNF678', 'CREBL2', 'FOXO3', 'NPAT', 'ATXN1', 'NACC2', 'HSPA8', 'SMAD4', 'ESR1', 'JMY', 'SP7', 'BRWD1', 'NFE2L1', 'RNF187', '…	54	['PHB2', 'ELK1', 'TIAL1', 'SPIC', 'GPBP1', 'MYB', 'THAP1', 'NKX2-1', 'STAT5B', 'BCL11B', 'NR2F2', 'FOSL1', 'CALR', 'ZNF257', 'BARHL1', 'GMEB1', 'SUV39H1', 'CITED4', 'TEAD1', 'ZHX3', 'RHOH', 'JDP2', 'ZFP14', 'GTF2H2', 'CAMK4', 'ZNF573', 'ZFP30', 'ZNF207', 'MEN1', 'PIAS2', 'PPIE', 'UBE2V1', 'ZNF551', 'RAI1', 'BRPF1', 'SUMO1', 'SIX3', 'UBTF', 'ETV3', 'ETV6', 'PPM1A', 'CNBP', 'HNRNPAB']	43	[]	0	['TOX2', 'NPAS3']	2
positive	CC1_3	miRNA_targets	regulation of transcription, DNA-templated (GO:0006355)	7.97168e-11	GO:0006355	RBPJ;PHB2;ELK1;SPIB;TIAL1;RPS6KA4;SOX2;SPIC;ZNF609;CHEK2;GPBP1;RPS6KA1;MYB;HOXA7;RNF111;SOX4;PRKCB;SP110;EREG;THAP1;EID1;SFRP1;RFX7;TRIB3;TP53;ZNF275;CASZ1;SRCAP;TXK;GATA6;BCL10;MED12L;HIVEP1;NKX2-1;ZBED1;PPARGC1A;ZNF268;ZBTB7A;RREB1;FZD1;STAT5B;EGR2;BCL11B;ZNF260;XRCC5;IGF2;NR2F2;FOSL1;COL1A1;HNRNPD;NANOG;CALR;SIM1;ZNF257;EZH2;ZNF134;BARHL1;RET;GMEB1;CDKN1A;ZNF131;GTF2H2C;SUV39H1;CITED4;HIF3A;ME…	['RBPJ', 'SOX2', 'CHEK2', 'PRKCB', 'RFX7', 'ZNF275', 'GATA6', 'MED12L', 'PPARGC1A', 'ZNF268', 'XRCC5', 'CDKN1A', 'ZNF805', 'ELOC', 'JARID2', 'NCOA3', 'WAC', 'SATB2', 'EGFR', 'MAP3K2', 'NPM1', 'ZNF354B', 'RORA', 'ETS1', 'KMT5A', 'MAP2K2', 'ILF2', 'ILF3', 'TBL1XR1', 'ZNF678', 'CREBL2', 'FOXO3', 'NPAT', 'ATXN1', 'NACC2', 'HSPA8', 'SMAD4', 'JMY', 'SP7', 'BRWD1', 'NFE2L1', 'RNF187', 'ZC3H4', 'CRK', 'E…	49	['PHB2', 'ELK1', 'TIAL1', 'SPIC', 'GPBP1', 'MYB', 'THAP1', 'NKX2-1', 'STAT5B', 'BCL11B', 'NR2F2', 'FOSL1', 'CALR', 'ZNF257', 'BARHL1', 'GMEB1', 'SUV39H1', 'CITED4', 'TEAD1', 'ZHX3', 'RHOH', 'JDP2', 'ZFP14', 'GTF2H2', 'CAMK4', 'ZNF573', 'ZFP30', 'ZNF207', 'MEN1', 'PIAS2', 'PPIE', 'UBE2V1', 'ZNF551', 'RAI1', 'BRPF1', 'SUMO1', 'SIX3', 'UBTF', 'ETV3', 'PPM1A', 'CNBP', 'HNRNPAB']	42	[]	0	[]	0
positive	CC1_3	miRNA_targets	positive regulation of transcription, DNA-templated (GO:0045893)	6.82663e-10	GO:0045893	CCNT1;RORA;RBPJ;ETS1;ELK1;SPIB;SOX2;RPS6KA4;HOXA10;ZNF609;HMGN5;ZMIZ1;CHEK2;MYB;NAMPT;RPS6KA1;EP300;ZNF567;HOXA7;RNF111;SOX4;HMGN1;MEN1;MAP2K2;ZBTB38;F2R;POU3F1;FOXP3;ILF2;PIAS2;SFRP1;ILF3;MYCN;TBL1XR1;UBE2V1;SQSTM1;TP53;KMT2D;CASZ1;AKNA;TXK;KMT2B;GATA6;CREBL2;BCL10;FOXO3;GLIS2;NEUROD1;NPAT;RAI1;IRAK1;MYO6;NKX2-1;ZBED1;CAMTA2;PPARGC1A;ZNF268;RREB1;ZBED3;WNT4;TFAP2A;FZD1;STAT5B;EGR2;SMAD4;BRPF1;FZ…	['RORA', 'RBPJ', 'ETS1', 'SOX2', 'ZMIZ1', 'CHEK2', 'ZNF567', 'MAP2K2', 'ILF2', 'ILF3', 'TBL1XR1', 'SQSTM1', 'KMT2B', 'GATA6', 'CREBL2', 'FOXO3', 'NPAT', 'MYO6', 'PPARGC1A', 'ZNF268', 'SMAD4', 'SMAD7', 'AGO1', 'SP7', 'NFE2L1', 'RNF187', 'UTP15', 'KDM6B', 'PARP1', 'NCOA3', 'WAC', 'NCOA7', 'TLR4', 'NFAT5', 'UHRF1', 'PLAG1', 'EGFR', 'ERBB4', 'E2F2', 'MAP3K2', 'TCF7L2', 'NPM1', 'FOXJ3']	43	['ELK1', 'MYB', 'MEN1', 'PIAS2', 'UBE2V1', 'RAI1', 'NKX2-1', 'STAT5B', 'BRPF1', 'BCL11B', 'NR2F2', 'FOSL1', 'AGO2', 'PIN1', 'BMPR1A', 'ONECUT3', 'CITED4', 'UBTF', 'TEAD1', 'PPM1A', 'RBL1', 'NFIX', 'ATAD2B', 'E2F4', 'CNBP', 'RRP1B', 'HNRNPAB', 'CAMK4']	28	[]	0	[]	0
positive	CC1_3	miRNA_targets	regulation of transcription from RNA polymerase II promoter (GO:0006357)	4.5501e-09	GO:0006357	RBPJ;ELK1;SPIB;TIAL1;SOX2;RPS6KA4;SPIC;ZNF609;ZMIZ1;MYB;NAMPT;RPS6KA1;HOXA7;RNF111;SOX4;PRKCB;DKK1;THAP1;EID1;RFX7;TRIB3;TP53;SRCAP;TXK;GATA6;MED12L;MYO6;HIVEP1;NKX2-1;ZBED1;PPARGC1A;ZNF268;RREB1;ZBED3;STAT5B;EGR2;FZD5;ZNF382;BCL11B;SLC33A1;IGF2;NR2F2;PARP15;FOSL1;AGO1;AGO2;REL;NANOG;CALR;HOXD3;SIM1;HOXD9;EZH2;BARHL1;GMEB1;CDKN1A;GTF2H2C;SUV39H1;CITED4;OTUD7B;ADIRF;HIF3A;VLDLR;MED16;N4BP2L2;GLI2;…	['RBPJ', 'SOX2', 'ZMIZ1', 'PRKCB', 'RFX7', 'GATA6', 'MED12L', 'MYO6', 'PPARGC1A', 'ZNF268', 'AGO1', 'CDKN1A', 'VLDLR', 'ELOC', 'PARP1', 'NCOA3', 'NCOA7', 'TLR4', 'SATB2', 'EGFR', 'NPM1', 'RORA', 'ETS1', 'CCND1', 'KMT5A', 'ZNF567', 'TBL1XR1', 'SQSTM1', 'FOXO3', 'SMAD4', 'SMAD7', 'JMY', 'SP7', 'BRWD1', 'NFE2L1', 'ZC3H4', 'KDM6B', 'CRK', 'NFAT5', 'UHRF1', 'PLAG1', 'E2F2', 'TCF7L2', 'FOXJ3', 'SOD2']	45	['ELK1', 'TIAL1', 'SPIC', 'MYB', 'THAP1', 'NKX2-1', 'STAT5B', 'BCL11B', 'SLC33A1', 'NR2F2', 'FOSL1', 'AGO2', 'CALR', 'HOXD9', 'BARHL1', 'GMEB1', 'SUV39H1', 'CITED4', 'TEAD1', 'ZHX3', 'JDP2', 'NFIX', 'GTF2H2', 'RRP1B', 'WWC2', 'ZFP36', 'MEN1', 'RAI1', 'PIN1', 'BMPR1A', 'ONECUT3', 'SUMO1', 'TRPS1', 'ETV3', 'PPM1A', 'RBL1', 'USP15', 'ATAD2B', 'E2F4', 'CNBP']	40	[]	0	[]	0
positive	CC1_3	both	positive regulation of gene expression (GO:0010628)	1.04021e-07	GO:0010628	CNTF;RHOXF2B;RORA;ETS1;ELK1;CLU;ACTB;HOXA11;SOX2;HMGN5;CHEK2;MYB;EP300;EPHB2;RNF111;SOX4;EOMES;MAP2K2;RPS7;F2R;HNF1B;TICAM1;POU3F1;PRKAB1;FOXP3;DKK1;ILF2;PIAS2;SFRP4;SFRP1;ILF3;MYCN;TBL1XR1;PRR16;UBE2V1;TP53;CASZ1;GATA6;CREBL2;BCL10;FOXO3;NPAS3;GLIS2;NEUROD1;NPAT;RAI1;IRAK1;PRDM16;NKX2-1;PPARGC1A;RREB1;WNT3;WNT4;TFAP2A;FZD1;TFAP2B;EGR2;SMAD4;BRPF1;TGFB3;RDX;RAB27A;MSN;NR2F2;FOXN3;EEF2;ESR1;NFKB1;…	['RORA', 'ETS1', 'SOX2', 'CHEK2', 'MAP2K2', 'RPS7', 'ILF2', 'ILF3', 'TBL1XR1', 'GATA6', 'CREBL2', 'FOXO3', 'NPAT', 'PPARGC1A', 'SMAD4', 'EEF2', 'ESR1', 'NFE2L1', 'RNF187', 'UTP15', 'NCOA3', 'WAC', 'RBM20', 'TLR4', 'EGFR', 'ERBB4', 'MAP3K2', 'NPM1', 'MYO1C', 'TAF4', 'HSPA1B']	31	['ELK1', 'CLU', 'MYB', 'EPHB2', 'PRKAB1', 'PIAS2', 'UBE2V1', 'RAI1', 'NKX2-1', 'BRPF1', 'NR2F2', 'RBM3', 'TEAD1', 'PPM1A', 'CNBP', 'HNRNPAB', 'P2RX7', 'CAMK4']	18	[]	0	['NPAS3']	1
positive	CC1_3	both	negative regulation of transcription from RNA polymerase II promoter (GO:0000122)	5.53705e-07	GO:0000122	WWC1;WWC2;RBPJ;IKZF2;LOXL2;YY1;SOX2;ZFP36;CCND1;MYB;EP300;ZNF567;KMT5A;HOXA7;MEN1;EOMES;SOX14;DICER1;DKK1;THAP1;EID1;TBL1XR1;TRIB3;TP53;GATA6;FOXO3;ZBTB4;GLIS2;NACC2;PRDM16;NKX2-1;HIVEP1;NKX6-1;ZNF268;RREB1;TFAP2A;TFAP2B;SMAD4;CBX5;ZNF382;PHF12;CBX2;IGF2;NR0B1;NR2F2;PARP15;ESR1;NFKB1;ESR2;SMAD7;BMP4;NR4A3;SP2;REL;CALR;HOXD9;EZH2;SUV39H1;FHL2;OTUD7B;VLDLR;HMGB1;N4BP2L2;CDC73;GLI2;SHH;HHEX;SUMO1;TR…	['RBPJ', 'SOX2', 'CCND1', 'ZNF567', 'KMT5A', 'DICER1', 'TBL1XR1', 'GATA6', 'FOXO3', 'ZBTB4', 'NACC2', 'ZNF268', 'SMAD4', 'ESR1', 'SMAD7', 'VLDLR', 'HHEX', 'PARP1', 'UHRF1', 'TCF7L2']	20	['WWC2', 'ZFP36', 'MYB', 'MEN1', 'THAP1', 'NKX2-1', 'NR2F2', 'CALR', 'HOXD9', 'SUV39H1', 'SUMO1', 'TRPS1', 'ZHX3', 'ETV6', 'PPM1A', 'NFIX', 'CNBP']	17	[]	0	[]	0
positive	CC1_3	miRNA_targets	positive regulation of gene expression (GO:0010628)	1.3266e-06	GO:0010628	CNTF;RHOXF2B;RORA;ETS1;ELK1;CLU;ACTB;SOX2;HMGN5;CHEK2;MYB;EP300;EPHB2;RNF111;SOX4;MAP2K2;RPS7;F2R;POU3F1;PRKAB1;FOXP3;DKK1;ILF2;PIAS2;SFRP1;ILF3;MYCN;TBL1XR1;UBE2V1;TP53;CASZ1;GATA6;CREBL2;BCL10;FOXO3;GLIS2;NEUROD1;NPAT;RAI1;IRAK1;NKX2-1;PPARGC1A;RREB1;WNT4;TFAP2A;FZD1;EGR2;SMAD4;BRPF1;RDX;RAB27A;MSN;NR2F2;FOXN3;EEF2;NFKB1;ESR2;COL1A1;IL6;SP1;HNRNPD;HOXD3;NFE2L1;RNF187;RET;FHL2;ILK;MED16;GLI2;PHF…	['RORA', 'ETS1', 'SOX2', 'CHEK2', 'MAP2K2', 'RPS7', 'ILF2', 'ILF3', 'TBL1XR1', 'GATA6', 'CREBL2', 'FOXO3', 'NPAT', 'PPARGC1A', 'SMAD4', 'EEF2', 'NFE2L1', 'RNF187', 'UTP15', 'NCOA3', 'WAC', 'RBM20', 'TLR4', 'EGFR', 'ERBB4', 'MAP3K2', 'NPM1', 'MYO1C', 'HSPA1B']	29	['ELK1', 'CLU', 'MYB', 'EPHB2', 'PRKAB1', 'PIAS2', 'UBE2V1', 'RAI1', 'NKX2-1', 'BRPF1', 'NR2F2', 'RBM3', 'TEAD1', 'PPM1A', 'CNBP', 'HNRNPAB', 'P2RX7', 'CAMK4']	18	[]	0	[]	0
positive	CC1_3	miRNA_targets	protein phosphorylation (GO:0006468)	6.39363e-05	GO:0006468	RET;SMG1;DYRK2;CCNT1;FLT3;ILK;MYLK3;IGF1R;RPS6KA4;DSTYK;STK11;CHEK2;AKT3;RPS6KA1;MAP3K9;EPHB2;PDGFRA;CAMK1D;PRKCB;PRKCE;MINK1;LMTK2;PHKA1;PRKCA;PRPF4B;CSNK1E;MASTL;PRKAB1;TGFBR1;UHMK1;TGFBR2;ILF3;LATS2;CREB1;PEAK1;MYO3A;KIT;TYRO3;BIRC5;ULK2;ULK1;TLR7;TLR4;USP15;ROCK2;SRC;TXK;CAMK2A;STK4;EGFR;IRAK1;ERBB4;STK38;PHKG2;RICTOR;PAK2;MAP4K4;LYN;MAP3K2;GTF2H3;SMAD7;MAPK13;MAPK10;FER;SBK1;WNK1;TAOK1;CAMK4…	['CHEK2', 'AKT3', 'MAP3K9', 'PRKCB', 'TGFBR2', 'ILF3', 'LATS2', 'PEAK1', 'ULK1', 'TLR4', 'EGFR', 'ERBB4', 'MAP3K2', 'SMAD7']	14	['FLT3', 'EPHB2', 'LMTK2', 'PRKCA', 'PRPF4B', 'CSNK1E', 'PRKAB1', 'ULK2', 'USP15', 'CAMK2A', 'STK38', 'CAMK4', 'CDK2', 'BMPR1A']	14	[]	0	[]	0
positive	CC1_3	miRNA_targets	negative regulation of transcription from RNA polymerase II promoter (GO:0000122)	0.000160709	GO:0000122	SUV39H1;WWC1;WWC2;FHL2;OTUD7B;VLDLR;HMGB1;RBPJ;N4BP2L2;CDC73;GLI2;LOXL2;YY1;SOX2;SHH;ZFP36;SUMO1;CCND1;TRPS1;MYB;EP300;ZNF567;KMT5A;HOXA7;MEN1;ZHX3;PARP1;DKK1;THAP1;EID1;PPM1A;ZEB1;TBL1XR1;TRAF6;RARB;TRIB3;TP53;FOXC1;ZNF350;NFIX;UHRF1;TMPRSS6;GATA6;FOXO3;GLIS2;CUX2;NACC2;NKX2-1;ZNF746;HIVEP1;ZNF268;RREB1;JAZF1;TFAP2A;MBD4;TCF7L2;SMAD4;CBX5;ZNF382;STAT1;MBD1;CNBP;PHF12;IGF2;NR2F2;PARP15;ACVR2B;GAT…	['VLDLR', 'RBPJ', 'SOX2', 'CCND1', 'ZNF567', 'KMT5A', 'PARP1', 'TBL1XR1', 'UHRF1', 'GATA6', 'FOXO3', 'NACC2', 'ZNF268', 'TCF7L2', 'SMAD4', 'SMAD7']	16	['SUV39H1', 'WWC2', 'ZFP36', 'SUMO1', 'TRPS1', 'MYB', 'MEN1', 'ZHX3', 'THAP1', 'PPM1A', 'NFIX', 'NKX2-1', 'CNBP', 'NR2F2', 'CALR', 'HOXD9']	16	[]	0	[]	0
positive	CC1_3	miRNA_targets	negative regulation of apoptotic process (GO:0043066)	0.000177641	GO:0043066	RET;YWHAE;CNTF;FLT3;FHL2;MTRNR2L5;TRIAP1;PHB2;IGF1R;DSTYK;SHH;HMGN5;ARHGDIA;CFL1;RPS6KA1;FFAR4;EPHB2;MAGEA3;PDGFRA;UNC5B;F2R;LMTK2;PRKCA;DKK1;SFRP1;TMBIM4;TRAF6;RASA1;KIT;TYRO3;PPIF;BIRC5;TMBIM6;ITGA5;SQSTM1;MET;TP53;BHLHB9;SRC;GLO1;GATA6;XIAP;CBL;NUGGC;EGFR;BAG4;IRAK1;ERBB4;APOH;FLNA;SFN;PPARGC1A;ZNF268;PAK2;TXNDC5;MAP4K4;TFAP2A;NGFR;MBD4;FZD3;NPM1;IGF2;DHCR24;SOD2;NFKB1;HYPK;VEGFA;AHI1;IL6;CD40…	['UNC5B', 'PPIF', 'TMBIM6', 'SQSTM1', 'GLO1', 'GATA6', 'EGFR', 'ERBB4', 'FLNA', 'PPARGC1A', 'ZNF268', 'NPM1', 'SOD2', 'HSPA1B']	14	['FLT3', 'MTRNR2L5', 'PHB2', 'FFAR4', 'EPHB2', 'LMTK2', 'PRKCA', 'CBL', 'SFN', 'NGFR', 'CD40LG']	11	[]	0	[]	0
positive	CC1_3	miRNA_targets	protein stabilization (GO:0050821)	0.000191624	GO:0050821	CDKN1A;HIP1;PTEN;MTMR9;CREBL2;STK4;CLU;PHB2;SUMO1;CHEK2;CHORDC1;ZNF207;EP300;FLNA;PPARGC1A;TSPAN1;SOX4;ZBED3;PEX19;RPS7;ATP1B3;A1CF;HYPK;SMAD7;CREB1;TNIP2;PIN1;CALR;SUGT1;PPIB;PLPP3;HSPA1B;HSPA1A	['CDKN1A', 'PTEN', 'CREBL2', 'CHEK2', 'CHORDC1', 'FLNA', 'PPARGC1A', 'RPS7', 'SMAD7', 'PPIB', 'HSPA1B']	11	['CLU', 'PHB2', 'SUMO1', 'ZNF207', 'PIN1', 'CALR', 'SUGT1']	7	[]	0	[]	0
positive	CC1_3	miRNA_targets	peptidyl-serine phosphorylation (GO:0018105)	0.000448393	GO:0018105	SMG1;ROCK2;CAMK2A;STK4;MYLK3;STK11;CHEK2;AKT3;STK38;PHKG2;RICTOR;PAK2;MAP2K2;CAMK1D;PRKCB;PRKCE;LMTK2;PRKCA;CSNK1E;MASTL;TGFBR1;UHMK1;TGFBR2;MAPK13;LATS2;SBK1;CAMK4;CDK2;CDK1;ULK1;MAP3K12	['CHEK2', 'AKT3', 'MAP2K2', 'PRKCB', 'TGFBR2', 'LATS2', 'ULK1']	7	['CAMK2A', 'STK38', 'LMTK2', 'PRKCA', 'CSNK1E', 'CAMK4', 'CDK2']	7	[]	0	[]	0
positive	CC1_3	miRNA_targets	Ras protein signal transduction (GO:0007265)	0.00056712	GO:0007265	RAB3C;GPSM2;CDKN1A;RAB5B;RAB5C;GDI1;RAB1B;RHOBTB3;PLD1;RHOBTB1;RAB21;GNA13;GRAP2;CFL1;PAK3;RREB1;PAK2;NGFR;RAB2B;DBNL;NCOA3;RAB27A;RHOH;ARHGAP29;IPCEF1;RHOA;RHOB;RAB10;TIAM1;COL1A2;RAP2B;RAB31;RAB15;CNKSR3;CDK2;RAB13;RABL3;KRAS;TP53;RAPGEF6;KPNB1	['CDKN1A', 'RAB5B', 'RAB5C', 'RAB1B', 'RAB2B', 'DBNL', 'NCOA3', 'RAB10', 'KPNB1']	9	['GDI1', 'RHOBTB3', 'RAB21', 'PAK3', 'NGFR', 'RHOH', 'ARHGAP29', 'COL1A2', 'RAB15', 'CDK2', 'RAB13', 'RABL3', 'RAPGEF6']	13	[]	0	[]	0
positive	CC1_3	both	regulation of gene expression (GO:0010468)	0.000692812	GO:0010468	ZNF573;ZNF572;CNTF;RHOXF2B;RORA;ETS1;CLU;YY1;SOX2;RPS6KA4;HMGN5;ZFP30;POFUT1;ZNF606;CHEK2;GPBP1;MYB;ZNF207;EP300;ZNF689;PITX2;EPHB2;ZNF841;SOX4;SRRM4;ZNF284;MAP2K2;RPS7;SP110;TICAM1;POU3F1;PRKAB1;FOXP3;DKK1;THAP1;SFRP4;SFRP1;SFRP2;MYCN;MYADM;PPIE;ZNF678;UBE2V1;TP53;ZNF551;ZNF275;KMT2D;ZNF790;YTHDC1;PHF21B;NPAT;SBNO1;NACC2;STC2;HIVEP1;NKX2-1;ZNF426;ZNF665;PPARGC1A;ZNF268;RREB1;ZKSCAN1;WNT3;WNT4;TF…	['RORA', 'ETS1', 'SOX2', 'CHEK2', 'MAP2K2', 'RPS7', 'ZNF678', 'ZNF275', 'YTHDC1', 'NPAT', 'NACC2', 'STC2', 'PPARGC1A', 'ZNF268', 'NDFIP2', 'TGFB2', 'ESR1', 'CELF1', 'ZNF805', 'NCOA3', 'TAPBP', 'TLR4', 'MLLT6', 'MBNL3', 'TCF7L2', 'HSPA1B', 'ZNF354B']	27	['ZNF573', 'CLU', 'ZFP30', 'GPBP1', 'MYB', 'ZNF207', 'EPHB2', 'PRKAB1', 'THAP1', 'PPIE', 'UBE2V1', 'ZNF551', 'NKX2-1', 'BCL11B', 'CDK2', 'CALR', 'ZNF257', 'UBTF', 'RHOH', 'DDX19A', 'RBL1', 'ZFP14', 'CNBP', 'RRP1B', 'P2RX7']	25	[]	0	['NDFIP2', 'TOX2']	2
positive	CC1_3	miRNA_targets	regulation of gene expression (GO:0010468)	0.000695717	GO:0010468	ZNF573;CNTF;RHOXF2B;RORA;ETS1;CLU;YY1;SOX2;RPS6KA4;HMGN5;ZFP30;POFUT1;CHEK2;GPBP1;MYB;ZNF207;EP300;ZNF689;EPHB2;SOX4;MAP2K2;RPS7;SP110;POU3F1;PRKAB1;FOXP3;DKK1;THAP1;SFRP1;MYCN;MYADM;PPIE;ZNF678;UBE2V1;TP53;ZNF551;ZNF275;KMT2D;ZNF790;NPAT;SBNO1;NACC2;STC2;HIVEP1;NKX2-1;ZNF426;ZNF665;PPARGC1A;ZNF268;RREB1;ZKSCAN1;WNT4;TFAP2A;NDFIP2;BCL11B;ZNF260;PHF12;RDX;IGF2;RAB27A;MSN;NFKB1;ESR2;IL6;SP1;CDK2;HN…	['RORA', 'ETS1', 'SOX2', 'CHEK2', 'MAP2K2', 'RPS7', 'ZNF678', 'ZNF275', 'NPAT', 'NACC2', 'STC2', 'PPARGC1A', 'ZNF268', 'NDFIP2', 'CELF1', 'ZNF805', 'NCOA3', 'TAPBP', 'TLR4', 'MBNL3', 'TCF7L2', 'HSPA1B', 'ZNF354B']	23	['ZNF573', 'CLU', 'ZFP30', 'GPBP1', 'MYB', 'ZNF207', 'EPHB2', 'PRKAB1', 'THAP1', 'PPIE', 'UBE2V1', 'ZNF551', 'NKX2-1', 'BCL11B', 'CDK2', 'CALR', 'ZNF257', 'UBTF', 'RHOH', 'DDX19A', 'RBL1', 'ZFP14', 'CNBP', 'RRP1B', 'P2RX7']	25	[]	0	['NDFIP2']	1
positive	CC1_3	both	regulation of cell migration (GO:0030334)	0.000778131	GO:0030334	RET;PLXND1;PTEN;PTPRJ;MIA3;LDLRAD4;RND2;MYLK;IGF1R;SHH;ADORA3;CYP1B1;ARID2;PDGFRA;MINK1;F2R;MAGI2;PRKCA;SRCIN1;RHOA;TGFBR1;RHOB;PTP4A1;TIAM1;SFRP1;MMP14;SFRP2;IL1B;TMSB15B;MYADM;NUMB;GRB7;LRRC15;SRC;THY1;EGFR;RHOBTB1;PARD6B;ERBB4;PDGFC;LMNA;NKX2-1;GCNT2;PLXNA2;HAS2;FLNA;STX4;SRGAP2;ZNF268;RDX;SEMA4F;TBX5;SOD2;VEGFA;SMAD7;COL1A1;FER;CXCL12;MYO1C;CNTN1;F2RL1;FGFR1OP;AMOTL2;NF2	['PTEN', 'MYLK', 'PTP4A1', 'EGFR', 'PARD6B', 'ERBB4', 'PDGFC', 'FLNA', 'SRGAP2', 'ZNF268', 'SOD2', 'SMAD7', 'MYO1C', 'FGFR1OP', 'NF2']	15	['RND2', 'PRKCA', 'SRCIN1', 'LRRC15', 'THY1', 'NKX2-1', 'AMOTL2']	7	[]	0	['LMNA']	1
positive	CC1_3	miRNA_targets	regulation of cell migration (GO:0030334)	0.00134347	GO:0030334	RET;PLXND1;PTEN;PTPRJ;MYLK;IGF1R;SHH;CYP1B1;ARID2;PDGFRA;MINK1;F2R;PRKCA;SRCIN1;RHOA;TGFBR1;RHOB;PTP4A1;TIAM1;SFRP1;MMP14;MYADM;NUMB;LRRC15;SRC;THY1;EGFR;RHOBTB1;PARD6B;ERBB4;PDGFC;NKX2-1;PLXNA2;HAS2;FLNA;STX4;SRGAP2;ZNF268;RDX;SEMA4F;SOD2;VEGFA;SMAD7;COL1A1;FER;CXCL12;MYO1C;F2RL1;FGFR1OP;AMOTL2;NF2	['PTEN', 'MYLK', 'PTP4A1', 'EGFR', 'PARD6B', 'ERBB4', 'PDGFC', 'FLNA', 'SRGAP2', 'ZNF268', 'SOD2', 'SMAD7', 'MYO1C', 'FGFR1OP', 'NF2']	15	['PRKCA', 'SRCIN1', 'LRRC15', 'THY1', 'NKX2-1', 'AMOTL2']	6	[]	0	[]	0
positive	CC1_3	miRNA_targets	peptidyl-serine modification (GO:0018209)	0.00142389	GO:0018209	SMG1;ROCK2;CAMK2A;STK4;GALNT10;MYLK3;STK11;CHEK2;AKT3;STK38;PHKG2;RICTOR;PAK2;CAMK1D;PARP1;PRKCB;PARP2;PRKCE;LMTK2;PRKCA;CSNK1E;MASTL;TGFBR1;UHMK1;TGFBR2;MAPK13;LATS2;SBK1;CAMK4;CDK2;CDK1;ULK1;MAP3K12	['CHEK2', 'AKT3', 'PARP1', 'PRKCB', 'TGFBR2', 'LATS2', 'ULK1']	7	['CAMK2A', 'STK38', 'LMTK2', 'PRKCA', 'CSNK1E', 'CAMK4', 'CDK2']	7	[]	0	[]	0
positive	CC1_3	both	positive regulation of cell differentiation (GO:0045597)	0.00146864	GO:0045597	CCDC71L;FOXC1;DLX2;SRF;SYAP1;LRP5;ADIRF;CREBL2;LOXL2;HOXA11;NEUROD1;ZFP36;NEUROD4;RPS6KA1;GCNT2;HIF1AN;ZNF268;IL6R;CDON;WNT4;TGFB2;SMAD4;ZHX3;ATP6AP1;TGFB3;WNT7B;ACVR2B;NFKB1;TGFBR1;MAPK12;TGFBR2;COL1A1;BMP4;TIAM1;SFRP1;IL6;SFRP2;CREB1;PAX8;IL1B;WDFY2;SP7;EZH2;BMPR1A	['CREBL2', 'ZNF268', 'TGFB2', 'SMAD4', 'TGFBR2', 'SP7']	6	['SYAP1', 'ZFP36', 'ZHX3', 'WNT7B', 'WDFY2', 'BMPR1A']	6	[]	0	[]	0
positive	CC1_3	both	negative regulation of protein phosphorylation (GO:0001933)	0.00191443	GO:0001933	PPP1R15B;LRRC15;PTEN;LDLRAD4;THY1;PPM1F;SPRED2;SPRED1;FLRT2;CAMK2N1;CHORDC1;SFN;DMD;EPHB2;PAK2;MEN1;ZBED3;LYN;DMTN;CISH;H2AFY;IGFBP3;PDE4D;DKK1;SMAD7;P2RX7;SFRP1;SFRP2;PPP1R1A;RTN4RL1;PARD3;DDIT4;CNKSR3;FKBP8;MYADM;FGFR1OP;TRIB3;CALM3;SMCR8;PLPP3;CALM1	['PPP1R15B', 'PTEN', 'SPRED1', 'CHORDC1', 'PDE4D', 'SMAD7', 'DDIT4', 'FGFR1OP', 'CALM3', 'CALM1']	10	['LRRC15', 'THY1', 'SFN', 'EPHB2', 'MEN1', 'CISH', 'P2RX7', 'FKBP8']	8	[]	0	[]	0
positive	CC1_3	both	protein phosphorylation (GO:0006468)	0.00295154	GO:0006468	RET;SMG1;DYRK2;CCNT1;FLT3;ILK;MYLK3;IGF1R;RPS6KA4;DSTYK;STK11;CHEK2;AKT3;RPS6KA1;MAP3K9;EPHB2;PDGFRA;CAMK1D;PRKCB;PRKCE;IGFBP3;MINK1;LMTK2;PHKA1;PRKCA;PRPF4B;CSNK1E;MASTL;PRKAB1;TGFBR1;UHMK1;TGFBR2;ILF3;LATS2;CREB1;PRKAR1B;PEAK1;MYO3A;KIT;TYRO3;RARA;FAM20B;BIRC5;ULK2;ULK1;TLR7;TLR4;CAMK1G;USP15;LTK;ROCK2;SRC;TXK;CAMK2A;STK4;EGFR;IRAK1;ERBB4;STK38;PHKG2;MAP3K20;RICTOR;PAK2;MAP4K4;LYN;MAP3K2;TGFB2;…	['CHEK2', 'AKT3', 'MAP3K9', 'PRKCB', 'TGFBR2', 'ILF3', 'LATS2', 'PEAK1', 'ULK1', 'TLR4', 'EGFR', 'ERBB4', 'MAP3K2', 'TGFB2', 'SMAD7']	15	['FLT3', 'EPHB2', 'LMTK2', 'PRKCA', 'PRPF4B', 'CSNK1E', 'PRKAB1', 'ULK2', 'USP15', 'CAMK2A', 'STK38', 'CAMK4', 'CDK2', 'BMPR1A']	14	[]	0	[]	0
positive	CC1_3	both	positive regulation of cellular process (GO:0048522)	0.00300867	GO:0048522	SLC35F6;CNTF;FLT3;HILPDA;PTEN;ETS1;CXCL5;IGF1R;SHH;CNST;HMGN5;CCND1;NAMPT;RPS6KA1;CAPN1;IL6R;SOX4;KCNH2;PDGFRA;NKX2-6;F2R;TBC1D8;EMP2;NRG1;LIFR;DICER1;DKK1;TGFBR1;EREG;TGFBR2;TIAM1;MMP14;SFRP1;SFRP2;PARD3;IL1B;NOS1AP;RARA;BIRC5;CACUL1;HDAC4;KMT2D;DLX2;SRF;LRP5;DERL2;ACACB;EGFR;ACACA;NEUROD1;RAB21;NEUROD4;ERBB4;NACC2;PDGFC;NACC1;LMNA;GCNT2;HAS2;FLNA;STX4;HES1;S1PR3;ZNF268;IL12RB2;MCTS1;LYN;TFAP2B;…	['PTEN', 'ETS1', 'CXCL5', 'CCND1', 'DICER1', 'TGFBR2', 'EGFR', 'ERBB4', 'NACC2', 'PDGFC', 'FLNA', 'ZNF268', 'IL12RB2', 'NPM1', 'TGFB2', 'FGFR1OP', 'RNF187']	17	['FLT3', 'HILPDA', 'CNST', 'EMP2', 'RAB21', 'S1PR3', 'MCTS1', 'CNBP', 'FOSL1', 'P2RX7', 'CDK2', 'CALR']	12	[]	0	['LMNA']	1
positive	CC1_3	miRNA_targets	negative regulation of protein phosphorylation (GO:0001933)	0.00311146	GO:0001933	PPP1R15B;LRRC15;PTEN;THY1;PPM1F;SPRED2;SPRED1;CAMK2N1;CHORDC1;SFN;DMD;EPHB2;PAK2;MEN1;ZBED3;LYN;DMTN;CISH;DKK1;SMAD7;P2RX7;SFRP1;PPP1R1A;PARD3;CNKSR3;FKBP8;MYADM;FGFR1OP;TRIB3;CALM3;SMCR8;PLPP3;CALM1	['PPP1R15B', 'PTEN', 'SPRED1', 'CHORDC1', 'SMAD7', 'FGFR1OP', 'CALM3', 'CALM1']	8	['LRRC15', 'THY1', 'SFN', 'EPHB2', 'MEN1', 'CISH', 'P2RX7', 'FKBP8']	8	[]	0	[]	0
positive	CC1_3	miRNA_targets	positive regulation of cell morphogenesis involved in differentiation (GO:0010770)	0.00374875	GO:0010770	NGFR;DMTN;PLXND1;NCOA3;TRIOBP;RHOA;CUX2;ARHGDIA;CAPRIN1;MYADM;PLXNA2;FLNA;CALR;DOCK1;CRK;RREB1	['NCOA3', 'FLNA', 'CRK']	3	['NGFR', 'CALR']	2	[]	0	[]	0
positive	CC1_3	miRNA_targets	non-canonical Wnt signaling pathway (GO:0035567)	0.00388887	GO:0035567	CAMK2A;ARRB2;PARD6A;PSMB2;PDE6A;AP2M1;WNT4;FZD1;TCF7L2;FZD3;FZD5;FZD6;WNT9B;AP2B1;RHOA;VANGL1;TIAM1;SFRP1;AGO3;AGO4;PSMA2;AGO1;PSMC1;AGO2;CALM1;TNRC6B	['TCF7L2', 'FZD6', 'AGO1', 'CALM1', 'TNRC6B']	5	['CAMK2A', 'PDE6A', 'AP2M1', 'WNT9B', 'PSMC1', 'AGO2']	6	[]	0	[]	0
positive	CC1_3	miRNA_targets	Wnt signaling pathway, calcium modulating pathway (GO:0007223)	0.00454105	GO:0007223	TCF7L2;FZD3;FZD5;AGO3;AGO4;AGO1;CAMK2A;FZD6;AGO2;PDE6A;CALM1;TNRC6B	['TCF7L2', 'AGO1', 'FZD6', 'CALM1', 'TNRC6B']	5	['CAMK2A', 'AGO2', 'PDE6A']	3	[]	0	[]	0
positive	CC1_3	miRNA_targets	protein autophosphorylation (GO:0046777)	0.00462514	GO:0046777	SMG1;FLT3;SRC;TXK;CAMK2A;STK4;EGFR;IGF1R;STK11;IRAK1;ERBB4;CHEK2;GRAP2;MAP3K9;PAK2;LYN;PDGFRA;MAP2K2;MINK1;LMTK2;UHMK1;FER;PEAK1;CAMK4;TAOK1;MYO3A;KIT;TYRO3;ULK2;ULK1;FRK;MAP3K12	['EGFR', 'ERBB4', 'CHEK2', 'MAP3K9', 'MAP2K2', 'PEAK1', 'ULK1']	7	['FLT3', 'CAMK2A', 'LMTK2', 'CAMK4', 'ULK2']	5	[]	0	[]	0
positive	CC1_3	both	protein stabilization (GO:0050821)	0.00700789	GO:0050821	SWSAP1;CDKN1A;HIP1;PTEN;MTMR9;CREBL2;STK4;CLU;PHB2;SUMO1;CHEK2;CHORDC1;ZNF207;EP300;FLNA;PPARGC1A;TSPAN1;SOX4;ZBED3;PEX19;RPS7;HPS4;ATP1B3;A1CF;HYPK;SMAD7;CREB1;TNIP2;PIN1;CALR;SUGT1;PPIB;PLPP3;HSPA1B;HSPA1A	['CDKN1A', 'PTEN', 'CREBL2', 'CHEK2', 'CHORDC1', 'FLNA', 'PPARGC1A', 'RPS7', 'SMAD7', 'PPIB', 'HSPA1B']	11	['CLU', 'PHB2', 'SUMO1', 'ZNF207', 'PIN1', 'CALR', 'SUGT1']	7	[]	0	[]	0
positive	CC1_3	miRNA_targets	positive regulation of sequence-specific DNA binding transcription factor activity (GO:0051091)	0.00968227	GO:0051091	CAMK2A;PTEN;BCL10;PHB2;CLU;EDA2R;RPS6KA4;NEUROD1;SHH;IRAK1;S100A12;EP300;PPARGC1A;FZD1;NPM1;CAMK1D;PRKCB;IRAK4;NFKB1;ESR2;VEGFA;IL6;FER;CD40LG;TRAF6;KIT;JMY;UBE2N;TAB2;ARHGEF2;UBE2V1;PLPP3;TLR4;HSPA1B;CARD11;HSPA1A	['PTEN', 'PPARGC1A', 'NPM1', 'PRKCB', 'JMY', 'TLR4', 'HSPA1B']	7	['CAMK2A', 'PHB2', 'CLU', 'CD40LG', 'UBE2N', 'UBE2V1']	6	[]	0	[]	0
positive	CC1_3	both	regulation of epithelial to mesenchymal transition (GO:0010717)	0.0100474	GO:0010717	FOXC1;TGFB2;SMAD4;TGFB3;PTEN;LDLRAD4;TBX5;TGFBR1;LOXL2;TGFBR2;SMAD7;COL1A1;TIAM1;SFRP1;SFRP2;MCRIP1;IL1B;NKX2-1;GCNT2;EZH2	['TGFB2', 'SMAD4', 'PTEN', 'TGFBR2', 'SMAD7']	5	['NKX2-1']	1	[]	0	[]	0
positive	CC1_3	both	peptidyl-serine phosphorylation (GO:0018105)	0.0110703	GO:0018105	SMG1;ROCK2;CAMK2A;STK4;MYLK3;STK11;CHEK2;AKT3;STK38;PHKG2;RICTOR;PAK2;MAP2K2;CAMK1D;PRKCB;PRKCE;LMTK2;PRKCA;CSNK1E;MASTL;TGFBR1;MAPK12;UHMK1;TGFBR2;MAPK13;LATS2;SBK1;CAMK4;CDK2;CDK1;ULK1;CAMK1G;MAP3K12	['CHEK2', 'AKT3', 'MAP2K2', 'PRKCB', 'TGFBR2', 'LATS2', 'ULK1']	7	['CAMK2A', 'STK38', 'LMTK2', 'PRKCA', 'CSNK1E', 'CAMK4', 'CDK2']	7	[]	0	[]	0
positive	CC1_3	both	negative regulation of apoptotic process (GO:0043066)	0.0112515	GO:0043066	RET;YWHAE;CNTF;FLT3;FHL2;MTRNR2L5;TRIAP1;PHB2;IGF1R;DSTYK;SHH;HMGN5;ARHGDIA;CFL1;RPS6KA1;FFAR4;CD38;EPHB2;MAGEA3;PDGFRA;NKX2-6;UNC5B;F2R;LMTK2;PRKCA;DKK1;SFRP1;TMBIM4;TRAF6;RASA1;KIT;TYRO3;PPIF;BIRC5;TMBIM6;ITGA5;SQSTM1;MET;TP53;LTK;BHLHB9;SRC;GLO1;GATA6;XIAP;CBL;NUGGC;EGFR;BAG4;IRAK1;ERBB4;APOH;FLNA;SFN;PPARGC1A;ZNF268;PAK2;TXNDC5;MAP4K4;TFAP2A;NGFR;MBD4;TFAP2B;FZD3;NPM1;EGR3;BDNF;TGFB3;IGF2;DHC…	['UNC5B', 'PPIF', 'TMBIM6', 'SQSTM1', 'GLO1', 'GATA6', 'EGFR', 'ERBB4', 'FLNA', 'PPARGC1A', 'ZNF268', 'NPM1', 'SOD2', 'HSPA1B']	14	['FLT3', 'MTRNR2L5', 'PHB2', 'FFAR4', 'EPHB2', 'LMTK2', 'PRKCA', 'CBL', 'SFN', 'NGFR', 'CD40LG']	11	[]	0	[]	0
positive	CC1_3	both	positive regulation of cell proliferation (GO:0008284)	0.0136031	GO:0008284	SLC35F6;CNTF;CDKN1A;FLT3;HILPDA;PTEN;RBPJ;CXCL5;IGF1R;SHH;HMGN5;SIX2;NAMPT;CAPN1;IL6R;SOX4;PDGFRA;NKX2-6;F2R;TBC1D8;EMP2;NRG1;LIFR;TGFBR1;EREG;TGFBR2;TIAM1;SFRP1;SFRP2;IL1B;RARA;BIRC5;CACUL1;HDAC4;KMT2D;LRP5;DERL2;EGFR;ERBB4;NACC2;PDGFC;NACC1;GCNT2;HAS2;STX4;HES1;S1PR3;ZNF268;IL12RB2;MCTS1;LYN;TFAP2B;NPM1;TGFB2;STAT1;CNBP;IGF2;NAP1L1;VEGFA;FOSL1;BMP4;IL6;FER;INS-IGF2;NR4A3;TNFSF4;CDK2;FGFR1OP;FAM…	['CDKN1A', 'PTEN', 'RBPJ', 'CXCL5', 'SIX2', 'TGFBR2', 'EGFR', 'ERBB4', 'NACC2', 'PDGFC', 'ZNF268', 'IL12RB2', 'NPM1', 'TGFB2', 'FGFR1OP', 'RNF187']	16	['FLT3', 'HILPDA', 'EMP2', 'S1PR3', 'MCTS1', 'CNBP', 'FOSL1', 'CDK2', 'CALR', 'BMPR1A']	10	[]	0	[]	0
positive	CC1_3	both	ephrin receptor signaling pathway (GO:0048013)	0.0139786	GO:0048013	LYN;ROCK2;SRC;ARPC1B;MMP2;ARHGEF28;AP2B1;ARPC5;GRIN2B;ACTB;RHOA;MYL12A;VAV2;TIAM1;EFNB1;EFNA3;ARPC3;RASA1;EPHB2;PAK3;CRK;AP2M1	['MMP2', 'CRK']	2	['ARPC1B', 'MYL12A', 'EFNA3', 'EPHB2', 'PAK3', 'AP2M1']	6	[]	0	[]	0
positive	CC1_3	both	negative regulation of peptidyl-threonine phosphorylation (GO:0010801)	0.0150766	GO:0010801	SPRED2;SPRED1;DMTN;PARD3;DDIT4;CALM3;CALM1;SMAD7	['SPRED1', 'DDIT4', 'CALM3', 'CALM1', 'SMAD7']	5	[]	0	[]	0	[]	0
positive	CC1_3	both	endothelial cell development (GO:0001885)	0.0161328	GO:0001885	PPP1R16B;GSTM3;PDE4D;RDX;MYADM;MSN;F2RL1;MET;ICAM1	['PDE4D', 'ICAM1']	2	[]	0	[]	0	[]	0
positive	CC1_3	miRNA_targets	negative regulation of peptidyl-threonine phosphorylation (GO:0010801)	0.0183197	GO:0010801	SPRED2;SPRED1;DMTN;PARD3;CALM3;CALM1;SMAD7	['SPRED1', 'CALM3', 'CALM1', 'SMAD7']	4	[]	0	[]	0	[]	0
positive	CC1_3	miRNA_targets	intracellular protein transport (GO:0006886)	0.0194927	GO:0006886	RAB3C;C2CD5;NUP188;AP4E1;NXT2;PHB2;XPO4;XPO6;CHORDC1;SIX3;TMED2;EVI5L;TMED5;TMED4;YWHAH;RAB2B;NUP93;RAB31;NUP50;RABL3;NUP98;ARHGEF2;KPNB1;RAB5B;COPA;RAB5C;FUT10;RAB1B;LTBP2;VPS26B;GGA2;RAB21;DSCR3;MYO6;STX4;TBC1D16;CTSA;NGFR;RABGAP1L;EGR2;NPM1;NUP155;RAB27A;RAB10;MYO1C;RAB15;GIPC1;RAB13;RUNDC1;CALR	['NUP188', 'NXT2', 'XPO6', 'CHORDC1', 'TMED2', 'TMED5', 'RAB2B', 'NUP98', 'KPNB1', 'RAB5B', 'RAB5C', 'FUT10', 'RAB1B', 'MYO6', 'NPM1', 'RAB10', 'MYO1C']	17	['PHB2', 'SIX3', 'RABL3', 'LTBP2', 'GGA2', 'RAB21', 'TBC1D16', 'NGFR', 'RAB15', 'RAB13', 'CALR']	11	[]	0	[]	0
positive	CC1_3	both	peptidyl-serine modification (GO:0018209)	0.0199429	GO:0018209	SMG1;ROCK2;CAMK2A;STK4;GALNT10;MYLK3;STK11;CHEK2;AKT3;STK38;PHKG2;RICTOR;PAK2;CAMK1D;PARP1;PRKCB;PARP2;PRKCE;LMTK2;PRKCA;CSNK1E;MASTL;TGFBR1;MAPK12;UHMK1;TGFBR2;MAPK13;LATS2;SBK1;CAMK4;CDK2;CDK1;ULK1;GALNTL6;CAMK1G;MAP3K12	['CHEK2', 'AKT3', 'PARP1', 'PRKCB', 'TGFBR2', 'LATS2', 'ULK1']	7	['CAMK2A', 'STK38', 'LMTK2', 'PRKCA', 'CSNK1E', 'CAMK4', 'CDK2']	7	[]	0	[]	0
positive	CC1_3	both	Ras protein signal transduction (GO:0007265)	0.019943	GO:0007265	RAB3C;GPSM2;CDKN1A;RAB5B;RAB5C;GDI1;RAB1B;RHOBTB3;PLD1;RND2;RHOBTB1;RAB21;GNA13;GRAP2;CFL1;PAK3;RREB1;PAK2;NGFR;RAB2B;DBNL;NCOA3;RAB27A;RHOH;ARHGAP29;IPCEF1;RHOA;RHOB;RAB32;RAB10;TIAM1;COL1A2;RAP2B;RAB31;RAB14;RAB15;CNKSR3;CDK2;RAB13;RABL3;KRAS;TP53;RAPGEF6;KPNB1	['CDKN1A', 'RAB5B', 'RAB5C', 'RAB1B', 'RAB2B', 'DBNL', 'NCOA3', 'RAB32', 'RAB10', 'RAB14', 'KPNB1']	11	['GDI1', 'RHOBTB3', 'RND2', 'RAB21', 'PAK3', 'NGFR', 'RHOH', 'ARHGAP29', 'COL1A2', 'RAB15', 'CDK2', 'RAB13', 'RABL3', 'RAPGEF6']	14	[]	0	[]	0
positive	CC1_3	both	non-canonical Wnt signaling pathway (GO:0035567)	0.0199985	GO:0035567	CAMK2A;PRICKLE2;ARRB2;PARD6A;PSMB2;PDE6A;AP2M1;WNT4;FZD1;TCF7L2;FZD3;FZD5;FZD6;WNT9B;AP2B1;RHOA;VANGL1;SFRP4;TIAM1;SFRP1;SFRP2;AGO3;AGO4;PSMA2;AGO1;PSMC1;AGO2;CALM1;TNRC6B	['TCF7L2', 'FZD6', 'AGO1', 'CALM1', 'TNRC6B']	5	['CAMK2A', 'PDE6A', 'AP2M1', 'WNT9B', 'PSMC1', 'AGO2']	6	[]	0	[]	0
positive	CC1_3	both	circulatory system development (GO:0072359)	0.0200392	GO:0072359	FOXC1;SRF;SHOX2;GATA6;PTEN;GLI2;GJA1;SHH;ERBB4;BVES;MEF2D;SOX4;TGFB2;MICAL2;CACYBP;TBX5;TGFBR1;TGFBR2;MTHFD1;RARA;RARB;RBM20;TAB2;BCOR;FGF12;MIXL1	['GATA6', 'PTEN', 'ERBB4', 'BVES', 'MEF2D', 'TGFB2', 'TGFBR2', 'RBM20']	8	['CACYBP', 'MTHFD1']	2	[]	0	[]	0
positive	CC1_3	miRNA_targets	ephrin receptor signaling pathway (GO:0048013)	0.0208272	GO:0048013	LYN;ROCK2;SRC;ARPC1B;AP2B1;ARPC5;ACTB;RHOA;MYL12A;TIAM1;EFNB1;EFNA3;ARPC3;RASA1;EPHB2;PAK3;CRK;AP2M1	['CRK']	1	['ARPC1B', 'MYL12A', 'EFNA3', 'EPHB2', 'PAK3', 'AP2M1']	6	[]	0	[]	0
positive	CC1_3	miRNA_targets	regulation of cell proliferation (GO:0042127)	0.0210752	GO:0042127	SLC35F6;CNTF;BTG2;CDKN1A;FLT3;HILPDA;PTEN;PTPRJ;ETS1;CDC73;CXCL5;IGF1R;PPP1R9B;SHH;STK11;ZNF609;HMGN5;GRAP2;NAMPT;SIX3;CYP1B1;ARID2;IL6R;SOX4;MEN1;PDGFRA;F2R;P3H2;EMP2;FOXP3;RHOA;TGFBR1;EREG;TGFBR2;TIAM1;SFRP1;DDAH1;KIT;BIRC5;ARHGEF2;CACUL1;TP53;KMT2D;SRC;TXK;XIAP;DERL2;EGFR;CYP27B1;CAMK2N1;TMEM127;ERBB4;NACC2;PDGFC;NACC1;HAS2;SH3BP4;STX4;S1PR3;ZNF268;MCTS1;LYN;TFAP2A;NGFR;TCF7L2;NPM1;XRCC5;CNBP;…	['BTG2', 'CDKN1A', 'PTEN', 'ETS1', 'CXCL5', 'TGFBR2', 'DDAH1', 'EGFR', 'ERBB4', 'NACC2', 'PDGFC', 'SH3BP4', 'ZNF268', 'TCF7L2', 'NPM1', 'XRCC5', 'IFNLR1', 'SOD2', 'FGFR1OP', 'NF2', 'HSPA1B', 'RNF187']	22	['FLT3', 'HILPDA', 'SIX3', 'MEN1', 'P3H2', 'EMP2', 'S1PR3', 'MCTS1', 'NGFR', 'CNBP', 'FOSL1', 'CDK2', 'CALR', 'BMPR1A']	14	[]	0	[]	0
positive	CC1_3	miRNA_targets	positive regulation of cell differentiation (GO:0045597)	0.0258657	GO:0045597	CCDC71L;FOXC1;SYAP1;ADIRF;CREBL2;LOXL2;NEUROD1;ZFP36;RPS6KA1;HIF1AN;ZNF268;IL6R;CDON;WNT4;SMAD4;ZHX3;ATP6AP1;WNT7B;ACVR2B;NFKB1;TGFBR1;TGFBR2;COL1A1;TIAM1;SFRP1;IL6;CREB1;PAX8;WDFY2;SP7;EZH2;BMPR1A	['CREBL2', 'ZNF268', 'SMAD4', 'TGFBR2', 'SP7']	5	['SYAP1', 'ZFP36', 'ZHX3', 'WNT7B', 'WDFY2', 'BMPR1A']	6	[]	0	[]	0
positive	CC1_3	miRNA_targets	cellular protein modification process (GO:0006464)	0.0275997	GO:0006464	CCNT1;CCNF;DCAF8;PPP2R2A;MYLK3;LOXL2;CDC14B;GOLGA2;RPS6KA4;STK11;CHEK2;AKT3;RPS6KA1;MAP3K9;MEN1;CISH;WSB2;PRKCB;PRKCE;LMTK2;PHKA1;PRPF4B;PRKCA;CSNK1E;PRKAB1;PDIA6;CTDNEP1;ILF3;ULK1;ALG10B;MTMR3;FUT10;TXK;STK4;KRBOX4;TIMM50;TGOLN2;PORCN;IRAK1;STC2;STK38;ARSK;ARSE;SOCS5;B3GALNT2;LYN;FN3K;KLHL21;IL6;FER;WNK1;UBE2S;MAN2B2;CDK2;UBE2N;CDK1;CDK15;BAP1;MAP3K12;BMPR1A;POMT2;RET;PTPRR;DYRK2;PTEN;ILK;HIF3A;…	['DCAF8', 'CHEK2', 'AKT3', 'MAP3K9', 'PRKCB', 'ILF3', 'ULK1', 'MTMR3', 'FUT10', 'TGOLN2', 'STC2', 'PTEN', 'ELOC', 'TGFBR2', 'LATS2', 'PEAK1', 'RAB1B', 'MAP3K2', 'FBXL18', 'KLHL3']	20	['CCNF', 'CDC14B', 'MEN1', 'CISH', 'LMTK2', 'PRPF4B', 'PRKCA', 'CSNK1E', 'PRKAB1', 'STK38', 'ARSE', 'B3GALNT2', 'FN3K', 'CDK2', 'UBE2N', 'BMPR1A', 'PTPRR', 'DDA1', 'SENP8', 'ELOB', 'POMGNT1', 'DDOST', 'PPM1A', 'WDR45B', 'CAMK2A', 'PPP2CB', 'AGA', 'PPP2R3A', 'PSMC1', 'ASB8', 'CAMK4', 'RAB13']	32	[]	0	[]	0
positive	CC1_3	miRNA_targets	positive regulation of I-kappaB kinase/NF-kappaB signaling (GO:0043123)	0.0279588	GO:0043123	GPR89A;TRAF3IP2;BCL10;EDA2R;TMEM101;GJA1;IRAK1;S100A12;FLNA;TMED4;NDFIP2;PRKCB;PLEKHG5;F2R;IRAK4;RHOA;PPM1A;CD4;TNIP2;TRAF6;C18ORF32;UBE2N;REL;F2RL1;TAB2;TLR7;UBE2V1;TLR4	['FLNA', 'NDFIP2', 'PRKCB', 'TLR4']	4	['PPM1A', 'UBE2N', 'UBE2V1']	3	[]	0	['NDFIP2']	1
positive	CC1_3	both	negative regulation of gene expression (GO:0010629)	0.0286437	GO:0010629	RBPJ;PHB2;LOXL2;YY1;ZFP36;MYB;KMT5A;HOXA7;MEN1;MAP2K2;ZBTB38;SOX14;FOXP3;EREG;EID1;ILF3;SFRP1;SFRP2;MYCN;MYADM;TRIB3;TP53;GRB7;SHMT1;GATA6;ZBTB4;GLIS2;LARP1;ATXN1;NACC2;STC2;PRDM16;NACC1;NKX2-1;ZBTB7A;WNT4;TFAP2A;TFAP2B;HSPA8;NDFIP2;TGFB2;SMAD4;CBX5;XRCC5;PHF12;NR0B1;NR2F2;FOXN3;ESR1;NFKB1;BMP4;MEX3A;AGO3;AGO4;TNFSF4;CAPRIN1;REL;CALR;EZH2;BTG2;ZC3H4;SUV39H1;HHEX;SUMO1;SIX3;CD38;JARID2;ZHX3;H2AFY;…	['RBPJ', 'KMT5A', 'MAP2K2', 'ILF3', 'GATA6', 'ZBTB4', 'ATXN1', 'NACC2', 'STC2', 'HSPA8', 'NDFIP2', 'TGFB2', 'SMAD4', 'XRCC5', 'ESR1', 'BTG2', 'ZC3H4', 'HHEX', 'JARID2', 'BAHD1', 'TCF7L2', 'HSPA1B']	22	['PHB2', 'ZFP36', 'MYB', 'MEN1', 'NKX2-1', 'NR2F2', 'MEX3A', 'CALR', 'SUV39H1', 'SUMO1', 'SIX3', 'ZHX3', 'DIS3', 'RBL1']	14	[]	0	['NDFIP2']	1
positive	CC1_3	miRNA_targets	global genome nucleotide-excision repair (GO:0070911)	0.0287397	GO:0070911	SUMO1;PARP1;ERCC1;SUMO2;UBE2V2;UBE2N;GTF2H2;GTF2H3;RAD23B;RNF111	['PARP1']	1	['SUMO1', 'ERCC1', 'UBE2N', 'GTF2H2']	4	[]	0	[]	0
positive	CC1_3	miRNA_targets	positive regulation of protein kinase activity (GO:0045860)	0.0294543	GO:0045860	CDKN1A;SRC;SYAP1;STK4;CLU;STK11;BAK1;PAK3;PAK2;MAP4K4;MAP3K2;MAP2K2;XRCC5;MINK1;EMP2;DKK1;SRCIN1;RHOA;EREG;TGFBR2;VEGFA;CD4;TRAF6;TAOK1;CALM3;TAB2;CALM1;CACUL1;EZH2	['CDKN1A', 'MAP3K2', 'MAP2K2', 'XRCC5', 'TGFBR2', 'CALM3', 'CALM1']	7	['SYAP1', 'CLU', 'PAK3', 'EMP2', 'SRCIN1']	5	[]	0	[]	0
positive	CC1_3	miRNA_targets	positive regulation of intracellular signal transduction (GO:1902533)	0.0297484	GO:1902533	RET;GPR89A;HIP1;TRAF3IP2;FLT3;WWC1;ILK;PTPRJ;HMGB1;EDA2R;IGF1R;SOX2;TMEM101;GJA1;EPHB2;TMED4;PDGFRA;PRKCB;UNC5B;PLEKHG5;F2R;LMTK2;IRAK4;RHOA;TGFBR1;EREG;PPM1A;NRG4;TRAF6;NOS1AP;KIT;TYRO3;SMCR8;UBE2V1;MET;TP53;SRC;BCL10;CBL;EGFR;IRAK1;ERBB4;PDGFC;S100A12;FLNA;PMAIP1;RICTOR;LYN;NGFR;TCF7L2;NDFIP2;IGF2;VEGFA;IL6;CD4;TNIP2;C18ORF32;REL;PDCD4;UBE2N;F2RL1;TAB2;IL7R	['SOX2', 'PRKCB', 'UNC5B', 'EGFR', 'ERBB4', 'PDGFC', 'FLNA', 'PMAIP1', 'TCF7L2', 'NDFIP2']	10	['FLT3', 'EPHB2', 'LMTK2', 'PPM1A', 'UBE2V1', 'CBL', 'NGFR', 'UBE2N']	8	[]	0	['NDFIP2']	1
positive	CC1_3	miRNA_targets	phosphorylation (GO:0016310)	0.0302544	GO:0016310	RET;DYRK2;CCNT1;ILK;MYLK3;RPS6KA4;DSTYK;STK11;CHEK2;AKT3;RPS6KA1;MAP3K9;EPHB2;PRKCB;PRKCE;MINK1;LMTK2;PHKA1;PRKCA;PRPF4B;CSNK1E;PRKAB1;TGFBR1;TGFBR2;ILF3;LATS2;CREB1;PEAK1;BIRC5;ULK1;ROCK2;TXK;CAMK2A;STK4;GK5;IRAK1;STK38;PHKG2;PAK2;MAP4K4;LYN;MAP3K2;MAPK10;FER;WNK1;TAOK1;CAMK4;CDK2;CDK1;CDK15;FRK;MAP3K12;BMPR1A	['CHEK2', 'AKT3', 'MAP3K9', 'PRKCB', 'TGFBR2', 'ILF3', 'LATS2', 'PEAK1', 'ULK1', 'MAP3K2']	10	['EPHB2', 'LMTK2', 'PRKCA', 'PRPF4B', 'CSNK1E', 'PRKAB1', 'CAMK2A', 'STK38', 'CAMK4', 'CDK2', 'BMPR1A']	11	[]	0	[]	0
positive	CC1_3	miRNA_targets	negative regulation of gene expression (GO:0010629)	0.0320752	GO:0010629	BTG2;ZC3H4;SUV39H1;RBPJ;PHB2;LOXL2;YY1;ZFP36;SUMO1;MYB;SIX3;KMT5A;HOXA7;JARID2;MEN1;MAP2K2;ZHX3;DIS3;ZBTB38;FOXP3;PTBP2;EREG;EID1;ILF3;SFRP1;ZEB1;MYCN;RBL1;TRAF6;MYADM;BIRC5;SMCR8;TRIB3;TP53;ZNF350;TMPRSS6;SHMT1;GATA6;PPM1F;GLIS2;LARP1;ATXN1;NACC2;BAHD1;STC2;NACC1;NKX2-1;ZNF746;IGF2BP1;ZBTB7A;ZNF587;WNT4;TFAP2A;HSPA8;TCF7L2;NDFIP2;SMAD4;CBX5;XRCC5;MBD1;PHF12;SAMD4A;NR2F2;FOXN3;NFKB1;GATAD2A;VEGFA…	['BTG2', 'ZC3H4', 'RBPJ', 'KMT5A', 'JARID2', 'MAP2K2', 'ILF3', 'GATA6', 'ATXN1', 'NACC2', 'BAHD1', 'STC2', 'HSPA8', 'TCF7L2', 'NDFIP2', 'SMAD4', 'XRCC5', 'HSPA1B']	18	['SUV39H1', 'PHB2', 'ZFP36', 'SUMO1', 'MYB', 'SIX3', 'MEN1', 'ZHX3', 'DIS3', 'RBL1', 'NKX2-1', 'NR2F2', 'MEX3A', 'CALR']	14	[]	0	['NDFIP2']	1
positive	CC1_3	miRNA_targets	positive regulation of cell-substrate adhesion (GO:0010811)	0.0322217	GO:0010811	DMTN;PLEKHA2;NCOA3;EMP2;TRIOBP;PPM1F;SFRP1;MYADM;FLNA;CALR;DOCK1;CRK;RREB1	['NCOA3', 'FLNA', 'CRK']	3	['PLEKHA2', 'EMP2', 'CALR']	3	[]	0	[]	0
positive	CC1_3	both	endothelial cell migration (GO:0043542)	0.0335162	GO:0043542	STARD13;EGR3;PLXND1;PLEKHG5;GIPC1;RAB13;CYP1B1;MYH9;EMP2;RHOA;LOXL2;VEGFA	['STARD13']	1	['RAB13', 'EMP2']	2	[]	0	[]	0
positive	CC1_3	both	miRNA loading onto RISC involved in gene silencing by miRNA (GO:0035280)	0.0370189	GO:0035280	AGO3;AGO4;AGO1;AGO2;DICER1	['AGO1', 'DICER1']	2	['AGO2']	1	[]	0	[]	0
positive	CC1_3	miRNA_targets	cellular response to interleukin-6 (GO:0071354)	0.040312	GO:0071354	SMAD4;IL6;FER;PTGIS;STAT1;CBL;IL6R;NFKB1	['SMAD4']	1	['CBL']	1	[]	0	[]	0
positive	CC1_3	both	Wnt signaling pathway, calcium modulating pathway (GO:0007223)	0.0410059	GO:0007223	TCF7L2;FZD3;FZD5;AGO3;AGO4;AGO1;CAMK2A;FZD6;AGO2;PDE6A;CALM1;TNRC6B	['TCF7L2', 'AGO1', 'FZD6', 'CALM1', 'TNRC6B']	5	['CAMK2A', 'AGO2', 'PDE6A']	3	[]	0	[]	0
positive	CC1_3	miRNA_targets	regulation of organ growth (GO:0046620)	0.0411697	GO:0046620	LATS2;WWC1;WWC2;PTEN;SLC6A4	['LATS2', 'PTEN']	2	['WWC2']	1	[]	0	[]	0
positive	CC1_3	miRNA_targets	posttranscriptional gene silencing by RNA (GO:0035194)	0.0413531	GO:0035194	AGO3;CELF1;AGO4;AGO1;AGO2;WTIP;TNRC6B	['CELF1', 'AGO1', 'TNRC6B']	3	['AGO2']	1	[]	0	[]	0
positive	CC1_3	both	negative regulation of signal transduction (GO:0009968)	0.0421307	GO:0009968	RET;OTUD4;FLT3;PTEN;PTPRJ;IGF1R;MED12;HHEX;GRB14;DACT3;CHAC1;HIF1AN;EPHB2;PDGFRA;CISH;PRKCB;IGFBP3;LMTK2;NRG1;DKK1;EREG;SFRP4;SFRP1;MMP14;SFRP2;CYP26C1;NRG4;IL1B;DDIT4;KIT;TYRO3;TMBIM6;MET;NOTCH3;NDRG4;LTK;LILRA2;NKD1;EGFR;GLIS2;ERBB4;C16ORF52;SOCS5;LYN;SPRY4;NR0B1;SPRY3;SPRY1;CALR;MEGF8;EZH2	['OTUD4', 'PTEN', 'HHEX', 'PRKCB', 'DDIT4', 'TMBIM6', 'LILRA2', 'EGFR', 'ERBB4']	9	['FLT3', 'EPHB2', 'CISH', 'LMTK2', 'NOTCH3', 'NKD1', 'CALR']	7	[]	0	[]	0
positive	CC1_3	miRNA_targets	endothelial cell migration (GO:0043542)	0.0423984	GO:0043542	PLXND1;PLEKHG5;GIPC1;RAB13;CYP1B1;MYH9;EMP2;RHOA;LOXL2;VEGFA	[]	0	['RAB13', 'EMP2']	2	[]	0	[]	0
positive	CC1_3	cpg_genes	positive regulation of transcription from RNA polymerase II promoter (GO:0045944)	0.0447735	GO:0045944	ONECUT2;IKZF2;MEOX1;GLI2;CSRP3;HHEX;PITX2;TEAD2;EOMES;ZBTB38;HNF1B;SREBF2;ETV5;ZEB2;TOX2;TFDP1;SFRP2;TRAF6;RARA;HDAC4;NFIX;SRF;LRP5;BARX2;NPAS3;RXRA;PRDM16;HOXC4;HES1;OTX1;NKX6-1;MEF2D;ZNF462;TFAP2B;EGR2;NPM1;TGFB2;TGFB3;PDX1;PBX2;TBX5;ESR1;BMP4;IL6;TLX2;HOXD3;SIM1;TAF4;SSBP3	['HHEX', 'MEF2D', 'NPM1', 'TGFB2', 'ESR1', 'TAF4']	6	['NFIX']	1	[]	0	['TOX2', 'NPAS3']	2
positive	CC1_3	both	positive regulation of sequence-specific DNA binding transcription factor activity (GO:0051091)	0.0449113	GO:0051091	HDAC4;SRF;CAMK2A;PTEN;BCL10;PHB2;CLU;EDA2R;RPS6KA4;NEUROD1;SHH;IRAK1;S100A12;EP300;NKX6-1;PPARGC1A;FZD1;NPM1;CAMK1D;PRKCB;IRAK4;ESR1;NFKB1;ESR2;VEGFA;IL6;FER;CD40LG;IL1B;TRAF6;KIT;JMY;UBE2N;TAB2;ARHGEF2;UBE2V1;PLPP3;TLR4;HSPA1B;CARD11;HSPA1A	['PTEN', 'PPARGC1A', 'NPM1', 'PRKCB', 'ESR1', 'JMY', 'TLR4', 'HSPA1B']	8	['CAMK2A', 'PHB2', 'CLU', 'CD40LG', 'UBE2N', 'UBE2V1']	6	[]	0	[]	0
positive	CC1_3	both	positive regulation of cell morphogenesis involved in differentiation (GO:0010770)	0.0475719	GO:0010770	NGFR;DMTN;PLXND1;NCOA3;TRIOBP;RHOA;CUX2;ARHGDIA;CAPRIN1;MYADM;PLXNA2;FLNA;CALR;DOCK1;CRK;RREB1	['NCOA3', 'FLNA', 'CRK']	3	['NGFR', 'CALR']	2	[]	0	[]	0
positive	CC1_3	both	positive regulation of I-kappaB kinase/NF-kappaB signaling (GO:0043123)	0.0489975	GO:0043123	GPR89A;TRAF3IP2;LPAR1;BCL10;INAVA;EDA2R;TMEM101;GJA1;IRAK1;S100A12;FLNA;TMED4;NDFIP2;PRKCB;PLEKHG5;F2R;IRAK4;TICAM1;RHOA;PPM1A;CD4;TNIP2;TRAF6;IL1B;C18ORF32;UBE2N;REL;F2RL1;TAB2;TLR7;UBE2V1;LTBR;TLR4	['FLNA', 'NDFIP2', 'PRKCB', 'TLR4']	4	['PPM1A', 'UBE2N', 'UBE2V1']	3	[]	0	['INAVA', 'NDFIP2']	2
positive	CC1_4	both	negative regulation of gene expression (GO:0010629)	4.63578e-17	GO:0010629	RB1;SPI1;UBP1;TNF;ARHGAP35;YY1;SALL1;MYB;CAPN3;HOXA7;MEF2C;MAP2K1;SMARCC2;IGFBP5;DAPK1;SOX14;KCTD1;POU3F3;FOXP1;ERN1;SFRP2;HIST2H3A;MYCN;CLOCK;TP53;NOTCH2;ZNF154;KHDRBS1;NOTCH1;SHMT1;FOXG1;PDGFB;TWIST1;GIGYF2;TTBK1;FXR1;LARP1;HIST1H3A;NACC1;PATZ1;TFAP2A;TFAP2B;ZNF263;JUN;SMAD4;POU2F1;CBX3;ZBTB16;NONO;H3F3A;EIF2AK2;HMGA2;NR2F2;FOXN3;MEX3D;BMP7;NFKB1;SMARCA4;MLXIPL;HIST1H4A;LHX1;CAPRIN1;FGF19;CPEB3…	['RB1', 'ARHGAP35', 'SALL1', 'MAP2K1', 'IGFBP5', 'DAPK1', 'HIST2H3A', 'CLOCK', 'ZNF154', 'PDGFB', 'FXR1', 'JUN', 'SMAD4', 'CBX3', 'NONO', 'HMGA2', 'BTG2', 'ZC3H4', 'SNX12', 'NKAP', 'GLI3', 'ZIC2', 'JARID2', 'SIRT1', 'CRY2', 'DEPDC1', 'PPARA', 'BAHD1', 'E2F1', 'ATF7IP', 'KLF4', 'HSPA1B']	32	['MYB', 'NR2F2', 'TBX20']	3	[]	0	[]	0
positive	CC1_4	both	positive regulation of transcription, DNA-templated (GO:0045893)	2.70817e-16	GO:0045893	FOXA1;RB1;SPI1;CRTC1;CD81;RORA;TNF;SOX2;SALL1;MYC;MYB;NAMPT;AKT1;CAPN3;PITX2;CCNL1;HOXA7;IER5;SOX4;MEF2C;SMARCC1;MAP2K1;SMARCC2;LMO2;MITF;POU3F1;POU3F3;NIF3L1;SFRP2;MYCN;HOXB3;TFAM;PRKD1;CLOCK;TP53;KMT2D;GCM1;NOTCH1;DLX5;PDGFB;TWIST1;GATA4;BCL10;MRPL12;PPP3R1;CAMTA1;HOXC4;ALX1;OTX2;WNT1;NKX6-1;BPTF;TFAP2A;WWTR1;TFAP2B;JUN;AFAP1L2;SMAD4;JAG1;POU2F1;JUP;AUTS2;FZD4;ZBTB16;ECD;HMGA2;ESRRG;NR2F2;FOXN3…	['FOXA1', 'RB1', 'RORA', 'SOX2', 'SALL1', 'MYC', 'CCNL1', 'MAP2K1', 'HOXB3', 'TFAM', 'CLOCK', 'PDGFB', 'PPP3R1', 'CAMTA1', 'BPTF', 'WWTR1', 'JUN', 'SMAD4', 'JAG1', 'HMGA2', 'PHOX2B', 'GDNF', 'AGO1', 'NFE2L1', 'CD40', 'MEOX2', 'GLI3', 'MED17', 'ZIC2', 'PELP1', 'PAX6', 'FOS', 'SIRT1', 'POU5F1', 'SENP1', 'PPARA', 'NFAT5', 'SMARCD1', 'UHRF1', 'DLL1', 'ERBB4', 'TP53INP1', 'ERBB2', 'E2F1', 'E2F5', 'ATF…	50	['MYB', 'NR2F2', 'FOSL1', 'TEAD1', 'USP22', 'RRP1B', 'SSBP2']	7	[]	0	[]	0
positive	CC1_4	both	negative regulation of apoptotic process (GO:0043066)	2.4296e-14	GO:0043066	MRE11;TNFRSF6B;IGF1R;MYC;ARHGDIA;CFL1;AKT1;CAPN3;MAGEA3;EPHA5;PDGFRB;EPHA4;PDGFRA;MEF2C;PRKCA;POU3F3;POU3F4;TYRO3;TP53;NAIP;EPHA2;NOTCH2;CSF1R;NOTCH1;HPN;SLC30A10;MTDH;BAG3;BAG1;SFN;WNT1;MCL1;TFAP2A;TFAP2B;EGR3;BDNF;CIDEA;TNFRSF10B;HMGA2;TNFRSF10A;BFAR;NFKB1;NR4A2;SON;GDNF;WNK3;BCL2;CD27;BCL2L1;TP73;DDR1;YWHAE;FMN2;OPA1;CASP3;NUP62;FFAR4;CD38;ERC1;IL10;USP47;DFFA;RIPK2;ANXA4;NME2;SIRT1;DDAH2;KIT;…	['MRE11', 'MYC', 'EPHA4', 'NAIP', 'MCL1', 'TNFRSF10B', 'HMGA2', 'SON', 'GDNF', 'WNK3', 'BCL2', 'DFFA', 'SIRT1', 'FXN', 'CD44', 'DLL1', 'DNAJB6', 'ERBB4', 'ERBB2', 'BNIP2', 'BNIP3', 'CFLAR', 'KLF4', 'HSPA1B']	24	['PRKCA', 'SFN', 'FFAR4', 'CD40LG']	4	[]	0	[]	0
positive	CC1_4	both	regulation of transcription, DNA-templated (GO:0006355)	2.81544e-14	GO:0006355	RB1;SPI1;SOX2;SOX1;PPP2R1A;ZNF726;MYC;MYB;AKT1;HOXA7;SOX4;HES6;SMARCC1;MEF2C;SMARCC2;SOX14;NIF3L1;SFRP2;TFAM;CLOCK;TP53;ZBED9;ZNF154;CRABP2;FOXG1;PDGFB;TWIST1;BAZ2A;GATA4;BCL10;MRPL12;ZNHIT3;ALX1;PATZ1;ZNF264;WWTR1;JUN;AFAP1L2;ZNF263;ZNF383;FZD4;THAP12;NR2F2;SMARCA4;FOSL2;FOSL1;SNAI1;NANOG;MMS19;SIM1;TP73;BARHL1;BARHL2;CDKN1B;SETD3;ZNF490;OGG1;NKAP;HNF4G;AKR1B1;BRCA1;GLI3;MED17;ING4;HINT1;MECOM;Z…	['RB1', 'SOX2', 'MYC', 'TFAM', 'CLOCK', 'ZNF154', 'PDGFB', 'BAZ2A', 'ZNF264', 'WWTR1', 'JUN', 'THAP12', 'NKAP', 'GLI3', 'MED17', 'ZNF805', 'JARID2', 'PAX6', 'FOS', 'SIRT1', 'POU5F1', 'DEPDC1', 'PPARA', 'SATB2', 'APBB2', 'CDX2', 'NR6A1', 'FOXA1', 'RORA', 'NUCKS1', 'ARHGAP35', 'SALL1', 'MAP2K1', 'ZNF317', 'ZNF793', 'BPTF', 'TRAPPC2', 'SMAD4', 'CBX3', 'NONO', 'HMGA2', 'NFE2L1', 'ZC3H4', 'HMGB3', 'EL…	58	['MYB', 'NR2F2', 'FOSL1', 'BARHL1', 'TEAD1', 'ZNF573', 'ZNF551', 'TBX20', 'USP22', 'SSBP2']	10	[]	0	[]	0
positive	CC1_4	miRNA_targets	negative regulation of apoptotic process (GO:0043066)	2.83762e-14	GO:0043066	DDR1;YWHAE;MRE11;TNFRSF6B;IGF1R;OPA1;MYC;ARHGDIA;CASP3;CFL1;NUP62;AKT1;ERC1;MAGEA3;EPHA5;IL10;PDGFRB;PDGFRA;USP47;DFFA;RIPK2;ANXA4;NME2;SIRT1;DDAH2;KIT;TYRO3;BIRC5;BIRC6;CRYAA;MET;FXN;TP53;BIRC2;NAIP;CD44;BIRC3;EPHA2;NOTCH2;CSF1R;NOTCH1;BCL2A1;SRC;HDAC1;LEF1;XIAP;SLC30A10;NOL3;DLL1;THBS1;MTDH;FAM129B;DNAJB6;BAG3;BAG1;ERBB2;BNIP2;SFN;WNT1;MCL1;BNIP3;CIDEA;TNFRSF10B;HMGA2;TNFRSF10A;BFAR;CFLAR;KLF4;…	['MRE11', 'MYC', 'DFFA', 'SIRT1', 'FXN', 'NAIP', 'CD44', 'DLL1', 'DNAJB6', 'ERBB2', 'BNIP2', 'MCL1', 'BNIP3', 'TNFRSF10B', 'HMGA2', 'CFLAR', 'KLF4', 'SON', 'BCL2', 'HSPA1B']	20	['SFN', 'CD40LG']	2	[]	0	[]	0
positive	CC1_4	both	regulation of transcription from RNA polymerase II promoter (GO:0006357)	1.24501e-13	GO:0006357	RB1;SPI1;SOX2;MYC;MYB;NAMPT;MAGEA2;CCNL1;HOXA7;IER5;SOX4;MEF2C;SMARCC1;SMARCC2;SOX14;SFRP2;HOXB3;TFAM;PRKD1;CLOCK;TP53;ZBED9;FOXG1;NEDD4L;TWIST1;GATA4;MTDH;PPP3R1;HOXC4;ALX1;WWTR1;ZNF263;JUN;JAG1;JUP;THAP12;NR2F2;GDF5;SMARCA4;FOSL2;FOSL1;AGO1;SNAI1;NANOG;CPEB3;SIM1;HOXD9;TP73;BARHL1;BARHL2;CD40;RARG;SETD3;HNF4G;AKR1B1;TCF21;BRCA1;MEOX2;GLI3;MED17;MECOM;ZMYM4;HNF4A;TEAD1;NCOA1;FOXD3;BRD2;LEFTY1;FO…	['RB1', 'SOX2', 'MYC', 'CCNL1', 'HOXB3', 'TFAM', 'CLOCK', 'PPP3R1', 'WWTR1', 'JUN', 'JAG1', 'THAP12', 'GDF5', 'AGO1', 'CD40', 'MEOX2', 'GLI3', 'MED17', 'LEFTY1', 'PAX6', 'FOS', 'SIRT1', 'POU5F1', 'PPARA', 'SATB2', 'CDX2', 'IFNB1', 'SKI', 'NR6A1', 'FOXA1', 'RORA', 'NUCKS1', 'ARHGAP35', 'SALL1', 'CCND1', 'CAMTA1', 'SKIL', 'BPTF', 'SMAD4', 'HMGA2', 'PHOX2B', 'BMP3', 'GDNF', 'NFE2L1', 'ZC3H4', 'FASLG…	57	['MYB', 'NR2F2', 'FOSL1', 'HOXD9', 'BARHL1', 'TEAD1', 'RRP1B', 'TBX20', 'SSBP2']	9	[]	0	[]	0
positive	CC1_4	miRNA_targets	intrinsic apoptotic signaling pathway (GO:0097193)	1.61461e-11	GO:0097193	PPP1R15A;CEBPB;BCL2A1;DIABLO;BRCA1;BAG6;CASP9;CASP14;HINT1;BCL2L11;AIFM1;TP53BP2;E2F1;SFN;APOPT1;BAK1;PDK1;MCL1;MOAP1;APAF1;BNIP3;CIDEB;TNFRSF10B;BCL2;CYCS;BAX;CD24;TP53;EPHA2;TP73;BCL2L1	['CASP9', 'BCL2L11', 'E2F1', 'MCL1', 'BNIP3', 'TNFRSF10B', 'BCL2', 'BAX']	8	['SFN', 'APOPT1']	2	[]	0	[]	0
positive	CC1_4	miRNA_targets	negative regulation of gene expression (GO:0010629)	2.66741e-11	GO:0010629	BTG2;CIITA;SPI1;CDKN1B;ZC3H4;SNX12;NKAP;UBP1;ZC3H8;BRCA1;TNF;ARHGAP35;ING4;YY1;FLCN;TRIM6;SIN3A;MYB;FLOT2;LRRFIP1;JARID2;USP47;MAP2K1;SMARCC2;IGFBP5;DAPK1;SIRT1;FOXP1;NCOR2;ERN1;HIST2H3A;MYCN;TFDP2;ELF3;ZNF639;CRY2;BIRC5;PPARA;CLOCK;TP53;NOTCH2;ZNF154;KHDRBS1;NOTCH1;HDAC1;SHMT1;LEF1;PRICKLE1;TYMS;GIGYF2;FAM129B;FXR1;BCLAF1;LARP1;HIST1H3A;ZNF749;NACC1;E2F1;IGF2BP3;PATZ1;ZNF587;ATF7IP;KDM4A;SMAD4;P…	['BTG2', 'ZC3H4', 'SNX12', 'NKAP', 'ARHGAP35', 'JARID2', 'MAP2K1', 'IGFBP5', 'DAPK1', 'SIRT1', 'HIST2H3A', 'CRY2', 'PPARA', 'CLOCK', 'ZNF154', 'FXR1', 'E2F1', 'ATF7IP', 'SMAD4', 'CBX3', 'NONO', 'HMGA2', 'KLF4', 'HSPA1B']	24	['MYB']	1	[]	0	[]	0
positive	CC1_4	miRNA_targets	regulation of cysteine-type endopeptidase activity involved in apoptotic process (GO:0043281)	3.21663e-10	GO:0043281	YWHAE;TNFRSF6B;SRC;LEF1;XIAP;NOD1;HMGB1;TNF;THBS1;SOX2;DNAJB6;MYC;CASP1;AKT1;APOPT1;SFN;MAGEA3;USP47;DAPK1;CARD8;TNFRSF10B;TNFRSF10A;KLF4;SIRT1;VEGFA;CYCS;NAIP;CD44	['SOX2', 'DNAJB6', 'MYC', 'DAPK1', 'TNFRSF10B', 'KLF4', 'SIRT1', 'NAIP', 'CD44']	9	['APOPT1', 'SFN']	2	[]	0	[]	0
positive	CC1_4	both	positive regulation of gene expression (GO:0010628)	7.56167e-10	GO:0010628	RB1;SPI1;RORA;CLU;TNF;SOX2;SALL1;MYC;MYB;AKT1;CAPN3;SOX4;MEF2C;SMARCC1;MAP2K1;SMARCC2;RPS7;MITF;ANK3;POU3F1;POU3F3;ERN1;NIF3L1;HIST2H3A;MYCN;HGS;TFAM;CLOCK;TP53;NOTCH1;DLX5;HPN;PDGFB;TWIST1;GATA4;BCL10;MRPL12;TTBK1;FXR1;WNT6;HIST1H3A;ALX1;OTX2;WNT1;BPTF;TFAP2A;TFAP2B;JUN;AFAP1L2;SMAD4;FZD4;ZBTB16;H3F3A;PYM1;HMGA2;ESRRG;NR2F2;FOXN3;BMP7;NFKB1;SMARCA4;MLXIPL;HIST1H4A;SP1;LHX1;SNAI1;MMS19;CPEB3;NFE2…	['RB1', 'RORA', 'SOX2', 'SALL1', 'MYC', 'MAP2K1', 'RPS7', 'HIST2H3A', 'TFAM', 'CLOCK', 'PDGFB', 'FXR1', 'BPTF', 'JUN', 'SMAD4', 'HMGA2', 'NFE2L1', 'GLI3', 'MED17', 'ZIC2', 'PAX6', 'FOS', 'PPARA', 'POLR2A', 'ERBB4', 'TP53INP1', 'ERBB2', 'E2F1', 'MAPK1', 'ATF7IP', 'KLF4', 'MYO1C', 'TAF8', 'HSPA1B']	34	['CLU', 'MYB', 'NR2F2', 'TEAD1', 'USP22']	5	[]	0	[]	0
positive	CC1_4	both	regulation of cysteine-type endopeptidase activity involved in apoptotic process (GO:0043281)	5.05878e-09	GO:0043281	YWHAE;TNFRSF6B;SRC;LEF1;XIAP;NOD1;HMGB1;TNF;THBS1;SOX2;DNAJB6;MYC;CASP1;AKT1;APOPT1;SFN;MAGEA3;USP47;TFAP2B;DAPK1;CARD8;TNFRSF10B;FOXL2;TNFRSF10A;KLF4;SIRT1;VEGFA;CYCS;AVP;NAIP;CD44	['SOX2', 'DNAJB6', 'MYC', 'DAPK1', 'TNFRSF10B', 'KLF4', 'SIRT1', 'NAIP', 'CD44']	9	['APOPT1', 'SFN']	2	[]	0	[]	0
positive	CC1_4	miRNA_targets	positive regulation of intracellular signal transduction (GO:1902533)	6.78582e-09	GO:1902533	DDR1;KLB;CD40;CXCL9;DUSP19;FASLG;TREM2;PTPRJ;HMGB1;TNF;PIK3CG;IGF1R;SOX2;FLCN;CASP8;CASP10;NUP62;CASP1;MAP3K7;TMED4;EPHA5;PDGFRB;PDGFRA;RIPK2;PLEKHG5;SIRT1;TNFRSF1A;RRAGA;RRAGD;KIT;TYRO3;RBCK1;PRKD1;MET;TP53;BIRC2;BIRC3;EPHA2;CSF1R;BECN1;SRC;NOD1;BCL10;THBS1;RTN4;MTDH;SLC9A3R1;NEUROD2;BCLAF1;BCL2L11;ERBB2;HMOX1;RICTOR;TNFRSF10B;TNFRSF10A;CFLAR;PUM2;VEGFA;AXL;FGF19;C18ORF32;BCL2;CD27;BAX;PLXNB1;GR…	['KLB', 'CD40', 'FASLG', 'PIK3CG', 'SOX2', 'SIRT1', 'RRAGD', 'BCL2L11', 'ERBB2', 'TNFRSF10B', 'CFLAR', 'BCL2', 'BAX', 'GRB2', 'MAP3K14']	15	[]	0	[]	0	[]	0
positive	CC1_4	both	intrinsic apoptotic signaling pathway (GO:0097193)	1.0344e-08	GO:0097193	PPP1R15A;CEBPB;BCL2A1;DIABLO;BRCA1;BAG6;CASP9;CASP14;HINT1;BCL2L11;AIFM1;TP53BP2;E2F1;CYP1B1;SFN;APOPT1;BAK1;PDK1;MCL1;MOAP1;APAF1;BNIP3;CIDEB;TNFRSF10B;BCL2;CYCS;BAX;CD24;TP53;EPHA2;TP73;BCL2L1	['CASP9', 'BCL2L11', 'E2F1', 'MCL1', 'BNIP3', 'TNFRSF10B', 'BCL2', 'BAX']	8	['SFN', 'APOPT1']	2	[]	0	[]	0
positive	CC1_4	cpg_genes	regulation of transcription from RNA polymerase II promoter (GO:0006357)	1.78039e-08	GO:0006357	RB1;BARHL1;FOXA1;BARHL2;RARG;ONECUT2;CD81;ONECUT1;TCF21;RORA;MEOX2;GLI3;SALL1;MECOM;HOXA7;PITX2;TEAD1;BRD2;FOXD3;MEF2C;LEFTY1;FOXD2;ZHX2;KLF13;TCF15;LMO2;SOX14;KCTD1;PAX6;MITF;FOXL2;KLF14;SFRP2;NR5A2;GAL;HOXB3;CDH13;IRF5;HDAC4;HDAC5;ZBED9;DLX4;DLX5;SATB2;FOXG1;LRP5;NEDD4L;TWIST1;HOXD13;FOXK1;ASCL2;TCEAL5;TBX20;HOXC4;ALX1;OTX2;NKX6-1;CRYM;LEFTY2;IRX1;TFAP2A;WWTR1;TFAP2B;ZNF263;JUN;KDM4C;JUP;CDX2;A…	['RB1', 'FOXA1', 'RORA', 'MEOX2', 'GLI3', 'SALL1', 'LEFTY1', 'PAX6', 'HOXB3', 'SATB2', 'WWTR1', 'JUN', 'CDX2', 'PHOX2B', 'NR6A1', 'GDNF']	16	['BARHL1', 'TEAD1', 'TBX20', 'NR2F2', 'HOXD9']	5	[]	0	[]	0
positive	CC1_4	miRNA_targets	negative regulation of cellular process (GO:0048523)	3.50838e-08	GO:0048523	BTG2;TES;CDKN1B;SNX12;ARHGAP1;AKR1B1;PTPRJ;ADARB1;CLU;ING4;FLCN;PPP2R1A;MYC;HNF4A;ARHGDIA;SESN2;ARHGDIB;NUP62;TMEM109;SOX4;HIST1H2AC;HIST1H2AB;KCNH2;IL10;MAP2K1;AXIN2;SIRT1;RNF167;DDAH1;HGS;TXNIP;PRKD1;TP53;TNFRSF21;BECN1;NOTCH1;NEDD4L;DLL1;CDKN2AIP;RTN4;FAM129B;SNX3;SLC9A3R1;PODXL;GNG4;TP53INP1;TP53BP2;WNT1;SKIL;ATG5;SMAD4;CDKN2C;CDKN2A;BNIP3;THAP12;IFNLR1;KLF4;MARCH5;PTPN14;BMP7;CHERP;SMARCA4;S…	['BTG2', 'TES', 'SNX12', 'ARHGAP1', 'ADARB1', 'MYC', 'SESN2', 'TMEM109', 'MAP2K1', 'SIRT1', 'DDAH1', 'TXNIP', 'TNFRSF21', 'DLL1', 'PODXL', 'TP53INP1', 'SKIL', 'SMAD4', 'BNIP3', 'THAP12', 'IFNLR1', 'KLF4', 'CHERP', 'SKI', 'CDK6', 'BCL2', 'HSPA1B']	27	['CLU']	1	[]	0	[]	0
positive	CC1_4	miRNA_targets	positive regulation of transcription, DNA-templated (GO:0045893)	1.06661e-07	GO:0045893	SPI1;CRTC1;TNF;SOX2;MYC;MYB;NAMPT;AKT1;CCNL1;IER5;SOX4;SMARCC1;MAP2K1;SMARCC2;NIF3L1;MYCN;TFAM;PRKD1;CLOCK;TP53;KMT2D;GCM1;NOTCH1;GATA4;BCL10;MRPL12;PPP3R1;CAMTA1;WNT1;BPTF;AFAP1L2;SMAD4;JAG1;POU2F1;FZD4;ECD;HMGA2;FOXN3;SUPT5H;BMP7;NFKB1;SMARCA4;FOSL2;FOSL1;NR4A2;SP1;AGO1;SNAI1;NANOG;MMS19;NFE2L1;TP73;PHF19;CIITA;CD40;SETD3;HNF4G;AKR1B1;ZC3H8;BRCA1;HMGB1;YBX1;MED17;FLCN;SIN3A;HNF4A;NUP62;PELP1;IL…	['SOX2', 'MYC', 'CCNL1', 'MAP2K1', 'TFAM', 'CLOCK', 'PPP3R1', 'CAMTA1', 'BPTF', 'SMAD4', 'JAG1', 'HMGA2', 'AGO1', 'NFE2L1', 'CD40', 'MED17', 'PELP1', 'FOS', 'SIRT1', 'POU5F1', 'SENP1', 'PPARA', 'NFAT5', 'SMARCD1', 'UHRF1', 'DLL1', 'TP53INP1', 'ERBB2', 'E2F1', 'E2F5', 'ATF7IP', 'IFNB1', 'KLF4', 'SKI', 'TAF8']	35	['MYB', 'FOSL1', 'USP22', 'RRP1B', 'SSBP2']	5	[]	0	[]	0
positive	CC1_4	both	negative regulation of cellular process (GO:0048523)	2.04775e-07	GO:0048523	COL18A1;BTG2;RARG;TES;CDKN1B;SNX12;ARHGAP1;AKR1B1;PTPRJ;CXCL1;ADARB1;CLU;ING4;FLCN;PPP2R1A;MYC;HNF4A;ARHGDIA;SESN2;ARHGDIB;NUP62;CYP1B1;TMEM109;SOX4;HIST1H2AC;HIST1H2AB;KCNH2;IL10;MAP2K1;DSCAM;TSC2;AXIN2;SIRT1;RNF167;SFRP2;DDAH1;HGS;TXNIP;CDH13;PRKD1;TP53;TNFRSF21;BECN1;NOTCH1;NEDD4L;DLL1;CDKN2AIP;RTN4;FAM129B;SNX3;SLC9A3R1;PODXL;GNG4;ERBB4;TP53INP1;TP53BP2;APBB2;MSX1;WNT1;SKIL;ATG5;TFAP2A;TFAP2B…	['BTG2', 'TES', 'SNX12', 'ARHGAP1', 'ADARB1', 'MYC', 'SESN2', 'TMEM109', 'MAP2K1', 'SIRT1', 'DDAH1', 'TXNIP', 'TNFRSF21', 'DLL1', 'PODXL', 'ERBB4', 'TP53INP1', 'APBB2', 'SKIL', 'SMAD4', 'BNIP3', 'THAP12', 'IFNLR1', 'KLF4', 'CHERP', 'SKI', 'CDK6', 'BCL2', 'HSPA1B']	29	['CLU']	1	[]	0	[]	0
positive	CC1_4	miRNA_targets	extrinsic apoptotic signaling pathway via death domain receptors (GO:0008625)	3.25889e-07	GO:0008625	MOAP1;CRADD;DIABLO;SORT1;TNFRSF10B;FASLG;TNFRSF10A;TNF;TNFRSF1A;CASP8;BAG3;BCL2;BAX	['SORT1', 'TNFRSF10B', 'FASLG', 'BCL2', 'BAX']	5	[]	0	[]	0	[]	0
positive	CC1_4	both	regulation of gene expression (GO:0010468)	4.93953e-07	GO:0010468	RB1;ZNF573;RORA;CLU;TNF;YY1;SOX2;SALL1;SOX1;PPP2R1A;ZNF726;MYC;MYB;AKT1;PITX2;SOX4;ZNF200;HES6;MEF2C;MAP2K1;RPS7;MITF;ANK3;POU3F1;POU3F3;SFRP2;MYCN;HGS;ZNF317;TFAM;CLOCK;TP53;ZNF551;ZNF793;NOTCH2;KMT2D;GCM1;ZNF154;NOTCH1;CRABP2;DLX4;HPN;TCF7;PDGFB;TWIST1;BAZ2A;GATA4;TTBK1;ZFP36L1;WNT6;HIST1H3A;ZNHIT3;PATZ1;BPTF;TFAP2A;TRAPPC2;ZNF264;WWTR1;TFAP2B;ZNF263;ZNF383;NONO;HMGA2;ESRRG;NFKB1;PHOX2B;PUM2;ML…	['RB1', 'RORA', 'SOX2', 'SALL1', 'MYC', 'MAP2K1', 'RPS7', 'ZNF317', 'TFAM', 'CLOCK', 'ZNF793', 'ZNF154', 'PDGFB', 'BAZ2A', 'ZFP36L1', 'BPTF', 'TRAPPC2', 'ZNF264', 'WWTR1', 'NONO', 'HMGA2', 'PHOX2B', 'SON', 'CDK6', 'GDNF', 'CDK4', 'ATM', 'SNX12', 'HMGB3', 'ELAVL2', 'ZNF805', 'PAX6', 'SIRT1', 'POU5F1', 'TAPBP', 'HNRNPH1', 'POLR2A', 'E2F1', 'MAPK1', 'APBB2', 'SORT1', 'KLF4', 'NR6A1', 'HSPA1B']	44	['ZNF573', 'CLU', 'MYB', 'ZNF551', 'DDX19A', 'RRP1B', 'SSBP2']	7	[]	0	[]	0
positive	CC1_4	cpg_genes	positive regulation of transcription, DNA-templated (GO:0045893)	5.13027e-07	GO:0045893	RB1;FOXA1;RARG;ONECUT2;CD81;ONECUT1;TCF21;RORA;MEOX2;GLI3;SALL1;MECOM;ZIC2;ZIC1;CD38;CAPN3;HOXA7;PITX2;TEAD1;FOXD3;MEF2C;FOXD2;LMO2;PAX6;MITF;FOXL2;KLF14;POU3F1;POU3F3;SFRP2;NR5A2;GAL;HOXB3;CDH13;IRF5;HDAC4;HDAC5;DLX5;PDGFB;LRP5;TWIST1;HOXD13;ERBB4;HOXC4;ALX1;OTX2;NKX6-1;TFAP2A;WWTR1;TFAP2B;JUN;JUP;AUTS2;ZBTB16;ESRRG;NR2F2;MEIS2;PHOX2B;NR4A2;MLXIPL;GDNF;TLX2;LHX1;NAA16;LHX4;SIM1;BMPR1B;NEUROG1	['RB1', 'FOXA1', 'RORA', 'MEOX2', 'GLI3', 'SALL1', 'ZIC2', 'PAX6', 'HOXB3', 'PDGFB', 'ERBB4', 'WWTR1', 'JUN', 'PHOX2B', 'GDNF']	15	['TEAD1', 'NR2F2']	2	[]	0	[]	0
positive	CC1_4	cpg_genes	regulation of transcription, DNA-templated (GO:0006355)	5.20958e-07	GO:0006355	RB1;BARHL1;FOXA1;BARHL2;OGG1;ONECUT1;CHD7;HMGB3;RORA;GLI3;ELAVL2;SALL1;SOX1;MECOM;ZIC2;ZIC1;CD38;CAPN3;HOXA7;PITX2;TEAD1;ZIK1;ZNF200;HES6;BRD2;FOXD3;MEF2C;FOXD2;ZHX2;KLF13;TCF15;SOX14;KCTD1;PAX6;MITF;FOXL2;POU3F1;POU3F3;SFRP2;NR5A2;PAX9;DEPDC1;HDAC4;HDAC5;ZBED9;ZNF471;DLX4;DLX5;SATB2;FOXG1;PDGFB;LRP5;TWIST1;HOXD13;FOXK1;ASCL2;CIART;TCEAL5;ZNHIT3;ERBB4;BAHD1;TBX20;ALX1;APBB2;OTX2;TFAP2A;WWTR1;TFAP…	['RB1', 'FOXA1', 'HMGB3', 'RORA', 'GLI3', 'ELAVL2', 'SALL1', 'ZIC2', 'PAX6', 'DEPDC1', 'SATB2', 'PDGFB', 'ERBB4', 'BAHD1', 'APBB2', 'WWTR1', 'JUN', 'CDX2', 'NR6A1']	19	['BARHL1', 'TEAD1', 'TBX20', 'NR2F2']	4	[]	0	[]	0
positive	CC1_4	miRNA_targets	G1/S transition of mitotic cell cycle (GO:0000082)	5.91641e-07	GO:0000082	CDKN1B;MCM7;PRIM1;MCM10;TYMS;CCND1;MYC;EIF4EBP1;E2F1;RCC1;CDKN2C;RRM2;CDKN2A;CDC25A;CDK6;CCNE2;NASP;TFDP2;CDK4;MCM3;MCM4;MCM5;MCM6;CRLF3;MCM2	['CCND1', 'MYC', 'E2F1', 'RRM2', 'CDK6', 'CDK4', 'MCM5', 'MCM2']	8	[]	0	[]	0	[]	0
positive	CC1_4	both	negative regulation of cell proliferation (GO:0008285)	8.83317e-07	GO:0008285	COL18A1;BTG2;RARG;TES;CDKN1B;AKR1B1;PTPRJ;CXCL1;ADARB1;SOX2;ING4;FLCN;MYC;HNF4A;NUP62;CYP1B1;SOX4;HIST1H2AC;HIST1H2AB;IL10;MAP2K1;IGFBP5;TSC2;AXIN2;MTSS1;SFRP2;DDAH1;HGS;STRAP;CDH13;TP53;B4GALT7;NOTCH1;HPN;DLL1;FAM129B;SLC9A3R1;ERBB4;TP53INP1;E2F1;HMOX1;MFN2;E2F3;TFAP2A;TFAP2B;CDKN2C;CDKN2A;NOS3;THAP12;EIF2AK2;IFNLR1;KLF4;GDF5;PTPN14;CHERP;SKI;TFAP4;CDK6;SST;CTNNB1;PLXNB1;MDM4;BMPR1B;HSPA1B;TP73;…	['BTG2', 'TES', 'ADARB1', 'SOX2', 'MYC', 'MAP2K1', 'IGFBP5', 'DDAH1', 'DLL1', 'ERBB4', 'TP53INP1', 'E2F1', 'MFN2', 'THAP12', 'IFNLR1', 'KLF4', 'GDF5', 'CHERP', 'SKI', 'CDK6', 'HSPA1B']	21	[]	0	[]	0	[]	0
positive	CC1_4	miRNA_targets	regulation of release of cytochrome c from mitochondria (GO:0090199)	1.05125e-06	GO:0090199	HRK;MOAP1;BIK;BNIP3;CIDEB;NOL3;CLU;BCL2L11;OPA1;AKT1;BAX;APOPT1;FXN;TP53;BCL2L1	['BNIP3', 'BCL2L11', 'BAX', 'FXN']	4	['CLU', 'APOPT1']	2	[]	0	[]	0
positive	CC1_4	both	negative regulation of transcription from RNA polymerase II promoter (GO:0000122)	1.38048e-06	GO:0000122	RB1;ZNF451;RARG;CIITA;TCF21;AKR1B1;FASLG;HMGB1;TNF;GLI3;ARHGAP35;YY1;SOX2;FLCN;SALL1;CCND1;SIN3A;MYC;MYB;MAGEA2;LRRFIP1;HOXA7;HIST1H1B;FOXD3;MEF2C;LEFTY1;ZHX2;KLF12;TGIF2;SOX14;KCTD1;MITF;SIRT7;SIRT1;POU5F1;NCOR2;ZEB2;CRY2;PPARA;TP53;HDAC4;HDAC5;CEBPB;NOTCH1;DLX4;HDAC1;UHRF1;SRF;PDGFB;NEDD4L;TWIST1;ASCL2;MTDH;BAG3;TBX20;E2F1;ALX1;NKX6-1;CRYM;SKIL;BPTF;IRX1;TFAP2A;TFAP2B;ZNF263;JUN;SMAD4;CDX2;STAT…	['RB1', 'ZNF451', 'FASLG', 'GLI3', 'ARHGAP35', 'SOX2', 'SALL1', 'CCND1', 'MYC', 'LEFTY1', 'SIRT1', 'POU5F1', 'CRY2', 'PPARA', 'UHRF1', 'PDGFB', 'E2F1', 'SKIL', 'BPTF', 'JUN', 'SMAD4', 'CDX2', 'HMGA2', 'KLF4', 'SKI', 'NR6A1']	26	['MYB', 'TBX20', 'NR2F2', 'HOXD9']	4	[]	0	[]	0
positive	CC1_4	miRNA_targets	cellular macromolecule biosynthetic process (GO:0034645)	1.72598e-06	GO:0034645	FEN1;MRE11;MCM7;MRPS14;AKR1B1;MCM10;BRCA1;PTMS;ING4;EEF2K;RPL18A;NUP62;POLL;RPL37;NCOA1;TIPIN;RPS7;CDC25C;SIRT1;CDC25A;MCM3;RPL24;MCM4;MCM5;NUP98;MCM6;RPL28;MRRF;MCM2;GTF3C1;GTF3C3;GTF3C6;BAZ2A;RRBP1;TYMS;POLR2A;POLD1;E2F1;IGF2BP3;RPS2;CLSPN;BPTF;ABCF1;DUT;NR4A2;EXT2;RSL1D1;NASP;DRG1;MMS19;ATM;EIF4G1	['MRE11', 'MRPS14', 'RPL18A', 'RPS7', 'SIRT1', 'MCM5', 'NUP98', 'MCM2', 'BAZ2A', 'POLR2A', 'E2F1', 'BPTF', 'ATM']	13	['PTMS', 'RPL24']	2	[]	0	[]	0
positive	CC1_4	miRNA_targets	cellular response to mechanical stimulus (GO:0071260)	1.96115e-06	GO:0071260	CD40;MAP3K1;CRADD;GADD45A;BNIP3;TNFRSF10B;TNFRSF10A;BCL10;NFKB1;TNFRSF1A;CASP8;CASP1;BAK1;LTBR;MAP3K14;MAPK3	['CD40', 'BNIP3', 'TNFRSF10B', 'MAP3K14']	4	[]	0	[]	0	[]	0
positive	CC1_4	miRNA_targets	DNA damage response, signal transduction by p53 class mediator (GO:0030330)	2.05351e-06	GO:0030330	BTG2;CDKN1B;CRADD;GADD45A;BRCA1;CDC25C;NDRG1;ING4;CNOT4;CCNB1;TFAP4;TFDP2;SESN2;E2F1;BAX;SFN;ATM;MDM4;TP53;SOX4;TP73	['BTG2', 'CNOT4', 'SESN2', 'E2F1', 'BAX', 'ATM']	6	['SFN']	1	[]	0	[]	0
positive	CC1_4	miRNA_targets	cellular response to DNA damage stimulus (GO:0006974)	2.06736e-06	GO:0006974	PPP1R15A;BTG2;FEN1;SMG1;MRE11;MCM7;BCL2A1;XIAP;MCM10;BRCA1;CDKN2AIP;YY1;CASP9;CASP14;MRNIP;BCL2L11;CCND1;MYC;POLD1;E2F1;SFN;CLSPN;BAK1;WNT1;MCL1;MAPK3;VAV3;MOAP1;USP47;TIGAR;GADD45A;PARP2;INTS3;CIDEB;ZDHHC16;SIRT1;RNF169;RAD51;BCL2;BAX;GRB2;MMS19;ATM;TP53;CLOCK;EPHA2;TP73;BCL2L1	['BTG2', 'MRE11', 'CASP9', 'BCL2L11', 'CCND1', 'MYC', 'E2F1', 'MCL1', 'SIRT1', 'BCL2', 'BAX', 'GRB2', 'ATM', 'CLOCK']	14	['SFN']	1	[]	0	[]	0
positive	CC1_4	both	positive regulation of intracellular signal transduction (GO:1902533)	2.29796e-06	GO:1902533	DDR1;KLB;CD40;CXCL9;DUSP19;FASLG;TREM2;PTPRJ;HMGB1;TNF;PIK3CG;IGF1R;SOX2;FLCN;CASP8;CASP10;NUP62;CASP1;MAP3K7;WLS;TMED4;EPHA5;PDGFRB;EPHA4;PDGFRA;GPR37;RIPK2;PLEKHG5;SIRT1;TNFRSF1A;RRAGA;RRAGD;KIT;TYRO3;CDH13;TRIM15;RBCK1;PRKD1;MET;TP53;BIRC2;BIRC3;EPHA2;CSF1R;BECN1;SRC;PDGFB;NOD1;BCL10;THBS1;RTN4;MTDH;SLC9A3R1;NEUROD2;BCLAF1;BCL2L11;ERBB4;ERBB2;HMOX1;RICTOR;SASH1;KL;EIF2AK2;TNFRSF10B;TNFRSF10A;C…	['KLB', 'CD40', 'FASLG', 'PIK3CG', 'SOX2', 'EPHA4', 'SIRT1', 'RRAGD', 'PDGFB', 'BCL2L11', 'ERBB4', 'ERBB2', 'SASH1', 'TNFRSF10B', 'CFLAR', 'BCL2', 'BAX', 'GRB2', 'MAP3K14']	19	[]	0	[]	0	[]	0
positive	CC1_4	miRNA_targets	regulation of transcription, DNA-templated (GO:0006355)	5.34511e-06	GO:0006355	ZNF573;SPI1;UBP1;NUCKS1;TNF;ARHGAP35;YY1;SOX2;PPP2R1A;MYC;ZNF726;MYB;AKT1;SOX4;MAP2K1;SMARCC1;SMARCC2;FOXP4;FOXP1;NIF3L1;MYCN;ZNF317;TFAM;TP53;CLOCK;ZNF793;ZNF551;NOTCH2;KMT2D;KHDRBS1;GCM1;ZNF154;NOTCH1;CRABP2;TCF7;BAZ2A;GATA4;BCL10;MRPL12;NEUROD2;NACC1;WNT1;PATZ1;BPTF;TRAPPC2;ZNF264;AFAP1L2;SMAD4;ZNF383;POU2F1;FZD4;CBX3;NONO;THAP12;HMGA2;FOXN3;SUPT5H;BMP7;NFKB1;SMARCA4;FOSL2;FOSL1;TFCP2;SP1;SNAI…	['NUCKS1', 'ARHGAP35', 'SOX2', 'MYC', 'MAP2K1', 'ZNF317', 'TFAM', 'CLOCK', 'ZNF793', 'ZNF154', 'BAZ2A', 'BPTF', 'TRAPPC2', 'ZNF264', 'SMAD4', 'CBX3', 'NONO', 'THAP12', 'HMGA2', 'NFE2L1', 'ZC3H4', 'NKAP', 'MED17', 'ZNF805', 'JARID2', 'FOS', 'SIRT1', 'POU5F1', 'CRY2', 'PPARA', 'SMARCD1', 'SATB2', 'POLR2A', 'TP53INP1', 'ERBB2', 'E2F1', 'ATF7IP', 'RRM2', 'KLF4', 'TAF8']	40	['ZNF573', 'MYB', 'ZNF551', 'FOSL1', 'USP22', 'SSBP2']	6	[]	0	[]	0
positive	CC1_4	miRNA_targets	negative regulation of cell proliferation (GO:0008285)	5.48239e-06	GO:0008285	BTG2;TES;CDKN1B;AKR1B1;PTPRJ;ADARB1;SOX2;ING4;FLCN;MYC;HNF4A;NUP62;SOX4;HIST1H2AC;HIST1H2AB;IL10;MAP2K1;IGFBP5;AXIN2;DDAH1;HGS;STRAP;TP53;B4GALT7;NOTCH1;DLL1;FAM129B;SLC9A3R1;TP53INP1;E2F1;HMOX1;MFN2;E2F3;CDKN2C;CDKN2A;THAP12;IFNLR1;KLF4;GDF5;PTPN14;CHERP;SKI;TFAP4;CDK6;CTNNB1;PLXNB1;MDM4;HSPA1B;TP73;HSPA1A	['BTG2', 'TES', 'ADARB1', 'SOX2', 'MYC', 'MAP2K1', 'IGFBP5', 'DDAH1', 'DLL1', 'TP53INP1', 'E2F1', 'MFN2', 'THAP12', 'IFNLR1', 'KLF4', 'GDF5', 'CHERP', 'SKI', 'CDK6', 'HSPA1B']	20	[]	0	[]	0	[]	0
positive	CC1_4	miRNA_targets	positive regulation of gene expression (GO:0010628)	6.04596e-06	GO:0010628	CIITA;SPI1;SETD3;AKR1B1;BRCA1;CLU;TNF;MED17;SOX2;HNF4A;MYC;NUP62;MYB;AKT1;SOX4;IL10;NCOA1;SMARCC1;MAP2K1;SMARCC2;RPS7;FOS;ANK3;ERN1;NIF3L1;HIST2H3A;MYCN;ELF3;HGS;ZNF516;TFAM;PPARA;CLOCK;TP53;NOTCH1;HDAC1;LEF1;DDX21;GATA4;BCL10;MRPL12;THBS1;FAM129B;FXR1;HIST1H3A;POLR2A;TP53INP1;ERBB2;E2F1;MAPK1;WNT1;BPTF;MAPK3;ATF7IP;AFAP1L2;SMAD4;STAT1;FZD4;USP22;H3F3A;HMGA2;FOXN3;KLF4;BMP7;NFKB1;KLF2;SMARCA4;VEG…	['MED17', 'SOX2', 'MYC', 'MAP2K1', 'RPS7', 'FOS', 'HIST2H3A', 'TFAM', 'PPARA', 'CLOCK', 'FXR1', 'POLR2A', 'TP53INP1', 'ERBB2', 'E2F1', 'MAPK1', 'BPTF', 'ATF7IP', 'SMAD4', 'HMGA2', 'KLF4', 'MYO1C', 'TAF8', 'NFE2L1', 'HSPA1B']	25	['CLU', 'MYB', 'USP22']	3	[]	0	[]	0
positive	CC1_4	both	cellular response to mechanical stimulus (GO:0071260)	6.2286e-06	GO:0071260	CD40;MAP3K1;CRADD;GADD45A;BNIP3;TNFRSF10B;TNFRSF10A;BCL10;NFKB1;TNFRSF1A;CASP8;CASP1;PIEZO2;BAK1;LTBR;MAP3K14;MAPK3;KCNK4	['CD40', 'BNIP3', 'TNFRSF10B', 'MAP3K14']	4	[]	0	[]	0	[]	0
positive	CC1_4	both	regulation of release of cytochrome c from mitochondria (GO:0090199)	1.15557e-05	GO:0090199	HRK;MOAP1;BIK;BNIP3;CIDEB;NOL3;CLU;BCL2L11;OPA1;AKT1;BAX;APOPT1;AVP;FXN;TP53;BCL2L1	['BNIP3', 'BCL2L11', 'BAX', 'FXN']	4	['CLU', 'APOPT1']	2	[]	0	[]	0
positive	CC1_4	miRNA_targets	DNA metabolic process (GO:0006259)	1.95657e-05	GO:0006259	BTG2;FEN1;SMG1;MRE11;MCM7;HDAC1;UHRF1;PRIM1;MCM10;BRCA1;HMGB1;TYMS;PTMS;ING4;NT5E;TATDN2;POLD1;POLL;CLSPN;GEN1;TIPIN;DUT;GADD45A;PARP2;INTS3;XRCC1;AXIN2;TERF1;CDC25C;SIRT1;CDC25A;TSN;RAD51;NASP;MCM3;MCM4;MMS19;ATM;MCM5;NUP98;MCM6;TP53;DCTPP1;MCM2	['BTG2', 'MRE11', 'UHRF1', 'SIRT1', 'TSN', 'ATM', 'MCM5', 'NUP98', 'MCM2']	9	['PTMS']	1	[]	0	[]	0
positive	CC1_4	miRNA_targets	regulation of translation (GO:0006417)	2.11434e-05	GO:0006417	BTG2;SHMT1;TYMS;THBS1;GIGYF2;FXR1;CTIF;LARP1;HIST1H3A;TCOF1;POLR2A;OGFOD1;NUP62;ERBB2;IGF2BP3;RAE1;SOX4;IGFBP5;DAPK1;NCBP2;H3F3A;PUM2;HIST1H4A;HIST2H3A;AGO1;CAPRIN1;GEMIN5;MAPKAPK5;NUP98;CPEB3;NUPL2;ZNF598;METAP1;EIF4G1	['BTG2', 'FXR1', 'TCOF1', 'POLR2A', 'ERBB2', 'IGFBP5', 'DAPK1', 'HIST2H3A', 'AGO1', 'MAPKAPK5', 'NUP98']	11	[]	0	[]	0	[]	0
positive	CC1_4	miRNA_targets	regulation of MAPK cascade (GO:0043408)	2.16818e-05	GO:0043408	DDR1;CSF1R;CD40;DUSP19;HMGB1;IGF1R;SOX2;RRAS;ERBB2;MAPK1;MAPK3;EPHA5;PDGFRB;PDGFRA;MAP2K1;SYK;BMP8A;TNFRSF10B;TNFRSF10A;INHBB;GDF5;BMP7;TNFRSF1A;BMP3;AXL;HGS;KIT;TYRO3;CD27;LTBR;CD24;MET;EPHA2	['CD40', 'SOX2', 'ERBB2', 'MAPK1', 'MAP2K1', 'TNFRSF10B', 'GDF5', 'BMP3']	8	[]	0	[]	0	[]	0
positive	CC1_4	miRNA_targets	DNA replication (GO:0006260)	2.16842e-05	GO:0006260	TIPIN;FEN1;DUT;MRE11;MCM7;MCM10;BRCA1;CDC25C;SIRT1;CDC25A;PTMS;ING4;NASP;POLD1;MCM3;MCMBP;MCM4;ATM;POLL;MCM5;NUP98;CLSPN;MCM6;MCM2	['MRE11', 'SIRT1', 'ATM', 'MCM5', 'NUP98', 'MCM2']	6	['PTMS']	1	[]	0	[]	0
positive	CC1_4	both	regulation of signal transduction (GO:0009966)	2.95375e-05	GO:0009966	DDR1;SAMD5;GALNT11;CSF1R;SRC;XIAP;NUCKS1;RORA;CLU;DLL1;CDKN2AIP;IGF1R;SNX3;PPP2R1A;GNG4;ERBB4;NUP62;ZIC1;ERBB2;RSPO3;RGS20;OTX2;SASH1;EPHA5;PDGFRB;EPHA4;PDGFRA;IGFBP5;TSC2;LIFR;SIRT1;DUSP6;AXL;KIT;TYRO3;GAS1;BIRC5;BIRC6;PRKD1;CD24;MET;NAIP;BIRC2;EPHA2;BIRC3	['SAMD5', 'NUCKS1', 'RORA', 'DLL1', 'ERBB4', 'ERBB2', 'SASH1', 'EPHA4', 'IGFBP5', 'SIRT1', 'DUSP6', 'GAS1', 'NAIP']	13	['CLU']	1	[]	0	[]	0
positive	CC1_4	miRNA_targets	positive regulation of cell cycle arrest (GO:0071158)	3.36486e-05	GO:0071158	BTG2;CDKN1B;CRADD;GADD45A;HMGA2;BRCA1;CDC25C;CNOT4;CCNB1;TFDP2;E2F1;BAX;SFN;ATM;MDM4;CRLF3;TP53;SOX4;TP73	['BTG2', 'HMGA2', 'CNOT4', 'E2F1', 'BAX', 'ATM']	6	['SFN']	1	[]	0	[]	0
positive	CC1_4	miRNA_targets	regulation of transcription from RNA polymerase II promoter (GO:0006357)	5.71489e-05	GO:0006357	SPI1;CRTC1;UBP1;NUCKS1;TNF;ARHGAP35;YY1;SOX2;CCND1;MYC;MYB;NAMPT;MAGEA2;CCNL1;IER5;SOX4;SMARCC1;SMARCC2;FOXP4;FOXP1;MYCN;TFAM;PRKD1;TP53;CLOCK;KMT2D;GCM1;NOTCH1;TCF7;NEDD4L;GATA4;MTDH;NEUROD2;PPP3R1;CAMTA1;SKIL;BPTF;SMAD4;JAG1;POU2F1;ECD;THAP12;HMGA2;SUPT5H;BMP7;GDF5;NFKB1;SMARCA4;FOSL2;FOSL1;NR4A2;BMP3;TFCP2;SP1;AGO1;SNAI1;NANOG;MDM4;CPEB3;NFE2L1;TP73;CIITA;CD40;SETD3;ZC3H4;HNF4G;AKR1B1;ZC3H8;FA…	['NUCKS1', 'ARHGAP35', 'SOX2', 'CCND1', 'MYC', 'CCNL1', 'TFAM', 'CLOCK', 'PPP3R1', 'CAMTA1', 'SKIL', 'BPTF', 'SMAD4', 'JAG1', 'THAP12', 'HMGA2', 'GDF5', 'BMP3', 'AGO1', 'NFE2L1', 'CD40', 'ZC3H4', 'FASLG', 'MED17', 'PELP1', 'FOS', 'SIRT1', 'POU5F1', 'SENP1', 'CRY2', 'PPARA', 'NFAT5', 'SMARCD1', 'UHRF1', 'SATB2', 'DLL1', 'ERBB2', 'E2F1', 'E2F5', 'IFNB1', 'KLF4', 'SKI']	42	['MYB', 'FOSL1', 'RRP1B', 'SSBP2']	4	[]	0	[]	0
positive	CC1_4	miRNA_targets	positive regulation of protein localization to membrane (GO:1905477)	7.14402e-05	GO:1905477	YWHAE;TREM2;ANK3;PPP3R1;CASP8;BCL2L11;MYO1C;TFDP2;KIF5B;ERBB2;E2F1;TP53BP2;BCL2;AKT1;SFN;TP53;SPTBN1;EPHA2;ARF6;TP73	['PPP3R1', 'BCL2L11', 'MYO1C', 'KIF5B', 'ERBB2', 'E2F1', 'BCL2', 'SPTBN1', 'ARF6']	9	['SFN']	1	[]	0	[]	0
positive	CC1_4	miRNA_targets	regulation of cellular response to stress (GO:0080135)	7.60459e-05	GO:0080135	YWHAE;DYRK3;SMG1;ARMT1;SIRT1;CASP9;RSL1D1;DNAJB6;BAG3;BAG1;NUP62;MAPK1;ATM;NUP98;NUPL2;RAE1;HSPA1B;MCL1;EIF4G1;MAPK3;HSPA1A	['SIRT1', 'CASP9', 'DNAJB6', 'MAPK1', 'ATM', 'NUP98', 'HSPA1B', 'MCL1']	8	[]	0	[]	0	[]	0
positive	CC1_4	both	regulation of MAPK cascade (GO:0043408)	7.60628e-05	GO:0043408	DDR1;CSF1R;CD40;PDGFB;DUSP19;HMGB1;IGF1R;SOX2;SPRED1;RRAS;ERBB4;ERBB2;MAPK1;LEFTY2;MAPK3;EPHA5;PDGFRB;EPHA4;PDGFRA;LEFTY1;MAP2K1;GPR37;SYK;BMP8A;TNFRSF10B;TNFRSF10A;INHBB;GDF5;BMP7;TNFRSF1A;BMP3;AXL;HGS;KIT;TYRO3;CD27;LTBR;CD24;MET;EPHA2	['CD40', 'PDGFB', 'SOX2', 'SPRED1', 'ERBB4', 'ERBB2', 'MAPK1', 'EPHA4', 'LEFTY1', 'MAP2K1', 'TNFRSF10B', 'GDF5', 'BMP3']	13	[]	0	[]	0	[]	0
positive	CC1_4	both	G1/S transition of mitotic cell cycle (GO:0000082)	8.25354e-05	GO:0000082	RB1;CDKN1B;MCM7;PRIM1;MCM10;TYMS;CCND1;MYC;EIF4EBP1;E2F1;RCC1;CDKN2C;RRM2;CDKN2A;CDC25A;CDK6;CCNE2;NASP;TFDP2;CDK4;MCM3;MCM4;MCM5;MCM6;CRLF3;MCM2	['RB1', 'CCND1', 'MYC', 'E2F1', 'RRM2', 'CDK6', 'CDK4', 'MCM5', 'MCM2']	9	[]	0	[]	0	[]	0
positive	CC1_4	both	positive regulation of sequence-specific DNA binding transcription factor activity (GO:0051091)	0.000128251	GO:0051091	FOXA1;HDAC4;HDAC5;CD40;CRTC1;SRF;AKR1B1;NOD1;BCL10;CLU;TNF;MTDH;NEUROD2;ZIC2;AKT1;CAPN3;ERC1;NKX6-1;WNT1;MAP3K7;EPHA5;IL10;CRADD;JUP;FZD4;RIPK2;EIF2AK2;CFLAR;NFKB1;SMARCA4;VEGFA;CD40LG;KIT;CTNNB1;TRIM15;RBCK1;PRKD1;CLOCK;NEUROG1;HSPA1B;HSPA1A	['FOXA1', 'CD40', 'ZIC2', 'CFLAR', 'CLOCK', 'HSPA1B']	6	['CLU', 'CD40LG']	2	[]	0	[]	0
positive	CC1_4	miRNA_targets	regulation of signal transduction (GO:0009966)	0.000129745	GO:0009966	DDR1;SAMD5;GALNT11;CSF1R;SRC;XIAP;NUCKS1;CLU;DLL1;CDKN2AIP;IGF1R;SNX3;PPP2R1A;GNG4;NUP62;ERBB2;EPHA5;PDGFRB;PDGFRA;IGFBP5;SIRT1;AXL;KIT;TYRO3;GAS1;BIRC5;BIRC6;PRKD1;CD24;MET;NAIP;BIRC2;EPHA2;BIRC3	['SAMD5', 'NUCKS1', 'DLL1', 'ERBB2', 'IGFBP5', 'SIRT1', 'GAS1', 'NAIP']	8	['CLU']	1	[]	0	[]	0
positive	CC1_4	both	positive regulation of smooth muscle cell proliferation (GO:0048661)	0.0001357	GO:0048661	PDGFRB;IL10;JUN;STAT1;PDGFB;THBS1;TNF;FOXP1;ERN1;MFN2;AKT1;HMOX1;CDH13;IL6R	['JUN', 'PDGFB', 'MFN2']	3	[]	0	[]	0	[]	0
positive	CC1_4	both	positive regulation of cellular process (GO:0048522)	0.000182298	GO:0048522	SLC35F6;CDKN1B;TENM4;BNC1;CD81;AKR1B1;AREG;CRKL;IGF1R;ESM1;CCND1;MYC;NAMPT;AKT1;CAPN1;IER5;IL6R;SOX4;HIST1H1B;KCNH2;PDGFRB;PDGFRA;USP47;TIPIN;RIPK2;CEP131;LIFR;AXIN2;SIRT1;POU3F3;TGFBR2;RRAGA;SFRP2;ZNF639;KCNQ1;BIRC5;FXN;HDAC4;CSF1R;KMT2D;MTMR2;NOTCH1;HDAC1;SRF;HPN;LEF1;PDGFB;LRP5;DLL1;THBS1;CDKN2AIP;TSPAN31;BCLAF1;ERBB4;NACC1;ERBB2;WNT1;IL12RB2;WWTR1;TFAP2B;JUN;KDM4C;H3F3A;CIDEB;HMGA2;VEGFA;EHD1…	['CRKL', 'CCND1', 'MYC', 'SIRT1', 'TGFBR2', 'FXN', 'PDGFB', 'DLL1', 'ERBB4', 'ERBB2', 'IL12RB2', 'WWTR1', 'JUN', 'HMGA2', 'EHD1', 'GDNF', 'CDK4', 'BCL2']	18	['FOSL1']	1	[]	0	[]	0
positive	CC1_4	miRNA_targets	cytokine-mediated signaling pathway (GO:0019221)	0.00020795	GO:0019221	CIITA;CD40;CXCL9;TNFRSF6B;FASLG;TNFRSF13C;TNF;CRKL;IFIT2;SOX2;CCND1;MYC;CASP3;CFL1;CASP1;AKT1;MAP3K7;IL6R;IL10;SYK;RIPK2;AIP;FOS;SIRT1;TNFRSF1A;MTAP;HIST2H3A;TRAF3;KIT;CANX;LTA;BIRC5;SNRPA1;TP53;BIRC2;TNFRSF21;STX1A;CD44;BIRC3;CSF1R;NOD1;HIST1H3A;HMOX1;SOCS4;MCL1;MAPK3;SMAD4;CCL22;VCAM1;POU2F1;STAT1;IFNB1;CD70;TNFRSF10B;TNFRSF10A;IFNLR1;NFKB1;SMARCA4;VEGFA;CD40LG;BCL2;SAA1;CD27;NANOG;GRB2;LTBR;MA…	['CD40', 'FASLG', 'CRKL', 'SOX2', 'CCND1', 'MYC', 'FOS', 'SIRT1', 'HIST2H3A', 'CANX', 'TNFRSF21', 'CD44', 'SOCS4', 'MCL1', 'SMAD4', 'CCL22', 'VCAM1', 'IFNB1', 'TNFRSF10B', 'IFNLR1', 'BCL2', 'GRB2', 'MAP3K14']	23	['CD40LG']	1	[]	0	[]	0
positive	CC1_4	miRNA_targets	nucleosome organization (GO:0034728)	0.000292643	GO:0034728	SMARCD1;SMARCC1;SMARCC2;HIST1H2BO;HIST1H2BJ;H3F3A;HIST2H2BE;SMARCA4;HIST1H4A;HIST2H3A;HIST1H3A;HIST3H2A;NASP;HIST3H3;HIST3H2BB;HIST1H2BB;HIST1H2BA	['SMARCD1', 'HIST2H3A', 'HIST3H2A']	3	[]	0	[]	0	[]	0
positive	CC1_4	miRNA_targets	regulation of tumor necrosis factor-mediated signaling pathway (GO:0010803)	0.000321351	GO:0010803	SYK;HIST1H2BJ;CARD8;SPPL2A;TNF;TNFRSF1A;TRAIP;CASP8;CASP1;RBCK1;BIRC2;HSPA1B;BIRC3;HSPA1A	['HSPA1B']	1	[]	0	[]	0	[]	0
positive	CC1_4	miRNA_targets	positive regulation of I-kappaB kinase/NF-kappaB signaling (GO:0043123)	0.00037802	GO:0043123	CD40;FASLG;NOD1;BCL10;TNF;MTDH;CASP8;CASP10;NUP62;CASP1;AKT1;HMOX1;MAP3K7;TMED4;RIPK2;PLEKHG5;TNFRSF10B;CFLAR;TNFRSF1A;C18ORF32;RBCK1;PRKD1;LTBR;MAP3K14;BIRC2;BIRC3	['CD40', 'FASLG', 'TNFRSF10B', 'CFLAR', 'MAP3K14']	5	[]	0	[]	0	[]	0
positive	CC1_4	miRNA_targets	positive regulation of sequence-specific DNA binding transcription factor activity (GO:0051091)	0.000413566	GO:0051091	CD40;CRTC1;SRF;AKR1B1;NOD1;BCL10;CLU;TNF;MTDH;NEUROD2;AKT1;ERC1;WNT1;MAP3K7;EPHA5;IL10;CRADD;FZD4;RIPK2;CFLAR;NFKB1;SMARCA4;VEGFA;CD40LG;KIT;CTNNB1;RBCK1;PRKD1;CLOCK;HSPA1B;HSPA1A	['CD40', 'CFLAR', 'CLOCK', 'HSPA1B']	4	['CLU', 'CD40LG']	2	[]	0	[]	0
positive	CC1_4	miRNA_targets	chromatin assembly (GO:0031497)	0.000416095	GO:0031497	HIST1H2BO;HIST1H2BJ;H3F3A;HMGA2;HIST2H2BE;HIST1H4A;HIST2H3A;HIST1H3A;CDAN1;HIST3H3;HIST3H2BB;TNRC18;HIST1H2BB;TP53;HIST1H2BA	['HMGA2', 'HIST2H3A']	2	[]	0	[]	0	[]	0
positive	CC1_4	both	DNA damage response, signal transduction by p53 class mediator (GO:0030330)	0.000441464	GO:0030330	BTG2;CDKN1B;CRADD;GADD45A;BRCA1;CDC25C;NDRG1;ING4;CNOT4;CCNB1;TFAP4;TFDP2;SESN2;E2F1;BAX;SFN;ATM;MDM4;TP53;SOX4;TP73	['BTG2', 'CNOT4', 'SESN2', 'E2F1', 'BAX', 'ATM']	6	['SFN']	1	[]	0	[]	0
positive	CC1_4	miRNA_targets	beta-catenin-TCF complex assembly (GO:1904837)	0.000444376	GO:1904837	KMT2D;TLE3;HIST1H4A;HDAC1;MYC;TCF7;LEF1;CTNNB1;AXIN2;SMARCA4	['TLE3', 'MYC']	2	[]	0	[]	0	[]	0
positive	CC1_4	miRNA_targets	transmembrane receptor protein tyrosine kinase signaling pathway (GO:0007169)	0.000494843	GO:0007169	DDR1;KLB;CSF1R;SRC;ITGB3;PTPRJ;AP2A1;AP2A2;GIGYF2;ACTG1;IGF1R;EFNB1;POLR2A;CASP3;STMN1;ERBB2;ATP6V0A2;AKT1;MAPK1;SHOC2;RAC1;ANKS1A;ATP6V1E1;WASF2;AP2M1;MAPK3;EPHA5;VAV3;PDGFRB;PDGFRA;ATP6V0E1;SYK;SORT1;NCBP2;MST1;CYBB;AP2B1;VEGFA;ZAP70;ESRP2;HNRNPH1;AXL;FGF19;KIT;GRB2;PRKD1;EPHA2	['KLB', 'AP2A2', 'POLR2A', 'ERBB2', 'MAPK1', 'SHOC2', 'WASF2', 'ATP6V0E1', 'SORT1', 'MST1', 'HNRNPH1', 'GRB2']	12	['AP2M1']	1	[]	0	[]	0
positive	CC1_4	miRNA_targets	mitochondrial membrane organization (GO:0007006)	0.000507653	GO:0007006	OPA1;COX18;BNIP3;BCL2;MFN2;BAK1;TP53;BCL2L1	['BNIP3', 'BCL2', 'MFN2']	3	[]	0	[]	0	[]	0
positive	CC1_4	miRNA_targets	positive regulation of smooth muscle cell proliferation (GO:0048661)	0.000512577	GO:0048661	PDGFRB;IL10;ERN1;STAT1;MFN2;AKT1;HMOX1;THBS1;TNF;IL6R;FOXP1	['MFN2']	1	[]	0	[]	0	[]	0
positive	CC1_4	both	positive regulation of angiogenesis (GO:0045766)	0.000549555	GO:0045766	CD40;JUP;HSPB6;NOS3;TWIST1;HMGA2;PRKCA;GATA4;SIRT6;BRCA1;KLF4;SIRT1;DLL1;THBS1;MTDH;VEGFA;SFRP2;RRAS;SP1;CYP1B1;HMOX1;PRKD1;PLCG1;SASH1	['CD40', 'HMGA2', 'KLF4', 'SIRT1', 'DLL1', 'SASH1']	6	['PRKCA']	1	[]	0	[]	0
positive	CC1_4	miRNA_targets	signal transduction in response to DNA damage (GO:0042770)	0.000601589	GO:0042770	CASP9;GADD45A;SESN2;CDC5L;MDM4;GRB2;WNT1;NDRG1;TP53	['CASP9', 'SESN2', 'GRB2']	3	[]	0	[]	0	[]	0
positive	CC1_4	miRNA_targets	negative regulation of growth (GO:0045926)	0.000618222	GO:0045926	NOTCH2;SMAD4;NOTCH1;CDKN1B;CDKN2C;CDKN2A;PTPRJ;SIRT1;CDKN2AIP;RTN4;SMARCA4;ING4;FLCN;PPP2R1A;GNG4;HNF4A;SESN2;CRLF3;TP53;HSPA1B;HSPA1A	['SMAD4', 'SIRT1', 'SESN2', 'HSPA1B']	4	[]	0	[]	0	[]	0
positive	CC1_4	miRNA_targets	regulation of gene expression (GO:0010468)	0.000621554	GO:0010468	ZNF573;CLU;TNF;YY1;SOX2;PPP2R1A;ZNF726;MYC;MYB;AKT1;SOX4;MAP2K1;RPS7;ANK3;MYCN;HGS;ZNF317;TFAM;CLOCK;TP53;ZNF551;ZNF793;NOTCH2;KMT2D;GCM1;ZNF154;NOTCH1;CRABP2;TCF7;BAZ2A;GATA4;ZFP36L1;HIST1H3A;PATZ1;BPTF;TRAPPC2;ZNF264;ZNF383;NONO;HMGA2;NFKB1;PUM2;SON;CDK6;SP1;CDK4;FGF19;NANOG;ATM;SP140L;TP73;RBM26;ZNF490;SNX12;AKR1B1;BRCA1;HMGB1;YBX1;FLCN;TRIM6;HINT1;ZNF805;ZNF527;FLOT2;ERC1;IL10;TGIF2;NME2;SIRT…	['SOX2', 'MYC', 'MAP2K1', 'RPS7', 'ZNF317', 'TFAM', 'CLOCK', 'ZNF793', 'ZNF154', 'BAZ2A', 'ZFP36L1', 'BPTF', 'TRAPPC2', 'ZNF264', 'NONO', 'HMGA2', 'SON', 'CDK6', 'CDK4', 'ATM', 'SNX12', 'ZNF805', 'SIRT1', 'POU5F1', 'HNRNPH1', 'POLR2A', 'E2F1', 'MAPK1', 'SORT1', 'KLF4', 'HSPA1B']	31	['ZNF573', 'CLU', 'MYB', 'ZNF551', 'DDX19A', 'RRP1B', 'SSBP2']	7	[]	0	[]	0
positive	CC1_4	both	modulation by host of viral transcription (GO:0043921)	0.000676303	GO:0043921	JUN;TFAP4;HDAC1;SP1;ZNF639;LEF1;HPN;HMGA2;NUCKS1;RRP1B;SMARCA4	['JUN', 'HMGA2', 'NUCKS1']	3	['RRP1B']	1	[]	0	[]	0
positive	CC1_4	both	positive regulation of cell proliferation (GO:0008284)	0.000682521	GO:0008284	SLC35F6;BNC1;CD81;AKR1B1;AREG;TNF;CRKL;IGF1R;ESM1;MYC;NAMPT;AKT1;CAPN1;IL6R;SOX4;PDGFRB;PDGFRA;MEF2C;TIPIN;CEP131;NME2;SIRT6;LIFR;SIRT1;POU3F3;FOXP1;TGFBR2;SFRP2;BIRC5;CDH13;FXN;HDAC4;CSF1R;KMT2D;NOTCH1;HDAC1;LEF1;PDGFB;LRP5;DLL1;THBS1;TSPAN31;ERBB4;NACC1;TBX20;ERBB2;E2F1;HMOX1;WNT1;IL12RB2;WWTR1;TFAP2B;KDM4C;STAT1;HMGA2;VEGFA;FOSL1;MLXIPL;EPGN;CDK6;GDNF;CDK4;FGF19;EIF4G1	['CRKL', 'MYC', 'SIRT1', 'TGFBR2', 'FXN', 'PDGFB', 'DLL1', 'ERBB4', 'ERBB2', 'E2F1', 'IL12RB2', 'WWTR1', 'HMGA2', 'CDK6', 'GDNF', 'CDK4']	16	['TBX20', 'FOSL1']	2	[]	0	[]	0
positive	CC1_4	miRNA_targets	autophagy of nucleus (GO:0044804)	0.000738204	GO:0044804	BECN1;ATG4C;ATG2A;ATG4B;ATG4A;ATG7;ATG4D;ATG5	[]	0	[]	0	[]	0	[]	0
positive	CC1_4	both	regulation of blood vessel endothelial cell migration (GO:0043535)	0.00105714	GO:0043535	CD40;MEF2C;JUP;NOS3;PDGFB;PRKCA;HMGB1;SIRT1;THBS1;VEGFA;SP1;AKT1;PRKD1;PLCG1;EPHA2	['CD40', 'PDGFB', 'SIRT1']	3	['PRKCA']	1	[]	0	[]	0
positive	CC1_4	miRNA_targets	chromatin silencing at rDNA (GO:0000183)	0.00106056	GO:0000183	HIST1H4A;HIST2H3A;HIST1H3A;H3F3A;BAZ2A;SIRT1	['HIST2H3A', 'BAZ2A', 'SIRT1']	3	[]	0	[]	0	[]	0
positive	CC1_4	cpg_genes	negative regulation of transcription from RNA polymerase II promoter (GO:0000122)	0.0010855	GO:0000122	RB1;HDAC4;HDAC5;RARG;DLX4;PDGFB;NEDD4L;TCF21;TWIST1;ASCL2;GLI3;SALL1;TBX20;ALX1;HOXA7;NKX6-1;CRYM;IRX1;TFAP2A;FOXD3;TFAP2B;ZNF263;JUN;MEF2C;LEFTY1;ZHX2;CDX2;ZBTB16;SOX14;KCTD1;MITF;NR2F2;MEIS2;NR4A2;NR6A1;HOXD9	['RB1', 'PDGFB', 'GLI3', 'SALL1', 'JUN', 'LEFTY1', 'CDX2', 'NR6A1']	8	['TBX20', 'NR2F2', 'HOXD9']	3	[]	0	[]	0
positive	CC1_4	miRNA_targets	modulation by host of viral transcription (GO:0043921)	0.00109961	GO:0043921	TFAP4;HDAC1;SP1;ZNF639;LEF1;HMGA2;NUCKS1;RRP1B;SMARCA4	['HMGA2', 'NUCKS1']	2	['RRP1B']	1	[]	0	[]	0
positive	CC1_4	miRNA_targets	protein autophosphorylation (GO:0046777)	0.00110521	GO:0046777	DDR1;CSF1R;SMG1;SRC;IGF1R;EEF2K;MKNK2;ERBB2;AKT1;MAP3K9;MAPK3;PDGFRB;PDGFRA;SYK;DAPK1;ERN1;ZAP70;PEAK1;STK17B;KIT;TYRO3;ULK2;MAPKAPK5;GRB2;ATM;PRKD1	['MKNK2', 'ERBB2', 'MAP3K9', 'DAPK1', 'PEAK1', 'STK17B', 'MAPKAPK5', 'GRB2', 'ATM']	9	['ULK2']	1	[]	0	[]	0
positive	CC1_4	cpg_genes	negative regulation of gene expression (GO:0010629)	0.00118215	GO:0010629	RB1;HDAC4;HDAC5;FOXG1;PDGFB;TWIST1;GLI3;TTBK1;CIART;SALL1;MECOM;ZIC2;BAHD1;TBX20;CD38;CAPN3;HOXA7;TFAP2A;TFAP2B;ZNF263;JUN;MEF2C;ZHX2;ZBTB16;SOX14;EIF2AK2;KCTD1;FOXL2;NR2F2;MEX3D;POU3F3;MLXIPL;CENPF;SFRP2;LHX1;PAX9;DEPDC1;MAPT	['RB1', 'PDGFB', 'GLI3', 'SALL1', 'ZIC2', 'BAHD1', 'JUN', 'DEPDC1']	8	['TBX20', 'NR2F2']	2	[]	0	[]	0
positive	CC1_4	both	positive regulation of protein localization to membrane (GO:1905477)	0.00118747	GO:1905477	YWHAE;CEMIP;TREM2;ANK3;PPP3R1;CASP8;BCL2L11;MYO1C;TFDP2;KIF5B;ERBB2;WNK3;E2F1;TP53BP2;BCL2;AKT1;SFN;TP53;SPTBN1;EPHA2;ARF6;TP73	['PPP3R1', 'BCL2L11', 'MYO1C', 'KIF5B', 'ERBB2', 'WNK3', 'E2F1', 'BCL2', 'SPTBN1', 'ARF6']	10	['SFN']	1	[]	0	[]	0
positive	CC1_4	miRNA_targets	apoptotic mitochondrial changes (GO:0008637)	0.00127417	GO:0008637	BCL2A1;BIK;BNIP3;BCL2;BAX;SFN;BAK1;CLU;IFIT2;BCL2L1	['BNIP3', 'BCL2', 'BAX']	3	['SFN', 'CLU']	2	[]	0	[]	0
positive	CC1_4	miRNA_targets	negative regulation of response to stimulus (GO:0048585)	0.00130491	GO:0048585	EPHA5;PDGFRB;DDR1;PDGFRA;CSF1R;HMGA2;NOD1;SLC30A10;KLF4;CLU;SIRT1;IGF1R;NCOR2;CDK6;DDAH1;AXL;KIT;ERBB2;TYRO3;MET;EPHA2	['HMGA2', 'KLF4', 'SIRT1', 'CDK6', 'DDAH1', 'ERBB2']	6	['CLU']	1	[]	0	[]	0
positive	CC1_4	miRNA_targets	inflammatory response (GO:0006954)	0.00130992	GO:0006954	CSF1R;CD40;CXCL9;CEBPB;TNFRSF6B;NOD1;KLK2;HMGB1;TNF;THBS1;PIK3CG;HRH4;RAC1;ABCF1;IL10;AFAP1L2;PLA2G2D;CCL22;SYK;RIPK2;CYBB;TNFRSF10B;TNFRSF10A;FOS;NFKB1;TNFRSF1A;CD40LG;ELF3;KIT;CD27;LTBR;NFE2L1;TNFRSF21	['CD40', 'PIK3CG', 'CCL22', 'TNFRSF10B', 'FOS', 'NFE2L1', 'TNFRSF21']	7	['CD40LG']	1	[]	0	[]	0
positive	CC1_4	both	autophagy of nucleus (GO:0044804)	0.00148471	GO:0044804	BECN1;ATG4C;ATG2A;ATG4B;ATG4A;ATG13;ATG7;ATG4D;ATG5	[]	0	[]	0	[]	0	[]	0
positive	CC1_4	both	regulation of cellular response to stress (GO:0080135)	0.0016466	GO:0080135	YWHAE;CAMK2B;DYRK3;SMG1;ARMT1;SIRT1;CASP9;RSL1D1;DNAJB6;BAG3;BAG1;NUP62;MAPK1;ATM;NUP98;MAPT;NUPL2;RAE1;HSPA1B;MCL1;EIF4G1;MAPK3;HSPA1A	['SIRT1', 'CASP9', 'DNAJB6', 'MAPK1', 'ATM', 'NUP98', 'HSPA1B', 'MCL1']	8	[]	0	[]	0	[]	0
positive	CC1_4	miRNA_targets	positive regulation of cellular process (GO:0048522)	0.00177509	GO:0048522	SLC35F6;CDKN1B;AKR1B1;AREG;CRKL;IGF1R;CCND1;MYC;NAMPT;AKT1;CAPN1;IER5;IL6R;SOX4;HIST1H1B;KCNH2;PDGFRB;PDGFRA;USP47;TIPIN;RIPK2;AXIN2;SIRT1;TGFBR2;RRAGA;ZNF639;BIRC5;FXN;CSF1R;KMT2D;MTMR2;NOTCH1;HDAC1;SRF;LEF1;DLL1;THBS1;CDKN2AIP;TSPAN31;BCLAF1;NACC1;ERBB2;WNT1;H3F3A;CIDEB;HMGA2;VEGFA;EHD1;FOSL1;EPGN;CDK4;FGF19;FKBP1B;BCL2;EIF4G1	['CRKL', 'CCND1', 'MYC', 'SIRT1', 'TGFBR2', 'FXN', 'DLL1', 'ERBB2', 'HMGA2', 'EHD1', 'CDK4', 'BCL2']	12	['FOSL1']	1	[]	0	[]	0
positive	CC1_4	miRNA_targets	regulation of early endosome to late endosome transport (GO:2000641)	0.00178887	GO:2000641	SNX3;MTMR2;MAP2K1;SRC;SNX12;MAPK1;MAPK3	['MAP2K1', 'SNX12', 'MAPK1']	3	[]	0	[]	0	[]	0
positive	CC1_4	miRNA_targets	regulation of IRE1-mediated unfolded protein response (GO:1903894)	0.00180933	GO:1903894	BCL2L11;FICD;TMEM33;BAX;BFAR;BAK1	['BCL2L11', 'FICD', 'BAX']	3	['TMEM33']	1	[]	0	[]	0
positive	CC1_4	miRNA_targets	autophagosome assembly (GO:0000045)	0.00182652	GO:0000045	BECN1;UBXN2B;RAB23;TP53INP1;ATG4C;ATG2A;ATG4B;ULK2;MFN2;ATG4A;ATG7;ATG4D;ATG5	['UBXN2B', 'RAB23', 'TP53INP1', 'MFN2']	4	['ULK2']	1	[]	0	[]	0
positive	CC1_4	both	chromatin assembly (GO:0031497)	0.00189131	GO:0031497	BRD2;HIST1H2BO;HIST1H2BJ;H3F3A;HMGA2;HIST2H2BE;HIST1H4A;HIST2H3A;HIST1H3A;CDAN1;BAHD1;HIST3H3;HIST3H2BB;TNRC18;HIST1H2BB;TP53;HIST1H2BA	['HMGA2', 'HIST2H3A', 'BAHD1']	3	[]	0	[]	0	[]	0
positive	CC1_4	both	negative regulation of growth (GO:0045926)	0.00197268	GO:0045926	NOTCH2;NOTCH1;CDKN1B;PTPRJ;CDKN2AIP;RTN4;ING4;FLCN;PPP2R1A;GNG4;HNF4A;SESN2;APBB2;MSX1;SMAD4;CDKN2C;CDKN2A;SIRT1;SMARCA4;SFRP2;MT1H;CRLF3;TP53;HSPA1B;HSPA1A	['SESN2', 'APBB2', 'SMAD4', 'SIRT1', 'HSPA1B']	5	[]	0	[]	0	[]	0
positive	CC1_4	both	DNA replication (GO:0006260)	0.00200257	GO:0006260	FEN1;MRE11;MCM7;MCM10;BRCA1;PTMS;ING4;POLD1;MCMBP;POLL;CLSPN;TIPIN;DUT;CDC25C;SIRT1;CDC25A;NASP;MCM3;MCM4;CDK2AP1;ATM;MCM5;NUP98;MCM6;MCM2	['MRE11', 'SIRT1', 'ATM', 'MCM5', 'NUP98', 'MCM2']	6	['PTMS']	1	[]	0	[]	0
positive	CC1_4	both	regulation of translation (GO:0006417)	0.00213234	GO:0006417	BTG2;SHMT1;TYMS;THBS1;GIGYF2;FXR1;CTIF;LARP1;HIST1H3A;TCOF1;POLR2A;OGFOD1;NUP62;ERBB2;IGF2BP3;RAE1;SOX4;IGFBP5;DAPK1;NCBP2;H3F3A;PYM1;EIF2AK2;MEX3D;PUM2;HIST1H4A;HIST2H3A;AGO1;CAPRIN1;GEMIN5;MAPKAPK5;NUP98;CPEB3;NUPL2;ZNF598;METAP1;EIF4G1	['BTG2', 'FXR1', 'TCOF1', 'POLR2A', 'ERBB2', 'IGFBP5', 'DAPK1', 'HIST2H3A', 'AGO1', 'MAPKAPK5', 'NUP98']	11	[]	0	[]	0	[]	0
positive	CC1_4	miRNA_targets	positive regulation of kinase activity (GO:0033674)	0.00218934	GO:0033674	EPHA5;PDGFRB;DDR1;PDGFRA;CSF1R;TIGAR;MRE11;DUSP19;TNF;IGF1R;RASSF2;MRNIP;ALS2;AXL;KIT;ERBB2;TYRO3;MET;EPHA2	['MRE11', 'ERBB2']	2	[]	0	[]	0	[]	0
positive	CC1_4	miRNA_targets	negative regulation of transmembrane receptor protein serine/threonine kinase signaling pathway (GO:0090101)	0.00234583	GO:0090101	ZNF451;NOTCH1;CIDEA;SIRT1;VASN;TGFBR2;SKI;SPART;PEG10;VWC2;STRAP;WNT1;NBL1;SKIL;HSPA1A	['ZNF451', 'SIRT1', 'TGFBR2', 'SKI', 'SPART', 'NBL1', 'SKIL']	7	[]	0	[]	0	[]	0
positive	CC1_4	miRNA_targets	cellular senescence (GO:0090398)	0.00251294	GO:0090398	MAP2K1;OPA1;CDKN2A;SRF;HMGA2;MAGEA2;MAPKAPK5;SIRT1	['MAP2K1', 'HMGA2', 'MAPKAPK5', 'SIRT1']	4	[]	0	[]	0	[]	0
positive	CC1_4	both	protein autophosphorylation (GO:0046777)	0.00253857	GO:0046777	DDR1;CAMK2B;CSF1R;SMG1;SRC;IGF1R;EEF2K;ERBB4;MKNK2;ERBB2;AKT1;MAP3K21;MAP3K9;MAPK3;PDGFRB;PDGFRA;EPHA4;SYK;DAPK1;EIF2AK2;ERN1;ZAP70;PEAK1;STK17B;WNK3;KIT;TYRO3;ULK2;MAPKAPK5;GRB2;ATM;PRKD1	['ERBB4', 'MKNK2', 'ERBB2', 'MAP3K9', 'EPHA4', 'DAPK1', 'PEAK1', 'STK17B', 'WNK3', 'MAPKAPK5', 'GRB2', 'ATM']	12	['ULK2']	1	[]	0	[]	0
positive	CC1_4	miRNA_targets	positive regulation of histone methylation (GO:0031062)	0.00256173	GO:0031062	SMAD4;MYB;CTNNB1;BRCA1;JARID2;SIRT1;HIST1H1B;PHF19	['SMAD4', 'JARID2', 'SIRT1']	3	['MYB']	1	[]	0	[]	0
positive	CC1_4	miRNA_targets	regulation of cellular response to heat (GO:1900034)	0.00261541	GO:1900034	YWHAE;SIRT1;DNAJB6;BAG3;NUP62;BAG1;MAPK1;ATM;NUP98;NUPL2;IER5;RAE1;HSPA1B;MAPK3;HSPA1A	['SIRT1', 'DNAJB6', 'MAPK1', 'ATM', 'NUP98', 'HSPA1B']	6	[]	0	[]	0	[]	0
positive	CC1_4	both	branching morphogenesis of an epithelial tube (GO:0048754)	0.00298901	GO:0048754	LEF1;LRP5;TCF21;HOXD11;TGFBR2;VEGFA;SALL1;SFRP2;GDNF;MYC;CTNNB1;MET;EPHA2	['HOXD11', 'TGFBR2', 'SALL1', 'GDNF', 'MYC']	5	[]	0	[]	0	[]	0
positive	CC1_4	both	transmembrane receptor protein tyrosine kinase signaling pathway (GO:0007169)	0.00302981	GO:0007169	DDR1;KLB;ITGB3;PTPRJ;AP2A1;AP2A2;ACTG1;IGF1R;SPRED1;CASP3;STMN1;AKT1;RAC1;ANKS1A;ATP6V1E1;AP2M1;EPHA5;VAV3;PDGFRB;EPHA4;PDGFRA;ATP6V0E1;SYK;NCBP2;MST1;TSC2;CYBB;MTSS1;ZAP70;ESRP2;HNRNPH1;KIT;PRKD1;DOCK1;EPHA2;CSF1R;SRC;HPN;PDGFB;GIGYF2;EFNB1;EFS;POLR2A;ERBB4;ERBB2;ATP6V0A2;MAPK1;SHOC2;WASF2;MAPK3;KL;BDNF;SORT1;AP2B1;VEGFA;AXL;FGF19;GRB2	['KLB', 'AP2A2', 'SPRED1', 'EPHA4', 'ATP6V0E1', 'MST1', 'HNRNPH1', 'PDGFB', 'POLR2A', 'ERBB4', 'ERBB2', 'MAPK1', 'SHOC2', 'WASF2', 'SORT1', 'GRB2']	16	['AP2M1']	1	[]	0	[]	0
positive	CC1_4	miRNA_targets	protein complex assembly (GO:0006461)	0.00316077	GO:0006461	KMT2D;KHDRBS1;MCFD2;AHNAK;HDAC1;TCF7;LEF1;AKR1B1;NOD1;BCL10;NOL3;TNF;AREG;CASP8;OPA1;MYC;PPP6R3;TRAPPC2;TLE3;SEC16A;AXIN2;SMARCA4;TNFRSF1A;HIST1H4A;BAX;CTNNB1	['MYC', 'PPP6R3', 'TRAPPC2', 'TLE3', 'SEC16A', 'BAX']	6	[]	0	[]	0	[]	0
positive	CC1_4	both	positive regulation of cell cycle arrest (GO:0071158)	0.00355513	GO:0071158	BTG2;CDKN1B;CRADD;GADD45A;HMGA2;BRCA1;CDC25C;CNOT4;CCNB1;TFDP2;E2F1;BAX;SFN;ATM;MDM4;CRLF3;TP53;SOX4;TP73	['BTG2', 'HMGA2', 'CNOT4', 'E2F1', 'BAX', 'ATM']	6	['SFN']	1	[]	0	[]	0
positive	CC1_4	miRNA_targets	cellular response to leucine (GO:0071233)	0.00356029	GO:0071233	SESN3;SESN1;RRAGD;SESN2;UBR1	['SESN3', 'SESN1', 'RRAGD', 'SESN2', 'UBR1']	5	[]	0	[]	0	[]	0
positive	CC1_4	both	cellular response to DNA damage stimulus (GO:0006974)	0.00361821	GO:0006974	BTG2;FEN1;SMG1;MRE11;MCM7;OGG1;MCM10;BRCA1;FMN2;YY1;CASP9;CASP14;CCND1;MYC;VAV3;USP47;PARP2;ZDHHC16;SIRT1;RNF169;TP53;CLOCK;EPHA2;PPP1R15A;BCL2A1;XIAP;CDKN2AIP;MRNIP;BCL2L11;POLD1;E2F1;SFN;CLSPN;BAK1;WNT1;MCL1;MAPK3;MOAP1;TIGAR;GADD45A;INTS3;CIDEB;RAD51;BCL2;BAX;GRB2;MMS19;ATM;TP73;BCL2L1	['BTG2', 'MRE11', 'CASP9', 'CCND1', 'MYC', 'SIRT1', 'CLOCK', 'BCL2L11', 'E2F1', 'MCL1', 'BCL2', 'BAX', 'GRB2', 'ATM']	14	['SFN']	1	[]	0	[]	0
positive	CC1_4	miRNA_targets	response to leucine (GO:0043201)	0.0036233	GO:0043201	SESN3;SESN1;RRAGD;SESN2;UBR1	['SESN3', 'SESN1', 'RRAGD', 'SESN2', 'UBR1']	5	[]	0	[]	0	[]	0
positive	CC1_4	both	regulation of DNA-templated transcription, initiation (GO:2000142)	0.00398844	GO:2000142	FOSL1;JUN;BCLAF1;CTNNB1;TWIST1;MITF	['JUN']	1	['FOSL1']	1	[]	0	[]	0
positive	CC1_4	both	cellular macromolecule biosynthetic process (GO:0034645)	0.00419245	GO:0034645	FEN1;MRE11;MCM7;RPL31;MRPS14;AKR1B1;MCM10;BRCA1;PTMS;ING4;EEF2K;RPL18A;NUP62;POLL;RPL37;NCOA1;TIPIN;RPS7;CDC25C;SIRT1;CDC25A;MCM3;RPL24;MCM4;MCM5;NUP98;MCM6;RPL28;MRRF;MCM2;GTF3C1;GTF3C3;GTF3C6;BAZ2A;RRBP1;TYMS;ASCL2;POLR2A;POLD1;E2F1;IGF2BP3;RPS2;CLSPN;BPTF;ABCF1;DUT;NR4A2;EXT2;RSL1D1;NASP;DRG1;MMS19;ATM;EIF4G1	['MRE11', 'MRPS14', 'RPL18A', 'RPS7', 'SIRT1', 'MCM5', 'NUP98', 'MCM2', 'BAZ2A', 'POLR2A', 'E2F1', 'BPTF', 'ATM']	13	['PTMS', 'RPL24']	2	[]	0	[]	0
positive	CC1_4	both	negative regulation of response to stimulus (GO:0048585)	0.00423453	GO:0048585	DDR1;CSF1R;TWIST1;NOD1;SLC30A10;CLU;IGF1R;ERBB4;ERBB2;EPHA5;PDGFRB;PDGFRA;EPHA4;HMGA2;KLF4;HLA-G;SIRT1;NCOR2;CDK6;DDAH1;AXL;KIT;TYRO3;MET;EPHA2	['ERBB4', 'ERBB2', 'EPHA4', 'HMGA2', 'KLF4', 'SIRT1', 'CDK6', 'DDAH1']	8	['CLU']	1	[]	0	[]	0
positive	CC1_4	miRNA_targets	regulation of myeloid cell differentiation (GO:0045637)	0.00470981	GO:0045637	KMT2D;SPI1;HDAC1;H3F3A;THBS1;MOV10;HIST1H4A;HIST2H3A;HIST1H3A;CDK6;SIN3A;AGO1;HOXB8	['HIST2H3A', 'CDK6', 'AGO1']	3	[]	0	[]	0	[]	0
positive	CC1_4	miRNA_targets	positive regulation of cellular metabolic process (GO:0031325)	0.00471335	GO:0031325	PDGFRB;HDAC1;UHRF1;GADD45A;PCSK9;ECE1;KLF4;THBS1;TGFBR2;VEGFA;AGTR1;AKT1;GRB2;PPARA;TP53;EIF4G1	['UHRF1', 'KLF4', 'TGFBR2', 'GRB2', 'PPARA']	5	[]	0	[]	0	[]	0
positive	CC1_4	both	apoptotic mitochondrial changes (GO:0008637)	0.00481235	GO:0008637	BCL2A1;ERBB4;BIK;BNIP3;BCL2;BAX;SFN;BAK1;CLU;IFIT2;BCL2L1	['ERBB4', 'BNIP3', 'BCL2', 'BAX']	4	['SFN', 'CLU']	2	[]	0	[]	0
positive	CC1_4	both	positive regulation of cellular component organization (GO:0051130)	0.00481248	GO:0051130	PPP1R15A;CAMK2B;GRID2;BDNF;NRXN1;BNIP3;SURF4;NEDD4L;AKR1B1;TNF;BMP7;DLL1;IGF1R;VEGFA;CDC20;PTPRD;NEUROD2;SLITRK2;BAX;ATM;TPPP;SHANK3	['BNIP3', 'DLL1', 'CDC20', 'BAX', 'ATM']	5	[]	0	[]	0	[]	0
positive	CC1_4	both	mitochondrial membrane organization (GO:0007006)	0.00521073	GO:0007006	OPA1;COX18;BNIP3;BCL2;MFN2;BAK1;TP53;BCL2L1	['BNIP3', 'BCL2', 'MFN2']	3	[]	0	[]	0	[]	0
positive	CC1_4	both	regulation of myeloid cell differentiation (GO:0045637)	0.00526667	GO:0045637	KMT2D;MEF2C;SPI1;HDAC1;ZBTB16;H3F3A;THBS1;MEIS2;MOV10;HIST1H4A;HIST2H3A;HIST1H3A;CDK6;SIN3A;AGO1;HOXB8	['HIST2H3A', 'CDK6', 'AGO1']	3	[]	0	[]	0	[]	0
positive	CC1_4	both	positive regulation of pri-miRNA transcription from RNA polymerase II promoter (GO:1902895)	0.00526862	GO:1902895	JUN;SPI1;SRF;PDGFB;FOS;TEAD1;TP53;SMARCA4	['JUN', 'PDGFB', 'FOS']	3	['TEAD1']	1	[]	0	[]	0
positive	CC1_4	both	positive regulation of histone methylation (GO:0031062)	0.00549194	GO:0031062	SMAD4;AUTS2;MYB;CTNNB1;BRCA1;JARID2;SIRT1;HIST1H1B;PHF19	['SMAD4', 'JARID2', 'SIRT1']	3	['MYB']	1	[]	0	[]	0
positive	CC1_4	both	nucleosome organization (GO:0034728)	0.00557394	GO:0034728	BRD2;SMARCD1;SMARCC1;SMARCC2;HIST1H2BO;HIST1H2BJ;H3F3A;HIST2H2BE;SMARCA4;HIST1H4A;HIST2H3A;HIST1H3A;HIST3H2A;NASP;HIST3H3;HIST3H2BB;HIST1H2BB;HIST1H2BA	['SMARCD1', 'HIST2H3A', 'HIST3H2A']	3	[]	0	[]	0	[]	0
positive	CC1_4	both	chromatin remodeling (GO:0006338)	0.00602517	GO:0006338	RB1;FOXA1;HDAC4;HDAC5;SMARCD1;SMARCC1;SMARCC2;CBX3;HDAC1;HMGA2;HMGB3;BAZ2A;HMGB1;NUDT5;SMARCA4;MYC;BAHD1;MYB;TFAM;TNRC18;SP140L;MTA2;BPTF	['RB1', 'FOXA1', 'SMARCD1', 'CBX3', 'HMGA2', 'HMGB3', 'BAZ2A', 'MYC', 'BAHD1', 'TFAM', 'BPTF']	11	['MYB']	1	[]	0	[]	0
positive	CC1_4	both	positive regulation of cell differentiation (GO:0045597)	0.00605725	GO:0045597	CEBPB;NOTCH1;SRF;LEF1;LRP5;TWIST1;AKR1B1;ZFP36L1;BLOC1S5;CDH2;AKT1;BNIP2;ALX1;CTNNA2;IL6R;CDON;WWTR1;MEF2C;JUN;SMAD4;ZBTB16;AXIN2;GDF5;BMP7;NFKB1;TGFBR2;SFRP2;GDNF;AGTR1;SNAI1;CTNNB1;PRKD1;BMPR1B	['ZFP36L1', 'CDH2', 'BNIP2', 'WWTR1', 'JUN', 'SMAD4', 'GDF5', 'TGFBR2', 'GDNF']	9	[]	0	[]	0	[]	0
positive	CC1_4	both	negative regulation of cell aging (GO:0090344)	0.0060904	GO:0090344	CDK6;HMGA2;TWIST1;SLC30A10;WNT1;SIRT1;MARCH5	['CDK6', 'HMGA2', 'SIRT1']	3	[]	0	[]	0	[]	0
positive	CC1_4	both	chromatin silencing at rDNA (GO:0000183)	0.0061205	GO:0000183	HIST1H4A;HIST2H3A;HIST1H3A;H3F3A;BAZ2A;SIRT1	['HIST2H3A', 'BAZ2A', 'SIRT1']	3	[]	0	[]	0	[]	0
positive	CC1_4	miRNA_targets	cellular response to alkaloid (GO:0071312)	0.0061464	GO:0071312	CASP7;RAD51;CASP6;CASP3;TRPV1;TNF;NFKB1	[]	0	[]	0	[]	0	[]	0
positive	CC1_4	miRNA_targets	low-density lipoprotein particle receptor catabolic process (GO:0032802)	0.00617641	GO:0032802	PCSK9;AP2A1;AP2B1;AP2A2;AP2M1	['AP2A2']	1	['AP2M1']	1	[]	0	[]	0
positive	CC1_4	both	transcription from RNA polymerase II promoter (GO:0006366)	0.00617676	GO:0006366	RARG;SPI1;INTS10;HNF4G;ZC3H8;AKR1B1;PHAX;RORA;NR2E1;YBX1;MED15;MED17;CCND1;HNF4A;SNAPC3;PAPOLA;NELFCD;TEAD1;KLF13;NCBP2;LMO2;PAX6;THOC2;POU5F1;NR5A2;ZNF516;PPARA;NOTCH2;NFAT5;GCM1;CEBPB;NOTCH1;SRF;MAZ;LEF1;DDX21;GATA4;HOXD13;MLLT1;CCNB1;POLR2A;DHX38;ALX1;E2F3;RXRG;ATOH1;WWTR1;POU2F1;CDX2;INTS3;ECD;ESRRG;KLF4;SUPT5H;MEIS2;NFKB1;FOSL1;NR4A2;TFCP2;NR6A1;SP1;CDK4;LHX1;TAF8;BAX;NFE2L1	['PHAX', 'RORA', 'MED17', 'CCND1', 'PAPOLA', 'PAX6', 'POU5F1', 'PPARA', 'NFAT5', 'MAZ', 'MLLT1', 'POLR2A', 'WWTR1', 'CDX2', 'KLF4', 'NR6A1', 'CDK4', 'TAF8', 'BAX', 'NFE2L1']	20	['TEAD1', 'FOSL1']	2	[]	0	[]	0
positive	CC1_4	both	immune response-regulating cell surface receptor signaling pathway (GO:0002768)	0.00617935	GO:0002768	BAG6;PIGR;KIT;CD24;HLA-G;MICB	['MICB']	1	['PIGR']	1	[]	0	[]	0
positive	CC1_4	both	beta-catenin-TCF complex assembly (GO:1904837)	0.00619996	GO:1904837	KMT2D;TLE3;HIST1H4A;HDAC1;MYC;TCF7;LEF1;CTNNB1;AXIN2;SMARCA4	['TLE3', 'MYC']	2	[]	0	[]	0	[]	0
positive	CC1_4	miRNA_targets	negative regulation of transcription from RNA polymerase II promoter (GO:0000122)	0.00657088	GO:0000122	ZNF451;CIITA;AKR1B1;FASLG;HMGB1;TNF;ARHGAP35;YY1;SOX2;FLCN;CCND1;SIN3A;MYC;MYB;MAGEA2;LRRFIP1;HIST1H1B;KLF12;TGIF2;SIRT7;SIRT1;POU5F1;NCOR2;ZEB2;CRY2;PPARA;TP53;CEBPB;NOTCH1;HDAC1;UHRF1;SRF;NEDD4L;MTDH;BAG3;E2F1;SKIL;BPTF;SMAD4;STAT1;HMGA2;KLF4;SUPT5H;NFKB1;KLF2;GATAD2A;SMARCA4;VEGFA;SKI;NR4A2;PER1;SNAI1;MDM4;CPEB3;HSPA1A;TP73	['ZNF451', 'FASLG', 'ARHGAP35', 'SOX2', 'CCND1', 'MYC', 'SIRT1', 'POU5F1', 'CRY2', 'PPARA', 'UHRF1', 'E2F1', 'SKIL', 'BPTF', 'SMAD4', 'HMGA2', 'KLF4', 'SKI']	18	['MYB']	1	[]	0	[]	0
positive	CC1_4	miRNA_targets	cellular response to oxidative stress (GO:0034599)	0.00666554	GO:0034599	PDGFRA;DAPK1;TXNRD1;TPM1;GSR;CYBB;PYCR1;FOS;SESN2;AKT1;HMOX1;CYCS;MAPK1;PRKD1;TP53;HSPA1B;MAPK3;HSPA1A	['DAPK1', 'FOS', 'SESN2', 'MAPK1', 'HSPA1B']	5	[]	0	[]	0	[]	0
positive	CC1_4	miRNA_targets	negative regulation of intracellular steroid hormone receptor signaling pathway (GO:0033144)	0.00680933	GO:0033144	PER1;HDAC1;CRY2;BRCA1;SIRT1;CLOCK;SMARCA4;FOXP1	['CRY2', 'SIRT1', 'CLOCK']	3	[]	0	[]	0	[]	0
positive	CC1_4	both	signal transduction in response to DNA damage (GO:0042770)	0.00681799	GO:0042770	CASP9;GADD45A;SESN2;CDC5L;MDM4;GRB2;WNT1;NDRG1;TP53	['CASP9', 'SESN2', 'GRB2']	3	[]	0	[]	0	[]	0
positive	CC1_4	miRNA_targets	neutrophil degranulation (GO:0043312)	0.00753778	GO:0043312	GPI;PIGR;PYGB;SIGLEC9;SNAP23;PTPRJ;SLC2A3;HMGB1;APEH;AP2A2;TOM1;COTL1;RAC1;CAPN1;GYG1;SPTAN1;DSP;SERPINB1;APAF1;NME2;CYBB;RAB31;CRISPLD2;DNAJC5;ALDOA;CD44;VCL;PDXK;UBR4;GNS;ADGRG3;DSN1;CAND1;MAPK1;ATG7;SIGLEC14;PTGES2;SURF4;HSPA6;HUWE1;NFKB1;IGF2R;TSPAN14;IMPDH1;IMPDH2;DEGS1;S100P;HSPA1B;HSPA1A	['AP2A2', 'DNAJC5', 'CD44', 'GNS', 'MAPK1', 'SIGLEC14', 'HUWE1', 'IGF2R', 'HSPA1B']	9	['PIGR', 'TOM1', 'ALDOA', 'DSN1']	4	[]	0	[]	0
positive	CC1_4	miRNA_targets	antigen processing and presentation of exogenous peptide antigen (GO:0002478)	0.00776274	GO:0002478	DCTN5;AP2A1;KIF11;CTSV;AP2B1;KLC1;AP2A2;ACTR1A;CAPZB;KIF2A;KIF3A;KIF4A;CANX;KIF2C;AP2M1;SPTBN2	['AP2A2', 'CAPZB', 'CANX', 'KIF2C']	4	['KIF3A', 'AP2M1']	2	[]	0	[]	0
positive	CC1_4	both	cytokine-mediated signaling pathway (GO:0019221)	0.00853114	GO:0019221	CIITA;CD40;CXCL9;TNFRSF6B;RORA;FASLG;CXCL1;TNFRSF13C;TNF;CRKL;IFIT2;SOX2;CCND1;MYC;CASP3;CFL1;LEPR;CASP1;AKT1;MAP3K7;IL6R;IL10;SYK;RIPK2;IFNGR2;AIP;LIFR;FOS;SIRT1;HLA-G;TNFRSF1A;MTAP;HIST2H3A;TRAF3;KIT;CANX;LTA;BIRC5;SNRPA1;IRF5;TP53;BIRC2;TNFRSF21;STX1A;CD44;BIRC3;CAMK2B;CSF1R;PTAFR;PDGFB;TWIST1;NOD1;HIST1H3A;HMOX1;SOCS4;IL12RB2;MCL1;MAPK3;SMAD4;CCL22;VCAM1;POU2F1;STAT1;IFNB1;CD70;TNFRSF10B;TNFR…	['CD40', 'RORA', 'FASLG', 'CRKL', 'SOX2', 'CCND1', 'MYC', 'FOS', 'SIRT1', 'HIST2H3A', 'CANX', 'TNFRSF21', 'CD44', 'PDGFB', 'SOCS4', 'IL12RB2', 'MCL1', 'SMAD4', 'CCL22', 'VCAM1', 'IFNB1', 'TNFRSF10B', 'IFNLR1', 'TOLLIP', 'BCL2', 'GRB2', 'MAP3K14']	27	['CD40LG']	1	[]	0	[]	0
positive	CC1_4	both	positive regulation of DNA-templated transcription, initiation (GO:2000144)	0.00886147	GO:2000144	FOSL1;JUN;BCLAF1;SRF;TWIST1;CTNNB1;MITF	['JUN']	1	['FOSL1']	1	[]	0	[]	0
positive	CC1_4	miRNA_targets	negative regulation of cellular protein metabolic process (GO:0032269)	0.00904896	GO:0032269	BTG2;IGFBP5;DAPK1;SHMT1;TYMS;GIGYF2;NFKB1;FXR1;BAG6;RGP1;LARP1;CAPRIN1;AKT1;IGF2BP3;CPEB3	['BTG2', 'IGFBP5', 'DAPK1', 'FXR1']	4	['RGP1']	1	[]	0	[]	0
positive	CC1_4	miRNA_targets	low-density lipoprotein receptor particle metabolic process (GO:0032799)	0.00916251	GO:0032799	PCSK9;AP2A1;AP2B1;AP2A2;AP2M1	['AP2A2']	1	['AP2M1']	1	[]	0	[]	0
positive	CC1_4	both	regulation of tumor necrosis factor-mediated signaling pathway (GO:0010803)	0.00924671	GO:0010803	SYK;HIST1H2BJ;CARD8;SPPL2A;TNF;TNFRSF1A;TRAIP;CASP8;CASP1;RBCK1;BIRC2;HSPA1B;BIRC3;HSPA1A	['HSPA1B']	1	[]	0	[]	0	[]	0
positive	CC1_4	miRNA_targets	immune response-regulating cell surface receptor signaling pathway (GO:0002768)	0.00928802	GO:0002768	BAG6;PIGR;KIT;CD24;MICB	['MICB']	1	['PIGR']	1	[]	0	[]	0
positive	CC1_4	miRNA_targets	positive regulation of blood vessel endothelial cell migration (GO:0043536)	0.00937078	GO:0043536	CD40;SP1;AKT1;HMOX1;HMGB1;PLCG1;PRKD1;THBS1;SIRT1;VEGFA	['CD40', 'SIRT1']	2	[]	0	[]	0	[]	0
positive	CC1_4	both	response to molecule of bacterial origin (GO:0002237)	0.00940563	GO:0002237	IL10;OTUD5;JUN;CD40;CXCL9;TNFRSF6B;NOS3;TNFRSF10B;TNFRSF10A;CXCL1;BCL10;FOXP1;TNFRSF1A;TRIM6;CD6;CD27;IRF5;LTBR;CD24;TNFRSF21	['JUN', 'CD40', 'TNFRSF10B', 'TNFRSF21']	4	[]	0	[]	0	[]	0
positive	CC1_4	both	regulation of IRE1-mediated unfolded protein response (GO:1903894)	0.0096891	GO:1903894	BCL2L11;FICD;TMEM33;BAX;BFAR;BAK1	['BCL2L11', 'FICD', 'BAX']	3	['TMEM33']	1	[]	0	[]	0
positive	CC1_4	both	inflammatory response (GO:0006954)	0.00973285	GO:0006954	HDAC4;CSF1R;HDAC5;CD40;CXCL9;CEBPB;TNFRSF6B;CXCL1;NOD1;KLK2;HMGB1;TNF;THBS1;PIK3CG;HRH4;RAC1;TAC1;ABCF1;IL10;AFAP1L2;PLA2G2D;CCL22;SYK;RIPK2;CYBB;TNFRSF10B;TNFRSF10A;FOS;NFKB1;TNFRSF1A;CD40LG;ELF3;CD6;TOLLIP;KIT;CD27;LTBR;NFE2L1;TNFRSF21	['CD40', 'PIK3CG', 'CCL22', 'TNFRSF10B', 'FOS', 'TOLLIP', 'NFE2L1', 'TNFRSF21']	8	['CD40LG']	1	[]	0	[]	0
positive	CC1_4	miRNA_targets	positive regulation of cell proliferation (GO:0008284)	0.0100461	GO:0008284	CSF1R;KMT2D;SLC35F6;NOTCH1;HDAC1;LEF1;AKR1B1;AREG;TNF;DLL1;THBS1;TSPAN31;CRKL;IGF1R;MYC;NAMPT;NACC1;ERBB2;E2F1;AKT1;HMOX1;CAPN1;WNT1;IL6R;SOX4;PDGFRB;PDGFRA;TIPIN;STAT1;NME2;HMGA2;SIRT6;SIRT1;FOXP1;VEGFA;TGFBR2;FOSL1;EPGN;CDK6;CDK4;FGF19;BIRC5;FXN;EIF4G1	['DLL1', 'CRKL', 'MYC', 'ERBB2', 'E2F1', 'HMGA2', 'SIRT1', 'TGFBR2', 'CDK6', 'CDK4', 'FXN']	11	['FOSL1']	1	[]	0	[]	0
positive	CC1_4	miRNA_targets	negative regulation of cell cycle process (GO:0010948)	0.0102096	GO:0010948	MRE11;RRM2;APAF1;PPP1R10;CBX3;BRCA1;BMP7;TFAP4;RAD51;STAG2;CCND1;TFDP2;CDK4;E2F1	['MRE11', 'RRM2', 'CBX3', 'CCND1', 'CDK4', 'E2F1']	6	[]	0	[]	0	[]	0
positive	CC1_4	miRNA_targets	regulation of fibroblast proliferation (GO:0048145)	0.0108303	GO:0048145	SKI;PDGFRA;CDK6;CDK4;MYC;E2F1;CTNNB1;WNT1;B4GALT7;TP53	['SKI', 'CDK6', 'CDK4', 'MYC', 'E2F1']	5	[]	0	[]	0	[]	0
positive	CC1_4	both	cellular response to decreased oxygen levels (GO:0036294)	0.0111296	GO:0036294	TIGAR;BNIP3;TWIST1;RORA;FMN2;SIRT1;NDRG1;BMP7;ZFP36L1;VEGFA;TBL2;MYC;HMOX1;MDM4;TP53	['BNIP3', 'RORA', 'SIRT1', 'ZFP36L1', 'MYC']	5	[]	0	[]	0	[]	0
positive	CC1_4	cpg_genes	positive regulation of gene expression (GO:0010628)	0.0111303	GO:0010628	RB1;HDAC4;DLX5;HPN;PDGFB;LRP5;TWIST1;RORA;CLU;GLI3;TTBK1;WNT6;SALL1;MECOM;ZIC2;ERBB4;ZIC1;CD38;CAPN3;ALX1;OTX2;TEAD1;TFAP2A;TFAP2B;JUN;MEF2C;ZBTB16;PYM1;PAX6;MITF;ESRRG;FOXL2;NR2F2;POU3F1;POU3F3;MLXIPL;NR5A2;LHX1;NAA16;AVP;VSTM2A	['RB1', 'PDGFB', 'RORA', 'GLI3', 'SALL1', 'ZIC2', 'ERBB4', 'JUN', 'PAX6']	9	['CLU', 'TEAD1', 'NR2F2']	3	[]	0	[]	0
positive	CC1_4	both	regulation of cellular response to heat (GO:1900034)	0.0112246	GO:1900034	YWHAE;CAMK2B;SIRT1;DNAJB6;BAG3;NUP62;BAG1;MAPK1;ATM;NUP98;MAPT;NUPL2;IER5;RAE1;HSPA1B;MAPK3;HSPA1A	['SIRT1', 'DNAJB6', 'MAPK1', 'ATM', 'NUP98', 'HSPA1B']	6	[]	0	[]	0	[]	0
positive	CC1_4	both	cellular response to metal ion (GO:0071248)	0.0114117	GO:0071248	TFAP2A;MEF2C;JUN;CLIC4;TIGAR;CDKN1B;SYT1;HVCN1;BNIP3;ANK3;FOS;CARF;NEUROD2;RASA4;AKT1;CAPN3;MAPK1;MT1H;KCNH1;MAPK3	['JUN', 'CLIC4', 'BNIP3', 'FOS', 'MAPK1']	5	[]	0	[]	0	[]	0
positive	CC1_4	both	autophagosome assembly (GO:0000045)	0.0120545	GO:0000045	BECN1;UBXN2B;ATG13;RAB23;TP53INP1;ATG4C;ATG2A;ATG4B;ULK2;MFN2;ATG4A;ATG7;ATG4D;ATG5	['UBXN2B', 'RAB23', 'TP53INP1', 'MFN2']	4	['ULK2']	1	[]	0	[]	0
positive	CC1_4	miRNA_targets	nucleobase-containing small molecule interconversion (GO:0015949)	0.01206	GO:0015949	DTYMK;DUT;RRM2;TXNRD1;GSR;NME2;CMPK1;TYMS	['DTYMK', 'RRM2', 'CMPK1']	3	[]	0	[]	0	[]	0
positive	CC1_4	both	protein acetylation (GO:0006473)	0.0120824	GO:0006473	ING4;NAA50;MDH2;HAT1;NAA16;MAPT;NAA15;SIRT1;CLOCK;NAT16	['SIRT1', 'CLOCK']	2	[]	0	[]	0	[]	0
positive	CC1_4	miRNA_targets	cellular response to decreased oxygen levels (GO:0036294)	0.0120928	GO:0036294	TIGAR;TBL2;MYC;BNIP3;HMOX1;MDM4;SIRT1;TP53;NDRG1;BMP7;ZFP36L1;VEGFA	['MYC', 'BNIP3', 'SIRT1', 'ZFP36L1']	4	[]	0	[]	0	[]	0
positive	CC1_4	both	cellular response to growth factor stimulus (GO:0071363)	0.0121024	GO:0071363	NOTCH1;DLX5;PDGFB;CORO1B;ZFP36L1;ERBB2;AKT1;PLCG1;MEF2C;SMAD4;PLK5;EGR3;KLF4;BMP7;PHOX2B;VEGFA;ERN1;EHD1;GAS1;CTNNB1;PRKD1;MAPT;BMPR1B;VSTM2A;CD44	['PDGFB', 'ZFP36L1', 'ERBB2', 'SMAD4', 'KLF4', 'PHOX2B', 'EHD1', 'GAS1', 'CD44']	9	[]	0	[]	0	[]	0
positive	CC1_4	both	regulation of early endosome to late endosome transport (GO:2000641)	0.0121115	GO:2000641	SNX3;MTMR2;MAP2K1;SRC;SNX12;MAPK1;MAPK3	['MAP2K1', 'SNX12', 'MAPK1']	3	[]	0	[]	0	[]	0
positive	CC1_4	miRNA_targets	negative regulation of cyclin-dependent protein serine/threonine kinase activity involved in G1/S transition of mitotic cell cycle (GO:0031658)	0.0123221	GO:0031658	CDKN2C;CDK6;CDKN2A;CDK4	['CDK6', 'CDK4']	2	[]	0	[]	0	[]	0
positive	CC1_4	miRNA_targets	receptor catabolic process (GO:0032801)	0.0123293	GO:0032801	BECN1;ZNRF3;PCSK9;AP2A1;AP2B1;AP2A2;AP2M1	['ZNRF3', 'AP2A2']	2	['AP2M1']	1	[]	0	[]	0
positive	CC1_4	miRNA_targets	positive regulation of angiogenesis (GO:0045766)	0.0126263	GO:0045766	CD40;HMGA2;GATA4;SIRT6;BRCA1;KLF4;SIRT1;DLL1;THBS1;MTDH;VEGFA;RRAS;SP1;HMOX1;PRKD1;PLCG1	['CD40', 'HMGA2', 'KLF4', 'SIRT1', 'DLL1']	5	[]	0	[]	0	[]	0
positive	CC1_4	miRNA_targets	negative regulation of cellular catabolic process (GO:0031330)	0.0128702	GO:0031330	IL10;RGP1;KDM4A;RRAGA;MTMR2;BCL2;AKT1;MTMR9;MET;MCL1;EIF4G1	['BCL2', 'MCL1']	2	['RGP1']	1	[]	0	[]	0
positive	CC1_4	miRNA_targets	negative regulation of protein dephosphorylation (GO:0035308)	0.0136759	GO:0035308	YWHAE;PPP1R15A;PPP1R11;FKBP1B;CRY2;ARPP19	['PPP1R11', 'CRY2']	2	['ARPP19']	1	[]	0	[]	0
positive	CC1_4	both	negative regulation of intracellular steroid hormone receptor signaling pathway (GO:0033144)	0.014008	GO:0033144	PER1;HDAC1;CRY2;TCF21;BRCA1;SIRT1;CLOCK;SMARCA4;FOXP1	['CRY2', 'SIRT1', 'CLOCK']	3	[]	0	[]	0	[]	0
positive	CC1_4	miRNA_targets	transcription from RNA polymerase II promoter (GO:0006366)	0.0142468	GO:0006366	NOTCH2;NFAT5;GCM1;CEBPB;SPI1;NOTCH1;SRF;MAZ;INTS10;LEF1;HNF4G;ZC3H8;AKR1B1;DDX21;PHAX;GATA4;MLLT1;YBX1;MED15;MED17;CCNB1;POLR2A;CCND1;HNF4A;SNAPC3;PAPOLA;DHX38;E2F3;NELFCD;POU2F1;NCBP2;INTS3;ECD;THOC2;KLF4;SUPT5H;POU5F1;NFKB1;FOSL1;NR4A2;TFCP2;SP1;CDK4;ZNF516;TAF8;BAX;PPARA;NFE2L1	['NFAT5', 'MAZ', 'PHAX', 'MLLT1', 'MED17', 'POLR2A', 'CCND1', 'PAPOLA', 'KLF4', 'POU5F1', 'CDK4', 'TAF8', 'BAX', 'PPARA', 'NFE2L1']	15	['FOSL1']	1	[]	0	[]	0
positive	CC1_4	miRNA_targets	mRNA splicing, via spliceosome (GO:0000398)	0.0146158	GO:0000398	SF3B3;YBX1;RBM15B;METTL14;POLR2A;SNRPD1;PCBP2;PAPOLA;DHX38;RALY;SNRNP35;DCPS;SRRM2;ZRSR1;NCBP2;NONO;CDC5L;PRPF40A;WBP11;U2SURP;WDR77;CHERP;DHX40;HNRNPUL1;HNRNPH1;STRAP;GEMIN5;GEMIN6;SNRPA1;DNAJC8	['POLR2A', 'PCBP2', 'PAPOLA', 'SRRM2', 'NONO', 'U2SURP', 'CHERP', 'HNRNPUL1', 'HNRNPH1']	9	['WDR77']	1	[]	0	[]	0
positive	CC1_4	miRNA_targets	positive regulation of nitric oxide biosynthetic process (GO:0045429)	0.0146174	GO:0045429	DDAH1;DDAH2;AKT1;KLF4;CLU;TNF;KLF2	['DDAH1', 'KLF4']	2	['CLU']	1	[]	0	[]	0
positive	CC1_4	miRNA_targets	I-kappaB kinase/NF-kappaB signaling (GO:0007249)	0.0146669	GO:0007249	RIPK2;AKT1;ERC1;RBCK1;TNF;MAP3K7;MAP3K14;BIRC2;NFKB1;TNFRSF1A;BIRC3	['MAP3K14']	1	[]	0	[]	0	[]	0
positive	CC1_4	both	cellular response to leucine (GO:0071233)	0.015461	GO:0071233	SESN3;SESN1;RRAGD;SESN2;UBR1	['SESN3', 'SESN1', 'RRAGD', 'SESN2', 'UBR1']	5	[]	0	[]	0	[]	0
positive	CC1_4	miRNA_targets	chromatin remodeling (GO:0006338)	0.0156784	GO:0006338	SMARCD1;SMARCC1;SMARCC2;CBX3;HDAC1;HMGA2;BAZ2A;HMGB1;NUDT5;SMARCA4;MYC;MYB;TFAM;TNRC18;SP140L;MTA2;BPTF	['SMARCD1', 'CBX3', 'HMGA2', 'BAZ2A', 'MYC', 'TFAM', 'BPTF']	7	['MYB']	1	[]	0	[]	0
positive	CC1_4	both	response to leucine (GO:0043201)	0.0156788	GO:0043201	SESN3;SESN1;RRAGD;SESN2;UBR1	['SESN3', 'SESN1', 'RRAGD', 'SESN2', 'UBR1']	5	[]	0	[]	0	[]	0
positive	CC1_4	miRNA_targets	regulation of megakaryocyte differentiation (GO:0045652)	0.0157249	GO:0045652	KMT2D;MOV10;HIST1H4A;HIST2H3A;HIST1H3A;SIN3A;HDAC1;AGO1;H3F3A;THBS1	['HIST2H3A', 'AGO1']	2	[]	0	[]	0	[]	0
positive	CC1_4	both	positive regulation of autophagy (GO:0010508)	0.0158249	GO:0010508	DAPK1;BNIP3;TSC2;SUPT5H;SIRT1;MTDH;FLCN;LARP1;SESN3;SESN1;SESN2;TP53INP1;PRKD1;MAP3K7;TRIM65	['DAPK1', 'BNIP3', 'SIRT1', 'SESN3', 'SESN1', 'SESN2', 'TP53INP1']	7	[]	0	[]	0	[]	0
positive	CC1_4	both	DNA metabolic process (GO:0006259)	0.0158622	GO:0006259	BTG2;FEN1;SMG1;MRE11;MCM7;HDAC1;UHRF1;PRIM1;HMGB3;MCM10;BRCA1;HMGB1;TYMS;PTMS;ING4;NT5E;TATDN2;POLD1;POLL;CLSPN;GEN1;TIPIN;DUT;GADD45A;PARP2;INTS3;XRCC1;AXIN2;TERF1;CDC25C;SIRT1;CDC25A;TSN;RAD51;NASP;MCM3;MCM4;MMS19;ATM;MCM5;NUP98;MCM6;TP53;DCTPP1;MCM2	['BTG2', 'MRE11', 'UHRF1', 'HMGB3', 'SIRT1', 'TSN', 'ATM', 'MCM5', 'NUP98', 'MCM2']	10	['PTMS']	1	[]	0	[]	0
positive	CC1_4	miRNA_targets	positive regulation of cellular component organization (GO:0051130)	0.0159181	GO:0051130	PPP1R15A;BNIP3;SURF4;NEDD4L;AKR1B1;TNF;BMP7;DLL1;IGF1R;VEGFA;CDC20;NEUROD2;BAX;ATM;TPPP;SHANK3	['BNIP3', 'DLL1', 'CDC20', 'BAX', 'ATM']	5	[]	0	[]	0	[]	0
positive	CC1_4	both	positive regulation of endothelial cell proliferation (GO:0001938)	0.0159325	GO:0001938	EGR3;ITGB3;PDGFB;SIRT6;PRKCA;HMGB1;SIRT1;VEGFA;SP1;AGTR1;PLXNB3;AKT1;CDH13;HMOX1;PRKD1	['PDGFB', 'SIRT1']	2	['PRKCA']	1	[]	0	[]	0
positive	CC1_4	cpg_genes	regulation of gene expression (GO:0010468)	0.0161246	GO:0010468	RB1;OGG1;ONECUT1;CHD7;HMGB3;RORA;CLU;ELAVL2;SALL1;SOX1;PITX2;ZIK1;ZNF200;HES6;MEF2C;PAX6;MITF;POU3F1;POU3F3;TAPBP;SFRP2;NR5A2;ESRP2;MAPT;AVP;VSTM2A;HDAC4;HDAC5;ZNF471;DLX4;HPN;PDGFB;TWIST1;HOXD13;ASCL2;TTBK1;WNT6;ZNHIT3;APBB2;TFAP2A;WWTR1;TFAP2B;ZNF263;ESRRG;PHOX2B;MLXIPL;NR6A1;GDNF;LHX1;ZNF454	['RB1', 'HMGB3', 'RORA', 'ELAVL2', 'SALL1', 'PAX6', 'TAPBP', 'PDGFB', 'APBB2', 'WWTR1', 'PHOX2B', 'NR6A1', 'GDNF']	13	['CLU']	1	[]	0	[]	0
positive	CC1_4	miRNA_targets	positive regulation of chromosome organization (GO:2001252)	0.0172785	GO:2001252	BECN1;FEN1;MRE11;PPP1R10;SIRT6;TERF1	['MRE11']	1	[]	0	[]	0	[]	0
positive	CC1_4	miRNA_targets	regulation of cellular protein metabolic process (GO:0032268)	0.0174775	GO:0032268	TCOF1;UHRF1;AGTR1;AKT1;GEMIN5;MAPKAPK5;KLF4;NFKB1;METAP1;EIF4G1	['TCOF1', 'UHRF1', 'MAPKAPK5', 'KLF4']	4	[]	0	[]	0	[]	0
positive	CC1_4	miRNA_targets	wound healing (GO:0042060)	0.0175667	GO:0042060	TRIM72;PDGFRA;ITGB3;FUT10;SRF;MYOF;TPM1;ERBB2;HMOX1;CORO1B	['FUT10', 'ERBB2']	2	['TRIM72']	1	[]	0	[]	0
positive	CC1_4	miRNA_targets	regulation of execution phase of apoptosis (GO:1900117)	0.0176855	GO:1900117	DFFA;CIDEA;TP53BP2;TP53;BCL2L1	['DFFA']	1	[]	0	[]	0	[]	0
positive	CC1_4	both	positive regulation of multicellular organismal process (GO:0051240)	0.0178036	GO:0051240	NOTCH1;TFRC;HHLA2;SRC;HPN;LEF1;PDGFB;TWIST1;TNF;RTN4;FAM129B;ALX1;OTX2;PLCG1;NKX6-1;WWTR1;SMAD4;ZBTB16;MST1;NME2;EIF2AK2;INHBB;AXIN2;HLA-G;SIRT1;TGFBR2;LHX1;SNAI1;CTNNB1;BMPR1B;DOCK1;EIF4G1	['TFRC', 'PDGFB', 'WWTR1', 'SMAD4', 'MST1', 'SIRT1', 'TGFBR2']	7	[]	0	[]	0	[]	0
positive	CC1_4	both	regulation of epithelial to mesenchymal transition (GO:0010717)	0.0179855	GO:0010717	FOXA1;WWTR1;SMAD4;NOTCH1;LEF1;HPN;TWIST1;AXIN2;VASN;TGFBR2;SFRP2;SNAI1;STRAP;CTNNB1;ALX1	['FOXA1', 'WWTR1', 'SMAD4', 'TGFBR2']	4	[]	0	[]	0	[]	0
positive	CC1_4	both	positive regulation of developmental process (GO:0051094)	0.0189036	GO:0051094	JUN;TFRC;SRC;ZBTB16;SRF;BNIP3;HPN;MST1;PDGFB;AKR1B1;TNF;HLA-G;MARCH5;SIRT1;CORO1B;RTN4;FAM129B;GDNF;LHX1;OTX2;BMPR1B	['JUN', 'TFRC', 'BNIP3', 'MST1', 'PDGFB', 'SIRT1', 'GDNF']	7	[]	0	[]	0	[]	0
positive	CC1_4	miRNA_targets	response to molecule of bacterial origin (GO:0002237)	0.0189098	GO:0002237	IL10;OTUD5;CD40;CXCL9;TNFRSF6B;TNFRSF10B;TNFRSF10A;BCL10;FOXP1;TNFRSF1A;TRIM6;CD27;LTBR;CD24;TNFRSF21	['CD40', 'TNFRSF10B', 'TNFRSF21']	3	[]	0	[]	0	[]	0
positive	CC1_4	miRNA_targets	regulation of cytoplasmic transport (GO:1903649)	0.0189383	GO:1903649	MAP2K1;SRC;MAPK1;MAPK3	['MAP2K1', 'MAPK1']	2	[]	0	[]	0	[]	0
positive	CC1_4	miRNA_targets	protein insertion into mitochondrial membrane (GO:0051204)	0.0190325	GO:0051204	MOAP1;BCL2L11;COX18;BAX	['BCL2L11', 'BAX']	2	[]	0	[]	0	[]	0
positive	CC1_4	miRNA_targets	regulation of protein kinase B signaling (GO:0051896)	0.0199628	GO:0051896	KLB;PDGFRB;PDGFRA;SRC;PTPRJ;SIRT1;THBS1;RTN4;PIK3CG;MTDH;SLC9A3R1;FLCN;RRAS;FGF19;KIT;ERBB2;AKT1;GRB2;RICTOR;MET;EPHA2	['KLB', 'SIRT1', 'PIK3CG', 'ERBB2', 'GRB2']	5	[]	0	[]	0	[]	0
positive	CC1_4	both	regulation of mitotic nuclear division (GO:0007088)	0.0214679	GO:0007088	PDGFRB;LRP5;PDGFB;KIF11;MKI67;CDC25C;PKMYT1;BMP7;EPGN;CDC23;STAG2;NUP62;PMEPA1;RCC1;DRD3;HSPA1B;HSPA1A	['PDGFB', 'PKMYT1', 'PMEPA1', 'HSPA1B']	4	[]	0	[]	0	[]	0
positive	CC1_4	both	positive regulation of I-kappaB kinase/NF-kappaB signaling (GO:0043123)	0.0216578	GO:0043123	CD40;FASLG;NOD1;BCL10;TNF;MTDH;CASP8;CASP10;NUP62;CASP1;AKT1;HMOX1;MAP3K7;WLS;TMED4;RIPK2;PLEKHG5;TNFRSF10B;CFLAR;TNFRSF1A;C18ORF32;RBCK1;PRKD1;LTBR;MAP3K14;BIRC2;BIRC3	['CD40', 'FASLG', 'TNFRSF10B', 'CFLAR', 'MAP3K14']	5	[]	0	[]	0	[]	0
positive	CC1_4	both	venous blood vessel morphogenesis (GO:0048845)	0.0217158	GO:0048845	CCBE1;NOTCH1;TBX20;VEGFA	[]	0	['TBX20']	1	[]	0	[]	0
positive	CC1_4	both	regulation of reactive oxygen species metabolic process (GO:2000377)	0.0217418	GO:2000377	PDGFRB;TFAP2A;GADD45A;AGTR1;PDGFB;CYP1B1;GRB2;BRCA1;RAC1;TP53;THBS1;TGFBR2	['PDGFB', 'GRB2', 'TGFBR2']	3	[]	0	[]	0	[]	0
positive	CC1_4	both	negative regulation of transmembrane receptor protein serine/threonine kinase signaling pathway (GO:0090101)	0.0220233	GO:0090101	ZNF451;NOTCH1;CIDEA;SIRT1;VASN;TGFBR2;SKI;SPART;PEG10;VWC2;PMEPA1;STRAP;WNT1;NBL1;SKIL;HSPA1A	['ZNF451', 'SIRT1', 'TGFBR2', 'SKI', 'SPART', 'PMEPA1', 'NBL1', 'SKIL']	8	[]	0	[]	0	[]	0
positive	CC1_4	both	positive regulation of cellular metabolic process (GO:0031325)	0.0224232	GO:0031325	PDGFRB;HDAC1;UHRF1;GADD45A;HPN;PDGFB;PCSK9;ECE1;KLF4;THBS1;TGFBR2;VEGFA;AGTR1;AKT1;GRB2;PPARA;TP53;EIF4G1	['UHRF1', 'PDGFB', 'KLF4', 'TGFBR2', 'GRB2', 'PPARA']	6	[]	0	[]	0	[]	0
positive	CC1_4	both	protein complex assembly (GO:0006461)	0.0226086	GO:0006461	KMT2D;KHDRBS1;MCFD2;AHNAK;HDAC1;TCF7;LEF1;AKR1B1;NOD1;BCL10;NOL3;TNF;AREG;CASP8;OPA1;MYC;PPP6R3;TRAPPC2;TLE3;HGSNAT;SEC16A;TRAPPC9;AXIN2;SMARCA4;TNFRSF1A;HIST1H4A;BAX;CTNNB1;MAPT;FERMT2	['MYC', 'PPP6R3', 'TRAPPC2', 'TLE3', 'SEC16A', 'BAX']	6	[]	0	[]	0	[]	0
positive	CC1_4	miRNA_targets	regulation of mitotic cell cycle (GO:0007346)	0.0228463	GO:0007346	IL10;MAP2K1;AFAP1L2;BTG2;CDKN1B;MAP3K1;USP22;MKI67;CDC25C;SIRT1;SLC9A3R1;CCNB1;TFAP4;NUP62;EIF4EBP1;RCC1;BIRC5;GAS1;MAP3K14;RAE1;TP73	['MAP2K1', 'BTG2', 'SIRT1', 'GAS1', 'MAP3K14']	5	['USP22']	1	[]	0	[]	0
positive	CC1_4	both	low-density lipoprotein particle receptor catabolic process (GO:0032802)	0.0237798	GO:0032802	PCSK9;AP2A1;AP2B1;AP2A2;AP2M1	['AP2A2']	1	['AP2M1']	1	[]	0	[]	0
positive	CC1_4	miRNA_targets	negative regulation of receptor-mediated endocytosis (GO:0048261)	0.0238099	GO:0048261	MTMR2;PCSK9;RAC1;UBQLN2;ARF6	['ARF6']	1	[]	0	[]	0	[]	0
positive	CC1_4	both	regulation of mitotic cell cycle (GO:0007346)	0.0244513	GO:0007346	RB1;FOXA1;BTG2;CDKN1B;MKI67;PKMYT1;SLC9A3R1;CCNB1;NUP62;EIF4EBP1;RCC1;RAE1;TMEM8B;IL10;MAP2K1;AFAP1L2;MAP3K1;USP22;PRKCA;CDC25C;SIRT1;MEIS2;TFAP4;BIRC5;GAS1;MAP3K14;TP73	['RB1', 'FOXA1', 'BTG2', 'PKMYT1', 'MAP2K1', 'SIRT1', 'GAS1', 'MAP3K14']	8	['USP22', 'PRKCA']	2	[]	0	[]	0
positive	CC1_4	miRNA_targets	gene expression (GO:0010467)	0.0245722	GO:0010467	GTF3C1;FYTTD1;SMG1;GTF3C3;GTF3C6;MRPS14;AKR1B1;BAZ2A;RRBP1;POLR2A;RPL18A;NUP62;E2F1;DHX38;IGF2BP3;RPL37;RPS2;RAE1;BPTF;ABCF1;NCOA1;RPS7;NCBP2;THOC2;DHX40;NR4A2;RSL1D1;DDX19A;TSPAN14;DDX19B;HNRNPUL1;HNRNPH1;DRG1;RPL24;MMS19;NUP98;NUPL2;RPL28;MRRF;RBMS2;EIF4G1	['MRPS14', 'BAZ2A', 'POLR2A', 'RPL18A', 'E2F1', 'BPTF', 'RPS7', 'HNRNPUL1', 'HNRNPH1', 'NUP98', 'RBMS2']	11	['DDX19A', 'RPL24']	2	[]	0	[]	0
positive	CC1_4	miRNA_targets	protein modification by small protein removal (GO:0070646)	0.0251716	GO:0070646	OTUD5;BECN1;AKR1B1;NOD1;BRCA1;CDC20;SNX3;YY1;SENP5;MYC;CLSPN;MAP3K7;USP47;SMAD4;MBD6;RIPK2;USP22;YOD1;AXIN2;JOSD1;CDC25A;SENP1;HGS;TRAF3;MDM4;TP53;STAM2;BIRC2;BIRC3	['CDC20', 'MYC', 'SMAD4', 'YOD1', 'SENP1']	5	['MBD6', 'USP22']	2	[]	0	[]	0
positive	CC1_4	both	regulation of dendritic spine development (GO:0060998)	0.0252254	GO:0060998	CAMK2B;FXR1;EPHA4;MEF2C;CFL1;LLPH;CPEB3;SHANK3;ARF6	['FXR1', 'EPHA4', 'LLPH', 'ARF6']	4	[]	0	[]	0	[]	0
positive	CC1_4	miRNA_targets	regulation of TORC1 signaling (GO:1903432)	0.0252576	GO:1903432	DYRK3;RRAGA;SESN3;SESN1;SESN2;RRAGD;ATM	['SESN3', 'SESN1', 'SESN2', 'RRAGD', 'ATM']	5	[]	0	[]	0	[]	0
positive	CC1_4	miRNA_targets	regulation of ubiquitin protein ligase activity (GO:1904666)	0.0256677	GO:1904666	CDC20;FZR1;CCNB1;CDC23;ANAPC16;RPS7;UBE2S;ANAPC5	['CDC20', 'RPS7', 'ANAPC5']	3	[]	0	[]	0	[]	0
positive	CC1_4	miRNA_targets	Wnt signaling pathway, calcium modulating pathway (GO:0007223)	0.0257839	GO:0007223	MOV10;PPP3R1;FZD4;AGO1;LEF1;FZD6;CTNNB1;MAP3K7	['PPP3R1', 'AGO1', 'FZD6']	3	[]	0	[]	0	[]	0
positive	CC1_4	miRNA_targets	photoperiodism (GO:0009648)	0.0265438	GO:0009648	PPP1CC;PER1;CRTC1;CRY2;CLOCK;TP53	['CRY2', 'CLOCK']	2	[]	0	[]	0	[]	0
positive	CC1_4	miRNA_targets	positive regulation of DNA metabolic process (GO:0051054)	0.0265818	GO:0051054	PDGFRB;PDGFRA;TIGAR;MRE11;PPP1R10;SIRT6;HMGB1;BRCA1;AREG;SIRT1;IGF1R;RAD51;MYC	['MRE11', 'SIRT1', 'MYC']	3	[]	0	[]	0	[]	0
positive	CC1_4	both	regulation of cell migration (GO:0030334)	0.0278049	GO:0030334	CSF1R;CLIC4;CEMIP;NOTCH1;SRC;LEF1;PDGFB;PTPRJ;ADARB1;THBS1;MYPN;SYNE2;MYLK;IGF1R;ADGRG3;FLCN;PODXL;ERBB4;TP53INP1;AKT1;CYP1B1;RAC1;ARPIN;PDGFRB;PDGFRA;JAG1;TBCCD1;IGFBP5;TPM1;ARAP3;PRKCA;VEGFA;SFRP2;MYO1C;KIF2A;SST;TRIP6;SNAI1;PLXNB3;NUMB;CDH13;PLXNB1;ITGA6;VCL	['CLIC4', 'PDGFB', 'ADARB1', 'MYPN', 'MYLK', 'PODXL', 'ERBB4', 'TP53INP1', 'JAG1', 'IGFBP5', 'MYO1C']	11	['PRKCA']	1	[]	0	[]	0
positive	CC1_4	both	negative regulation of platelet-derived growth factor receptor signaling pathway (GO:0010642)	0.0284543	GO:0010642	PDGFRB;PDGFRA;SLC9A3R1;HGS;PDGFB;PTPRJ	['PDGFB']	1	[]	0	[]	0	[]	0
positive	CC1_4	miRNA_targets	negative regulation of signaling (GO:0023057)	0.0294229	GO:0023057	DDR1;EPHA5;PDGFRB;PDGFRA;CSF1R;PCSK9;IGF1R;AXL;KIT;ERBB2;TYRO3;MET;EPHA2	['ERBB2']	1	[]	0	[]	0	[]	0
positive	CC1_4	miRNA_targets	base-excision repair (GO:0006284)	0.0302281	GO:0006284	USP47;MRE11;POLD1;HUWE1;XRCC1;HMGA2;POLL;TP53	['MRE11', 'HUWE1', 'HMGA2']	3	[]	0	[]	0	[]	0
positive	CC1_4	both	response to growth factor (GO:0070848)	0.0308924	GO:0070848	SOX2;PLK5;MYC;ERBB2;PDGFB;CTNNB1;KLF4;EPHA2	['SOX2', 'MYC', 'ERBB2', 'PDGFB', 'KLF4']	5	[]	0	[]	0	[]	0
positive	CC1_4	miRNA_targets	positive regulation of cell adhesion (GO:0045785)	0.0309632	GO:0045785	FLCN;SYK;TPM1;ERBB2;SAA1;PTPRJ;RAC1;RSU1;TNF;TGM2;VEGFA	['ERBB2', 'RSU1', 'TGM2']	3	[]	0	[]	0	[]	0
positive	CC1_4	miRNA_targets	negative regulation of platelet-derived growth factor receptor signaling pathway (GO:0010642)	0.0310289	GO:0010642	PDGFRB;PDGFRA;SLC9A3R1;HGS;PTPRJ	[]	0	[]	0	[]	0	[]	0
positive	CC1_4	miRNA_targets	regulation of protein homooligomerization (GO:0032462)	0.0311632	GO:0032462	HRK;BCL2L11;SRC;BIK;CLU	['BCL2L11']	1	['CLU']	1	[]	0	[]	0
positive	CC1_4	miRNA_targets	negative regulation of cellular response to growth factor stimulus (GO:0090288)	0.0313631	GO:0090288	SKI;SPART;NOTCH1;HGS;VWC2;WNT1;NBL1;THBS1;SKIL;FAM129B	['SKI', 'SPART', 'NBL1', 'SKIL']	4	[]	0	[]	0	[]	0
positive	CC1_4	miRNA_targets	mitotic spindle organization (GO:0007052)	0.0317769	GO:0007052	CCNB1;KIF2A;KIF4A;STMN1;RCC1;BIRC5;XIAP;KIF11;MAP4;NAIP;BIRC2;BIRC3	['NAIP']	1	[]	0	[]	0	[]	0
positive	CC1_4	both	DNA-templated transcription, initiation (GO:0006352)	0.0330666	GO:0006352	NOTCH2;GTF3C1;RARG;CRCP;NOTCH1;MAZ;HNF4G;AKR1B1;RORA;NR2E1;MED15;MED17;CCNB1;CCND1;POLR2A;HNF4A;E2F3;TEAD1;RXRG;MAPK3;WWTR1;ESRRG;NR4A2;NR5A2;NR6A1;CDK4;TFAM;BAX;PPARA	['MAZ', 'RORA', 'MED17', 'CCND1', 'POLR2A', 'WWTR1', 'NR6A1', 'CDK4', 'TFAM', 'BAX', 'PPARA']	11	['TEAD1']	1	[]	0	[]	0
positive	CC1_4	miRNA_targets	regulation of cell division (GO:0051302)	0.0338121	GO:0051302	FLCN;BECN1;MYC;TXNIP;PRPF40A;BIRC6;SFN;DLL1;POU5F1;RAB11FIP4;BCL2L1	['MYC', 'TXNIP', 'DLL1', 'POU5F1']	4	['SFN', 'RAB11FIP4']	2	[]	0	[]	0
positive	CC1_4	both	low-density lipoprotein receptor particle metabolic process (GO:0032799)	0.0350758	GO:0032799	PCSK9;AP2A1;AP2B1;AP2A2;AP2M1	['AP2A2']	1	['AP2M1']	1	[]	0	[]	0
positive	CC1_4	miRNA_targets	phosphatidylinositol-mediated signaling (GO:0048015)	0.0351261	GO:0048015	PDGFRB;PDGFRA;CSF1R;ERBB2;TYRO3;AKT1;PIK3CG;IGF1R;KCNH1;ZFP36L1	['ERBB2', 'PIK3CG', 'ZFP36L1']	3	[]	0	[]	0	[]	0
positive	CC1_4	both	cellular response to alkaloid (GO:0071312)	0.0354465	GO:0071312	CASP7;RAD51;CASP6;CASP3;TRPV1;TNF;NFKB1	[]	0	[]	0	[]	0	[]	0
positive	CC1_4	both	negative regulation of cellular protein metabolic process (GO:0032269)	0.0355735	GO:0032269	BTG2;IGFBP5;DAPK1;SHMT1;EIF2AK2;TYMS;MEX3D;GIGYF2;NFKB1;FXR1;BAG6;RGP1;LARP1;CAPRIN1;AKT1;IGF2BP3;CPEB3	['BTG2', 'IGFBP5', 'DAPK1', 'FXR1']	4	['RGP1']	1	[]	0	[]	0
positive	CC1_4	both	positive regulation of mesenchymal cell proliferation (GO:0002053)	0.0356073	GO:0002053	STAT1;MYC;LRP5;TGFBR2;VEGFA	['MYC', 'TGFBR2']	2	[]	0	[]	0	[]	0
positive	CC1_4	both	negative regulation of myotube differentiation (GO:0010832)	0.035788	GO:0010832	HDAC4;HDAC5;NOTCH1;BDNF;CFLAR	['CFLAR']	1	[]	0	[]	0	[]	0
positive	CC1_4	both	regulation of fibroblast proliferation (GO:0048145)	0.0358991	GO:0048145	SKI;PDGFRA;CDK6;CDK4;MYC;PDGFB;E2F1;CTNNB1;WNT1;B4GALT7;TP53	['SKI', 'CDK6', 'CDK4', 'MYC', 'PDGFB', 'E2F1']	6	[]	0	[]	0	[]	0
positive	CC1_4	both	regulation of cyclin-dependent protein serine/threonine kinase activity (GO:0000079)	0.0360056	GO:0000079	CDKN1B;CDKN2C;CDKN2A;GADD45A;PDGFB;NR2F2;CDC25C;PKMYT1;CDC25A;CCND3;TFAP4;CCND1;CCNE2;CCNL1	['PDGFB', 'PKMYT1', 'CCND1', 'CCNL1']	4	['NR2F2']	1	[]	0	[]	0
positive	CC1_4	both	negative regulation of cyclin-dependent protein serine/threonine kinase activity involved in G1/S transition of mitotic cell cycle (GO:0031658)	0.0361199	GO:0031658	CDKN2C;CDK6;CDKN2A;CDK4	['CDK6', 'CDK4']	2	[]	0	[]	0	[]	0
positive	CC1_4	both	regulation of energy homeostasis (GO:2000505)	0.0362317	GO:2000505	FLCN;MLXIPL;BMP8A;LEPR;DLL1;EIF4G1	['DLL1']	1	[]	0	[]	0	[]	0
positive	CC1_4	both	positive regulation of DNA metabolic process (GO:0051054)	0.0362941	GO:0051054	OTUD4;PDGFRB;PDGFRA;TIGAR;MRE11;EYA1;PPP1R10;PDGFB;SIRT6;HMGB1;BRCA1;AREG;SIRT1;IGF1R;RAD51;MYC	['OTUD4', 'MRE11', 'PDGFB', 'SIRT1', 'MYC']	5	[]	0	[]	0	[]	0
positive	CC1_4	both	regulation of RIG-I signaling pathway (GO:0039535)	0.0364042	GO:0039535	NPLOC4;RNF125;TRIM15;BIRC2;PUM2;BIRC3	['RNF125']	1	[]	0	[]	0	[]	0
positive	CC1_4	both	cell chemotaxis (GO:0060326)	0.0364227	GO:0060326	PDGFRB;PDGFRA;EGR3;PLEKHG5;LEF1;PDGFB;CORO1B;VEGFA;KIT;AGTR1;PLXNB3;SAA1;EPHA2	['PDGFB']	1	[]	0	[]	0	[]	0
positive	CC1_4	both	adherens junction assembly (GO:0034333)	0.0364559	GO:0034333	TBCD;CTNNB1;PIP5K1C;VCL	[]	0	[]	0	[]	0	[]	0
positive	CC1_4	both	regulation of protein kinase B signaling (GO:0051896)	0.0365001	GO:0051896	KLB;SRC;PDGFB;PTPRJ;THBS1;RTN4;PIK3CG;MTDH;SLC9A3R1;FLCN;RRAS;ERBB4;ERBB2;AKT1;RICTOR;DRD3;PDGFRB;PDGFRA;KL;TSC2;SIRT1;FGF19;KIT;GRB2;MET;EPHA2	['KLB', 'PDGFB', 'PIK3CG', 'ERBB4', 'ERBB2', 'SIRT1', 'GRB2']	7	[]	0	[]	0	[]	0
positive	CC1_4	both	autophagy of mitochondrion (GO:0000422)	0.0381444	GO:0000422	BECN1;BNIP3;ATG4C;ATG2A;ATG4B;ATG4A;ATG7;ATG13;ATG5;ATG4D	['BNIP3']	1	[]	0	[]	0	[]	0
positive	CC1_4	miRNA_targets	regulation of macromolecule metabolic process (GO:0060255)	0.0388913	GO:0060255	IL10;MTMR2;SORT1;MTMR9;NOD1;POU5F1;ZFP36L1;SOX2;DDX19A;DDX19B;CDK6;CDK4;MYC;MAPK1;NANOG;TP73;MAPK3	['SORT1', 'POU5F1', 'ZFP36L1', 'SOX2', 'CDK6', 'CDK4', 'MYC', 'MAPK1']	8	['DDX19A']	1	[]	0	[]	0
positive	CC1_4	miRNA_targets	negative regulation of steroid biosynthetic process (GO:0010894)	0.0390434	GO:0010894	FGF19;ERLIN1;SNAI1;ERLIN2;NFKB1	['ERLIN2']	1	[]	0	[]	0	[]	0
positive	CC1_4	miRNA_targets	ruffle organization (GO:0031529)	0.0391971	GO:0031529	CSF1R;TPM1;RAC1;CORO1B;ARF6	['ARF6']	1	[]	0	[]	0	[]	0
positive	CC1_4	miRNA_targets	mitochondrial fusion (GO:0008053)	0.039352	GO:0008053	BCL2A1;MIGA1;OPA1;MFN2;BAX	['MFN2', 'BAX']	2	[]	0	[]	0	[]	0
positive	CC1_4	miRNA_targets	cellular response to organonitrogen compound (GO:0071417)	0.0394236	GO:0071417	IGFBP5;SHMT1;TRPV1;BRCA1;ZFP36L1;SLC5A5;RRAGA;LARP1;SESN3;SESN1;SESN2;RRAGD;CTNNB1;CPEB3	['IGFBP5', 'ZFP36L1', 'SESN3', 'SESN1', 'SESN2', 'RRAGD']	6	[]	0	[]	0	[]	0
positive	CC1_4	cpg_genes	branching morphogenesis of an epithelial tube (GO:0048754)	0.0395409	GO:0048754	SALL1;SFRP2;GDNF;LRP5;TCF21;HOXD11;TGFBR2	['SALL1', 'GDNF', 'HOXD11', 'TGFBR2']	4	[]	0	[]	0	[]	0
positive	CC1_4	miRNA_targets	DNA biosynthetic process (GO:0071897)	0.0396441	GO:0071897	MRE11;RAD51;POLD1;POLL;ATM;BRCA1;TYMS;SIRT1	['MRE11', 'ATM', 'SIRT1']	3	[]	0	[]	0	[]	0
positive	CC1_4	miRNA_targets	positive regulation of nuclease activity (GO:0032075)	0.0400459	GO:0032075	ERN1;BAX;BAK1;HSPA1A	['BAX']	1	[]	0	[]	0	[]	0
positive	CC1_4	miRNA_targets	response to ionizing radiation (GO:0010212)	0.0401314	GO:0010212	MRNIP;RAD51;GADD45A;MYC;INTS3;ATM;GRB2;BRCA1;SIRT1;TP53;CLOCK;TP73	['MYC', 'ATM', 'GRB2', 'SIRT1', 'CLOCK']	5	[]	0	[]	0	[]	0
positive	CC1_4	miRNA_targets	cellular response to leucine starvation (GO:1990253)	0.0403563	GO:1990253	SESN3;SESN1;RRAGD;SESN2	['SESN3', 'SESN1', 'RRAGD', 'SESN2']	4	[]	0	[]	0	[]	0
positive	CC1_4	miRNA_targets	nuclear pore complex assembly (GO:0051292)	0.0406716	GO:0051292	TMEM33;NUP98;TMEM170A;RTN4	['NUP98']	1	['TMEM33', 'TMEM170A']	2	[]	0	[]	0
positive	CC1_4	both	cellular response to oxidative stress (GO:0034599)	0.0414171	GO:0034599	PDGFRA;JUN;DAPK1;TXNRD1;TPM1;GSR;CYBB;PYCR1;FOS;SESN2;AKT1;HMOX1;CYCS;MAPK1;PRKD1;MAPT;TP53;HSPA1B;MAPK3;HSPA1A	['JUN', 'DAPK1', 'FOS', 'SESN2', 'MAPK1', 'HSPA1B']	6	[]	0	[]	0	[]	0
positive	CC1_4	miRNA_targets	organelle assembly (GO:0070925)	0.0437699	GO:0070925	GALNT11;BECN1;NOTCH1;UBXN2B;ABLIM1;SEPT7;KIF3A;OGFOD1;TCTN2;TMEM67;RAB23;POGZ;NUP62;TP53INP1;RCC1;FOPNL;ATG7;ATG5;TMOD3;TMOD2;VPS37D;SEPT1;HAUS3;VPS37B;EHD1;ATXN2L;HGS;TMEM216;ATG2A;WDR5B;ATG4C;ULK2;ATG4B;ATG4A;STAM2;LSM14A;ATG4D	['UBXN2B', 'TMEM67', 'RAB23', 'POGZ', 'TP53INP1', 'VPS37B', 'EHD1']	7	['SEPT7', 'KIF3A', 'FOPNL', 'TMOD2', 'VPS37D', 'ULK2']	6	[]	0	[]	0
positive	CC1_4	miRNA_targets	negative regulation of cell communication (GO:0010648)	0.0442147	GO:0010648	DDR1;EPHA5;PDGFRB;PDGFRA;CSF1R;AXL;KIT;ERBB2;TYRO3;MET;IGF1R;EPHA2	['ERBB2']	1	[]	0	[]	0	[]	0
positive	CC1_4	both	neutrophil degranulation (GO:0043312)	0.0451397	GO:0043312	GPI;PIGR;PYGB;SIGLEC9;SNAP23;LPCAT1;PTPRJ;SLC2A3;CXCL1;HMGB1;APEH;AP2A2;TOM1;COTL1;RAC1;CAPN1;GYG1;SPTAN1;DSP;HGSNAT;SERPINB1;APAF1;NME2;CYBB;ATP11A;OSCAR;RAB31;DOK3;CRISPLD2;DNAJC5;ALDOA;CD44;VCL;PDXK;HVCN1;PTAFR;UBR4;GNS;ADGRG3;DSN1;CAND1;MAPK1;ATG7;SIGLEC14;JUP;PTGES2;SURF4;HSPA6;HUWE1;NFKB1;IGF2R;DERA;TSPAN14;IMPDH1;TOLLIP;IMPDH2;DEGS1;S100P;HSPA1B;HSPA1A	['LPCAT1', 'AP2A2', 'DNAJC5', 'CD44', 'GNS', 'MAPK1', 'SIGLEC14', 'HUWE1', 'IGF2R', 'TOLLIP', 'HSPA1B']	11	['PIGR', 'TOM1', 'ALDOA', 'DSN1']	4	[]	0	[]	0
positive	CC1_4	miRNA_targets	negative regulation of cytokine production (GO:0001818)	0.0460021	GO:0001818	IL10;OTUD5;PPP1R11;LEF1;CIDEA;NLRC5;HMGB1;TNF;DLL1;THBS1;RNF125;TRAF3;AXL;PCBP2;RAC1	['PPP1R11', 'DLL1', 'RNF125', 'PCBP2']	4	[]	0	[]	0	[]	0
positive	CC1_4	miRNA_targets	G2 DNA damage checkpoint (GO:0031572)	0.0464973	GO:0031572	FZR1;MRNIP;HMGA2;BRCA1;CLSPN;FOXN3;MAP3K14	['HMGA2', 'MAP3K14']	2	[]	0	[]	0	[]	0
positive	CC1_4	miRNA_targets	regulation of cell cycle (GO:0051726)	0.0480658	GO:0051726	LIN54;AFAP1L2;MAP2K1;CDKN1B;MAP3K1;GADD45A;SRC;HMGA2;ADARB1;CDC25C;SIRT1;BMP7;CDC25A;RNF167;CCNB1;SON;CDK6;CCND1;CDK4;TP53BP2;BIRC5;MAP3K14;BIRC2;TP73	['LIN54', 'MAP2K1', 'HMGA2', 'ADARB1', 'SIRT1', 'SON', 'CDK6', 'CCND1', 'CDK4', 'MAP3K14']	10	[]	0	[]	0	[]	0
positive	CC1_4	both	histone H3 deacetylation (GO:0070932)	0.0492758	GO:0070932	HDAC4;PER1;HDAC1;SIRT7;SIRT1	['SIRT1']	1	[]	0	[]	0	[]	0
positive	CC1_4	both	Wnt signaling pathway (GO:0016055)	0.0493364	GO:0016055	RARG;FZD4;TCF7;FZD6;LEF1;LRP5;AXIN2;SNX3;NR4A2;WNT6;SFRP2;MYC;CPE;CTNNB1;WNT1;CD24;SOX4;FERMT2;WLS	['FZD6', 'MYC']	2	[]	0	[]	0	[]	0
positive	CC1_5	miRNA_targets	regulation of transcription, DNA-templated (GO:0006355)	1.77775e-50	GO:0006355	ATF2;SPI1;NUP107;EHMT1;RBPJ;SPIB;PSMD9;GPBP1;AKT1;MNX1;ZNF17;HES6;DAXX;MEF2C;RBFOX2;ZNF284;ZNF282;ZNF281;ZNF12;RFX1;EID2;RFX6;RFX7;PRKAR1A;RFX5;ATF7;ATF5;ATF6;CLOCK;ATF3;ZNF28;ZNF275;SET;CRABP2;AIRE;PDGFB;GATA6;BAZ2A;GATA4;BAZ2B;ZNF23;GATA3;ZNF24;MRPL12;CIAO1;HMGXB4;GTF2IRD2B;PPARGC1A;ZNF268;ZBTB7A;PPARGC1B;ZNF267;HEXIM1;ZNF264;JUN;ZNF260;IL31RA;NR2F2;ZNF34;ZNF35;FLI1;DHFR;COL1A1;MLLT11;QARS;NANO…	['NUP107', 'RBPJ', 'PSMD9', 'ZNF12', 'RFX7', 'PRKAR1A', 'ATF5', 'CLOCK', 'ZNF275', 'SET', 'PDGFB', 'GATA6', 'BAZ2A', 'ZNF23', 'ZNF24', 'GTF2IRD2B', 'PPARGC1A', 'ZNF268', 'ZNF267', 'ZNF264', 'JUN', 'ZNF35', 'FLI1', 'ZNF253', 'LITAF', 'MED18', 'MED17', 'MECP2', 'MED14', 'NKRF', 'ACTL6A', 'FOS', 'SIRT1', 'SIRT2', 'POU5F1', 'MED21', 'CKS2', 'PPARG', 'PPARA', 'MYRF', 'EGFR', 'SPP1', 'ZNF224', 'ATAD2',…	316	['GPBP1', 'NR2F2', 'ZNF257', 'ZNF207', 'PIAS2', 'BRPF1', 'SUMO1', 'PPM1A', 'HAND2', 'CNBP', 'HNRNPAB', 'THAP1', 'ZNF704', 'STAT5B', 'CALR', 'BARHL1', 'SUV39H1', 'ZHX3', 'ZFP14', 'PPIE', 'UBE2V1', 'RAI1', 'ETV3', 'ETV6', 'TBX20', 'PHB2', 'ELK1', 'MYB', 'NKX2-1', 'FOSL1', 'ZNF138', 'GMEB1', 'TEAD1', 'JDP2', 'ZNF573', 'ZFP30', 'MEN1', 'ZNF551', 'UBTF', 'TIAL1', 'BCL11B', 'CITED4', 'RHOH', 'CAMK4', '…	47	[]	0	['NPAS3']	1
positive	CC1_5	miRNA_targets	regulation of transcription from RNA polymerase II promoter (GO:0006357)	1.89642e-50	GO:0006357	ATF2;SPI1;EHMT2;RBPJ;NOC2L;SPIB;TBK1;MNX1;MEF2A;MEF2C;ZNF281;DICER1;RFX1;ISL1;ZFYVE16;RFX6;RFX7;PRKAR1A;RFX5;TBPL1;ATF5;ATF6;CLOCK;ATF3;AIRE;GATA6;GATA4;GATA3;ZNF24;GATA2;CIAO1;MYO6;PPARGC1A;ZNF268;GTF2IRD2B;PPARGC1B;HEXIM1;JUN;JAG1;JUP;NR2F1;PBX2;NR2F2;NR0B2;FLI1;NR2F6;SETX;RNF222;MLLT10;AGO1;AGO2;NANOG;EZH2;ZNF254;ARF4;GTF2H2C;MED19;TFCP2L1;CTCF;MED16;LITAF;HOXC11;HOXC10;MED18;MED17;MECP2;MED12…	['RBPJ', 'DICER1', 'RFX7', 'PRKAR1A', 'TBPL1', 'ATF5', 'CLOCK', 'GATA6', 'ZNF24', 'MYO6', 'PPARGC1A', 'ZNF268', 'GTF2IRD2B', 'JUN', 'JAG1', 'NR2F1', 'FLI1', 'NR2F6', 'AGO1', 'ARF4', 'LITAF', 'MED18', 'MED17', 'MECP2', 'MED14', 'NKRF', 'LEFTY1', 'ACTL6A', 'FOS', 'SIRT1', 'SIRT2', 'POU5F1', 'MMP12', 'MED25', 'MED21', 'PPARG', 'PPARA', 'EGFR', 'RPS27A', 'ZNF224', 'MEF2D', 'ATAD2', 'STAT3', 'ZNF76', …	294	['NR2F2', 'AGO2', 'KANK2', 'PIN1', 'ONECUT3', 'SUMO1', 'PPM1A', 'HAND2', 'E2F4', 'CNBP', 'THAP1', 'ZNF704', 'STAT5B', 'CALR', 'BARHL1', 'SUV39H1', 'ZHX3', 'RAI1', 'ETV3', 'ETV6', 'TBX20', 'ELK1', 'ZMIZ2', 'MYB', 'NKX2-1', 'FOSL1', 'HOXD9', 'GMEB1', 'TEAD1', 'EN1', 'JDP2', 'NFIX', 'RRP1B', 'ZFP36', 'MEN1', 'TIAL1', 'BCL11B', 'SLC33A1', 'CITED4', 'BMPR1A', 'TRPS1', 'RBL1', 'USP15', 'SSBP2']	44	[]	0	['NPAS3']	1
positive	CC1_5	miRNA_targets	positive regulation of transcription, DNA-templated (GO:0045893)	1.34602e-49	GO:0045893	ATF2;SPI1;RBPJ;SPIB;PSMD9;TBK1;AKT1;MEF2A;MEF2C;ZNF281;ISL1;DDX39B;RFX6;RFX5;TBPL1;ATF5;ATF6;CLOCK;ATF3;AIRE;PDGFB;GATA6;GATA4;GATA3;ZNF24;GATA2;MRPL12;MYO6;PPARGC1A;ZNF268;PPARGC1B;JUN;JAG1;JUP;IL31RA;PBX2;NR2F2;FLI1;COL1A1;MLLT11;SETX;RNF222;MLLT10;AGO1;AGO2;NANOG;ZNF496;ARF4;MED19;CTCF;MED16;LITAF;HOXC11;HOXC10;MED17;MED12;IKBKB;EDRF1;MED14;SHH;MED13;MECOM;NKRF;HEY2;IKBKG;SS18;RIPK2;FOS;SIRT1;…	['RBPJ', 'PSMD9', 'DDX39B', 'TBPL1', 'ATF5', 'CLOCK', 'PDGFB', 'GATA6', 'ZNF24', 'MYO6', 'PPARGC1A', 'ZNF268', 'JUN', 'JAG1', 'FLI1', 'AGO1', 'ARF4', 'LITAF', 'MED17', 'MED14', 'NKRF', 'FOS', 'SIRT1', 'SIRT2', 'POU5F1', 'MMP12', 'MED25', 'MED21', 'CKS2', 'PPARG', 'PPARA', 'MYRF', 'EGFR', 'SPP1', 'RPS27A', 'MEF2D', 'ATAD2', 'STAT3', 'ZNF76', 'SKI', 'CCNT2', 'RORA', 'MAP3K5', 'SQSTM1', 'KMT2E', 'KM…	242	['NR2F2', 'AGO2', 'PIAS2', 'BRPF1', 'PIN1', 'ONECUT3', 'PPM1A', 'HAND2', 'E2F4', 'CNBP', 'HNRNPAB', 'STAT5B', 'UBE2V1', 'RAI1', 'ELK1', 'ZMIZ2', 'MYB', 'NKX2-1', 'FOSL1', 'TEAD1', 'NFIX', 'RRP1B', 'MEN1', 'UBTF', 'CHEK1', 'BCL11B', 'CITED4', 'CAMK4', 'BMPR1A', 'RBL1', 'USP22', 'SSBP2']	32	[]	0	['NPAS3']	1
positive	CC1_5	both	regulation of transcription, DNA-templated (GO:0006355)	8.84223e-49	GO:0006355	ATF2;SPI1;NUP107;EHMT1;RBPJ;SPIB;PSMD9;GPBP1;AKT1;MNX1;ZNF17;HES6;DAXX;MEF2C;RBFOX2;ZNF284;ZNF282;ZNF281;ZNF12;RFX1;EID2;RFX6;RFX7;PRKAR1A;RFX5;ATF7;ATF5;ATF6;CLOCK;ATF3;ZNF28;ZNF275;SET;CRABP2;AIRE;PDGFB;GATA6;BAZ2A;GATA4;BAZ2B;ZNF23;GATA3;ZNF24;MRPL12;CIAO1;HMGXB4;GTF2IRD2B;PPARGC1A;ZNF268;ZBTB7A;PPARGC1B;ZNF267;HEXIM1;ZNF264;JUN;ZNF260;IL31RA;NR2F2;ZNF34;ZNF35;FLI1;DHFR;COL1A1;MLLT11;QARS;NANO…	['NUP107', 'RBPJ', 'PSMD9', 'ZNF12', 'RFX7', 'PRKAR1A', 'ATF5', 'CLOCK', 'ZNF275', 'SET', 'PDGFB', 'GATA6', 'BAZ2A', 'ZNF23', 'ZNF24', 'GTF2IRD2B', 'PPARGC1A', 'ZNF268', 'ZNF267', 'ZNF264', 'JUN', 'ZNF35', 'FLI1', 'ZNF253', 'LITAF', 'MED18', 'MED17', 'MECP2', 'MED14', 'NKRF', 'ACTL6A', 'FOS', 'SIRT1', 'SIRT2', 'POU5F1', 'MED21', 'CKS2', 'PPARG', 'PPARA', 'MYRF', 'EGFR', 'SPP1', 'ZNF224', 'ATAD2',…	316	['GPBP1', 'NR2F2', 'ZNF257', 'ZNF207', 'PIAS2', 'BRPF1', 'SUMO1', 'PPM1A', 'HAND2', 'CNBP', 'HNRNPAB', 'THAP1', 'ZNF704', 'STAT5B', 'CALR', 'BARHL1', 'SUV39H1', 'ZHX3', 'ZFP14', 'PPIE', 'UBE2V1', 'RAI1', 'ETV3', 'ETV6', 'TBX20', 'PHB2', 'ELK1', 'MYB', 'NKX2-1', 'FOSL1', 'ZNF138', 'GMEB1', 'TEAD1', 'JDP2', 'ZNF573', 'ZFP30', 'MEN1', 'ZNF551', 'UBTF', 'TIAL1', 'BCL11B', 'CITED4', 'RHOH', 'CAMK4', '…	47	[]	0	['NPAS3']	1
positive	CC1_5	both	positive regulation of transcription, DNA-templated (GO:0045893)	9.44475e-49	GO:0045893	ATF2;SPI1;RBPJ;SPIB;PSMD9;TBK1;AKT1;MEF2A;MEF2C;ZNF281;ISL1;DDX39B;RFX6;RFX5;TBPL1;ATF5;ATF6;CLOCK;ATF3;AIRE;PDGFB;GATA6;GATA4;GATA3;ZNF24;GATA2;MRPL12;MYO6;PPARGC1A;ZNF268;PPARGC1B;JUN;JAG1;JUP;IL31RA;PBX2;NR2F2;FLI1;COL1A1;MLLT11;SETX;RNF222;MLLT10;AGO1;AGO2;NANOG;ZNF496;ARF4;MED19;CTCF;MED16;LITAF;HOXC11;HOXC10;MED17;MED12;IKBKB;EDRF1;MED14;SHH;MED13;MECOM;NKRF;HEY2;IKBKG;SS18;RIPK2;FOS;SIRT1;…	['RBPJ', 'PSMD9', 'DDX39B', 'TBPL1', 'ATF5', 'CLOCK', 'PDGFB', 'GATA6', 'ZNF24', 'MYO6', 'PPARGC1A', 'ZNF268', 'JUN', 'JAG1', 'FLI1', 'AGO1', 'ARF4', 'LITAF', 'MED17', 'MED14', 'NKRF', 'FOS', 'SIRT1', 'SIRT2', 'POU5F1', 'MMP12', 'MED25', 'MED21', 'CKS2', 'PPARG', 'PPARA', 'MYRF', 'EGFR', 'SPP1', 'RPS27A', 'MEF2D', 'ATAD2', 'STAT3', 'ZNF76', 'SKI', 'CCNT2', 'RORA', 'MAP3K5', 'SQSTM1', 'KMT2E', 'KM…	242	['NR2F2', 'AGO2', 'PIAS2', 'BRPF1', 'PIN1', 'ONECUT3', 'PPM1A', 'HAND2', 'E2F4', 'CNBP', 'HNRNPAB', 'STAT5B', 'UBE2V1', 'RAI1', 'ELK1', 'ZMIZ2', 'MYB', 'NKX2-1', 'FOSL1', 'TEAD1', 'NFIX', 'RRP1B', 'MEN1', 'UBTF', 'CHEK1', 'BCL11B', 'CITED4', 'CAMK4', 'BMPR1A', 'RBL1', 'USP22', 'SSBP2']	32	[]	0	['NPAS3']	1
positive	CC1_5	both	regulation of transcription from RNA polymerase II promoter (GO:0006357)	1.17535e-48	GO:0006357	ATF2;SPI1;EHMT2;RBPJ;NOC2L;SPIB;TBK1;MNX1;MEF2A;MEF2C;ZNF281;DICER1;RFX1;ISL1;ZFYVE16;RFX6;RFX7;PRKAR1A;RFX5;TBPL1;ATF5;ATF6;CLOCK;ATF3;AIRE;GATA6;GATA4;GATA3;ZNF24;GATA2;CIAO1;MYO6;PPARGC1A;ZNF268;GTF2IRD2B;PPARGC1B;HEXIM1;JUN;JAG1;JUP;NR2F1;PBX2;NR2F2;NR0B2;FLI1;NR2F6;SETX;RNF222;MLLT10;AGO1;AGO2;NANOG;EZH2;ZNF254;ARF4;GTF2H2C;MED19;TFCP2L1;CTCF;MED16;LITAF;HOXC11;HOXC10;MED18;MED17;MECP2;MED12…	['RBPJ', 'DICER1', 'RFX7', 'PRKAR1A', 'TBPL1', 'ATF5', 'CLOCK', 'GATA6', 'ZNF24', 'MYO6', 'PPARGC1A', 'ZNF268', 'GTF2IRD2B', 'JUN', 'JAG1', 'NR2F1', 'FLI1', 'NR2F6', 'AGO1', 'ARF4', 'LITAF', 'MED18', 'MED17', 'MECP2', 'MED14', 'NKRF', 'LEFTY1', 'ACTL6A', 'FOS', 'SIRT1', 'SIRT2', 'POU5F1', 'MMP12', 'MED25', 'MED21', 'PPARG', 'PPARA', 'EGFR', 'RPS27A', 'ZNF224', 'MEF2D', 'ATAD2', 'STAT3', 'ZNF76', …	294	['NR2F2', 'AGO2', 'KANK2', 'PIN1', 'ONECUT3', 'SUMO1', 'PPM1A', 'HAND2', 'E2F4', 'CNBP', 'THAP1', 'ZNF704', 'STAT5B', 'CALR', 'BARHL1', 'SUV39H1', 'ZHX3', 'RAI1', 'ETV3', 'ETV6', 'TBX20', 'ELK1', 'ZMIZ2', 'MYB', 'NKX2-1', 'FOSL1', 'HOXD9', 'GMEB1', 'TEAD1', 'EN1', 'JDP2', 'NFIX', 'RRP1B', 'ZFP36', 'MEN1', 'TIAL1', 'BCL11B', 'SLC33A1', 'CITED4', 'BMPR1A', 'TRPS1', 'RBL1', 'USP15', 'SSBP2']	44	[]	0	['NPAS3']	1
positive	CC1_5	miRNA_targets	positive regulation of gene expression (GO:0010628)	2.5437e-40	GO:0010628	RB1;ATF2;RPL5;SPI1;ELK1;PSMD9;ZXDA;MYC;MYB;CREB3L2;ZXDC;AKT1;VPS35;RNF111;DDX17;MEF2C;ZNF281;RPL23;WDR75;CD3EAP;SOX11;MED4;PRKAB1;HCFC1;RFX6;RPL26;ATF5;CLOCK;ZNF398;AIRE;PDGFB;GATA6;GATA4;GATA3;BCL10;MRPL12;HIF1A;NUP85;PRDM16;NKX2-1;ALX1;ZBTB7B;NKX2-5;PPARGC1A;RREB1;FZD1;JUN;FZD2;FZD4;FZD7;RDX;H3F3A;IL31RA;FN1;UPF3A;NR1D2;NFATC1;BRAF;NR2F2;LARP4;NR0B2;LARP6;FLI1;COL1A1;MLLT11;SETX;EIF6;HNRNPD;SNA…	['RB1', 'PSMD9', 'ZXDA', 'MYC', 'ZXDC', 'DDX17', 'SOX11', 'ATF5', 'CLOCK', 'PDGFB', 'GATA6', 'HIF1A', 'ZBTB7B', 'PPARGC1A', 'JUN', 'FZD7', 'NR1D2', 'NFATC1', 'BRAF', 'FLI1', 'GLI3', 'MED17', 'MED14', 'PAX6', 'FOS', 'KAT2B', 'CKS2', 'PPARG', 'PPARA', 'MYRF', 'NR1I2', 'FAM129A', 'EGFR', 'NSD1', 'SPP1', 'YTHDF1', 'NR1H2', 'ATAD2', 'STAT3', 'RYBP', 'ADM2', 'HSPA1B', 'CSF1', 'FMR1', 'RORA', 'AHR', 'SA…	171	['ELK1', 'MYB', 'PRKAB1', 'NKX2-1', 'NR2F2', 'TEAD1', 'CLU', 'PIAS2', 'BRPF1', 'PPM1A', 'HAND2', 'CNBP', 'HNRNPAB', 'P2RX7', 'EPHB2', 'CAMK4', 'UBE2V1', 'RAI1', 'RBM3', 'USP22']	20	[]	0	['NPAS3']	1
positive	CC1_5	both	positive regulation of gene expression (GO:0010628)	3.7821e-39	GO:0010628	RB1;ATF2;RPL5;SPI1;ELK1;PSMD9;ZXDA;MYC;MYB;CREB3L2;ZXDC;AKT1;VPS35;RNF111;DDX17;MEF2C;ZNF281;RPL23;WDR75;CD3EAP;SOX11;MED4;PRKAB1;HCFC1;RFX6;RPL26;ATF5;CLOCK;ZNF398;AIRE;PDGFB;GATA6;GATA4;GATA3;BCL10;MRPL12;HIF1A;NUP85;PRDM16;NKX2-1;ALX1;ZBTB7B;NKX2-5;PPARGC1A;RREB1;FZD1;JUN;FZD2;FZD4;FZD7;RDX;H3F3A;IL31RA;FN1;UPF3A;NR1D2;NFATC1;BRAF;NR2F2;LARP4;NR0B2;LARP6;FLI1;COL1A1;MLLT11;SETX;EIF6;HNRNPD;SNA…	['RB1', 'PSMD9', 'ZXDA', 'MYC', 'ZXDC', 'DDX17', 'SOX11', 'ATF5', 'CLOCK', 'PDGFB', 'GATA6', 'HIF1A', 'ZBTB7B', 'PPARGC1A', 'JUN', 'FZD7', 'NR1D2', 'NFATC1', 'BRAF', 'FLI1', 'GLI3', 'MED17', 'MED14', 'PAX6', 'FOS', 'KAT2B', 'CKS2', 'PPARG', 'PPARA', 'MYRF', 'NR1I2', 'FAM129A', 'EGFR', 'NSD1', 'SPP1', 'YTHDF1', 'NR1H2', 'ATAD2', 'STAT3', 'RYBP', 'ADM2', 'HSPA1B', 'CSF1', 'FMR1', 'RORA', 'AHR', 'SA…	171	['ELK1', 'MYB', 'PRKAB1', 'NKX2-1', 'NR2F2', 'TEAD1', 'CLU', 'PIAS2', 'BRPF1', 'PPM1A', 'HAND2', 'CNBP', 'HNRNPAB', 'P2RX7', 'EPHB2', 'CAMK4', 'UBE2V1', 'RAI1', 'RBM3', 'USP22']	20	[]	0	['NPAS3']	1
positive	CC1_5	miRNA_targets	negative regulation of gene expression (GO:0010629)	4.1064e-35	GO:0010629	RB1;SPI1;ZNF174;EHMT1;ENO1;EPRS;RBPJ;PHB2;ELK3;MYB;DIP2A;HOXA7;DAXX;MEF2C;RBFOX2;ZNF282;DAPK1;ZNF281;DAPK3;SOX11;ZNF12;EID2;ATF5;CLOCK;ZNF154;SET;SHMT1;PDGFB;GATA6;GATA3;ZNF24;HIF1A;GIGYF2;LARP1;TERT;PRDM16;NKX2-1;NKX2-5;ZNF148;ZBTB7A;HEXIM1;NDFIP2;JUN;NDFIP1;TIPARP;H3F3A;EIF2AK2;NR1D2;NR2F2;PA2G4;MEX3D;MEX3C;NR0B2;DHFR;MEX3A;QARS;AGO3;AGO4;TNFSF4;REL;CPEB3;ZNF256;EZH2;CDKN1C;ZNF253;BTG2;CDKN1B;S…	['RB1', 'ZNF174', 'RBPJ', 'DAPK1', 'DAPK3', 'SOX11', 'ZNF12', 'ATF5', 'CLOCK', 'ZNF154', 'SET', 'PDGFB', 'GATA6', 'ZNF24', 'HIF1A', 'ZNF148', 'NDFIP2', 'JUN', 'NR1D2', 'PA2G4', 'ZNF253', 'BTG2', 'SNX12', 'GLI3', 'MECP2', 'NKRF', 'RACK1', 'JARID2', 'SIRT1', 'SIRT2', 'PPARG', 'PPARA', 'NR1I2', 'ZNF224', 'NR1H2', 'SAMD4B', 'RLIM', 'ZNF217', 'HSPA1B', 'FMR1', 'ZBTB21', 'AHR', 'SALL1', 'KMT5A', 'MAP2K…	142	['PHB2', 'MYB', 'NKX2-1', 'NR2F2', 'MEX3A', 'ZFP36', 'MEN1', 'SUMO1', 'DIS3', 'HAND2', 'CALR', 'SUV39H1', 'ZHX3', 'SIX3', 'RBL1', 'TBX20']	16	[]	0	['NDFIP2']	1
positive	CC1_5	both	negative regulation of gene expression (GO:0010629)	2.67191e-33	GO:0010629	RB1;SPI1;ZNF174;EHMT1;ENO1;EPRS;RBPJ;PHB2;ELK3;MYB;DIP2A;HOXA7;DAXX;MEF2C;RBFOX2;ZNF282;DAPK1;ZNF281;DAPK3;SOX11;ZNF12;EID2;ATF5;CLOCK;ZNF154;SET;SHMT1;PDGFB;GATA6;GATA3;ZNF24;HIF1A;GIGYF2;LARP1;TERT;PRDM16;NKX2-1;NKX2-5;ZNF148;ZBTB7A;HEXIM1;NDFIP2;JUN;NDFIP1;TIPARP;H3F3A;EIF2AK2;NR1D2;NR2F2;PA2G4;MEX3D;MEX3C;NR0B2;DHFR;MEX3A;QARS;AGO3;AGO4;TNFSF4;REL;CPEB3;ZNF256;EZH2;CDKN1C;ZNF253;BTG2;CDKN1B;S…	['RB1', 'ZNF174', 'RBPJ', 'DAPK1', 'DAPK3', 'SOX11', 'ZNF12', 'ATF5', 'CLOCK', 'ZNF154', 'SET', 'PDGFB', 'GATA6', 'ZNF24', 'HIF1A', 'ZNF148', 'NDFIP2', 'JUN', 'NR1D2', 'PA2G4', 'ZNF253', 'BTG2', 'SNX12', 'GLI3', 'MECP2', 'NKRF', 'RACK1', 'JARID2', 'SIRT1', 'SIRT2', 'PPARG', 'PPARA', 'NR1I2', 'ZNF224', 'NR1H2', 'SAMD4B', 'RLIM', 'ZNF217', 'HSPA1B', 'FMR1', 'ZBTB21', 'AHR', 'SALL1', 'KMT5A', 'MAP2K…	142	['PHB2', 'MYB', 'NKX2-1', 'NR2F2', 'MEX3A', 'ZFP36', 'MEN1', 'SUMO1', 'DIS3', 'HAND2', 'CALR', 'SUV39H1', 'ZHX3', 'SIX3', 'RBL1', 'TBX20']	16	[]	0	['NDFIP2']	1
positive	CC1_5	miRNA_targets	negative regulation of transcription from RNA polymerase II promoter (GO:0000122)	6.86438e-29	GO:0000122	RB1;ZNF175;ZNF174;EHMT2;HNRNPU;ENO1;RBPJ;NOC2L;BACH1;DCAF1;ELK4;MYC;MYB;HOXA7;JUNB;MEF2A;MEF2C;RPL23;ZNF281;SOX11;DICER1;HCFC2;ISL1;HCFC1;UBA52;ZNF157;ATF3;PDGFB;GATA6;NEDD4L;MTDH;PRDM16;NKX2-1;ALX1;NKX2-5;ZNF148;ZNF268;RREB1;HEXIM1;JUN;JUND;PLK1;NR2F1;NFATC3;NR1D2;NR2F2;NR0B2;NR2F6;SNAI1;REL;SNAI2;CPEB3;ZNF136;HOXD9;EZH2;ZNF254;TCF25;TCF21;CTCF;PHF6;GLI3;GLI2;MECP2;SHH;HEY2;NELFB;CIC;LEFTY1;HSBP…	['RB1', 'ZNF174', 'HNRNPU', 'RBPJ', 'ELK4', 'MYC', 'SOX11', 'DICER1', 'PDGFB', 'GATA6', 'ZNF148', 'ZNF268', 'JUN', 'NR2F1', 'NR1D2', 'NR2F6', 'ZNF136', 'PHF6', 'GLI3', 'MECP2', 'LEFTY1', 'SIRT1', 'SIRT2', 'POU5F1', 'MED25', 'AHRR', 'PPARG', 'PPARA', 'NR1I2', 'NSD1', 'RPS27A', 'ZNF224', 'NR1H2', 'STAT3', 'SKI', 'NFIA', 'NFIB', 'ZNF217', 'ZNF451', 'UBE2D3', 'SALL1', 'ZNF567', 'KMT5A', 'ZNF202', 'ZN…	124	['MYB', 'NKX2-1', 'NR2F2', 'HOXD9', 'EN1', 'KANK2', 'NFIX', 'ZFP36', 'MEN1', 'SUMO1', 'PPM1A', 'CNBP', 'THAP1', 'CALR', 'SUV39H1', 'ZHX3', 'TRPS1', 'ETV6', 'TBX20']	19	[]	0	[]	0
positive	CC1_5	both	negative regulation of transcription from RNA polymerase II promoter (GO:0000122)	2.57782e-28	GO:0000122	RB1;ZNF175;ZNF174;MYT1L;EHMT2;HNRNPU;ENO1;RBPJ;NOC2L;BACH1;DCAF1;ELK4;MYC;MYB;HOXA7;JUNB;MEF2A;MEF2C;RPL23;ZNF281;SOX11;DICER1;HCFC2;ISL1;HCFC1;UBA52;ZNF157;ATF3;PDGFB;GATA6;NEDD4L;MTDH;PRDM16;NKX2-1;ALX1;NKX2-5;ZNF148;ZNF268;RREB1;HEXIM1;JUN;JUND;PLK1;NR2F1;NFATC3;NR1D2;NR2F2;NR0B2;NR2F6;SNAI1;REL;SNAI2;CPEB3;ZNF136;HOXD9;EZH2;ZNF254;TCF25;TCF21;CTCF;PHF6;GLI3;GLI2;MECP2;SHH;HEY2;NELFB;CIC;LEFTY…	['RB1', 'ZNF174', 'HNRNPU', 'RBPJ', 'ELK4', 'MYC', 'SOX11', 'DICER1', 'PDGFB', 'GATA6', 'ZNF148', 'ZNF268', 'JUN', 'NR2F1', 'NR1D2', 'NR2F6', 'ZNF136', 'PHF6', 'GLI3', 'MECP2', 'LEFTY1', 'SIRT1', 'SIRT2', 'POU5F1', 'MED25', 'AHRR', 'PPARG', 'PPARA', 'NR1I2', 'NSD1', 'RPS27A', 'ZNF224', 'NR1H2', 'STAT3', 'SKI', 'NFIA', 'NFIB', 'ZNF217', 'ZNF451', 'UBE2D3', 'SALL1', 'ZNF567', 'KMT5A', 'ZNF202', 'ZN…	124	['MYB', 'NKX2-1', 'NR2F2', 'HOXD9', 'EN1', 'KANK2', 'NFIX', 'ZFP36', 'MEN1', 'SUMO1', 'PPM1A', 'CNBP', 'THAP1', 'CALR', 'SUV39H1', 'ZHX3', 'TRPS1', 'ETV6', 'TBX20']	19	[]	0	[]	0
positive	CC1_5	miRNA_targets	regulation of gene expression (GO:0010468)	7.92765e-26	GO:0010468	RB1;ATF2;RPL5;ZNF175;NUP107;BACH1;BACH2;RPL6;MSANTD1;MYC;GPBP1;MYB;AKT1;DIP2A;VPS35;ZNF17;HES6;DAXX;MEF2C;MBNL1;ZNF284;MBNL2;ZNF282;ZNF281;RPL23;ZNF160;DAPK3;RC3H1;SOX11;ZNF12;ATG14;PRKAB1;HCFC1;DDX39B;ATF7;ATF5;CLOCK;ZNF157;ZNF398;ZNF28;ZNF155;ZNF275;ZNF154;ZNF395;CRABP2;AIRE;ZNF391;PDGFB;BAZ2A;GATA4;ATXN7L3B;BAZ2B;ZNF23;AKAP17A;HIF1A;PRDM10;POU5F1B;HMGXB4;TERT;NKX2-1;ZBTB7B;ZNF148;PPARGC1A;ZNF2…	['RB1', 'NUP107', 'MYC', 'MBNL1', 'DAPK3', 'SOX11', 'ZNF12', 'ATG14', 'DDX39B', 'ATF5', 'CLOCK', 'ZNF275', 'ZNF154', 'PDGFB', 'BAZ2A', 'ATXN7L3B', 'ZNF23', 'HIF1A', 'ZBTB7B', 'ZNF148', 'PPARGC1A', 'ZNF268', 'ZNF267', 'ZNF264', 'NDFIP2', 'FZD7', 'NR1D2', 'BRAF', 'ZNF35', 'ZNF136', 'ZNF253', 'ZNF132', 'BTG1', 'SNX12', 'MECP2', 'RACK1', 'ZNF121', 'PAX6', 'SIRT1', 'POU5F1', 'SPTY2D1', 'MBNL3', 'STAT3…	188	['GPBP1', 'MYB', 'PRKAB1', 'NKX2-1', 'ZNF138', 'ZNF257', 'RRP1B', 'ZNF573', 'CLU', 'ZFP30', 'ZNF207', 'ZNF551', 'CDK2', 'UBTF', 'HAND2', 'CNBP', 'P2RX7', 'EPHB2', 'THAP1', 'BCL11B', 'CALR', 'RHOH', 'ZFP14', 'PPIE', 'UBE2V1', 'RBL1', 'SSBP2']	27	[]	0	['NDFIP2']	1
positive	CC1_5	miRNA_targets	protein ubiquitination (GO:0016567)	2.11179e-24	GO:0016567	CCNF;IPP;KEAP1;BACH1;BACH2;UBE2L3;PSMD8;PSMD9;HERC4;RNF115;HERC3;RNF114;PSMD7;PSMD4;PSMD5;RUSC1;PSMD2;PSMD3;TRIM24;PSMD1;TRIM25;BTRC;SKP2;TRIM21;RNF111;FBXO9;TRIM23;HERC6;ARRDC4;ATG3;WSB1;NHLRC3;RC3H2;RNF126;RRAGA;RNF125;CDC34;KCTD10;HECW2;PSME3;PSME4;PSME1;TRIM13;UBA52;RNF122;NAIP;ANAPC16;EPAS1;NEDD4L;WDR61;BCL10;UBE2J2;HIF1A;RNF213;RNF217;HLTF;BRAP;HACE1;SIAH2;PLK1;SIAH1;LNPEP;KLHDC8B;ABTB2;RNF…	['KEAP1', 'UBE2L3', 'PSMD9', 'RNF114', 'PSMD4', 'RUSC1', 'SKP2', 'WSB1', 'NHLRC3', 'RNF125', 'KCTD10', 'HECW2', 'PSME3', 'NAIP', 'EPAS1', 'HIF1A', 'HLTF', 'FBXL3', 'FBXL5', 'DZIP3', 'FBXL7', 'RNF220', 'RACK1', 'ARIH2', 'ELOC', 'SIRT1', 'TOPORS', 'WAC', 'PCNA', 'PCNP', 'PSMB5', 'RNF138', 'RPS27A', 'ANKIB1', 'HUWE1', 'KLHL3', 'RNF146', 'RNF145', 'ITCH', 'KBTBD6', 'KBTBD2', 'RLIM', 'UBE2D4', 'ZFAND4…	108	['CCNF', 'ELOB', 'ARIH1', 'RNF165', 'PSMC1', 'UBE2V1', 'UBE2N', 'CBL', 'USP22']	9	['ASB2']	1	[]	0
positive	CC1_5	both	regulation of gene expression (GO:0010468)	2.59987e-24	GO:0010468	RB1;ATF2;RPL5;ZNF175;NUP107;BACH1;BACH2;RPL6;MSANTD1;MYC;GPBP1;MYB;AKT1;DIP2A;VPS35;ZNF17;HES6;DAXX;MEF2C;MBNL1;ZNF284;MBNL2;ZNF282;ZNF281;RPL23;ZNF160;DAPK3;RC3H1;SOX11;ZNF12;ATG14;PRKAB1;HCFC1;DDX39B;ATF7;ATF5;CLOCK;ZNF157;ZNF398;ZNF28;ZNF155;ZNF275;ZNF154;ZNF395;CRABP2;AIRE;ZNF391;PDGFB;BAZ2A;GATA4;ATXN7L3B;BAZ2B;ZNF23;AKAP17A;HIF1A;PRDM10;POU5F1B;HMGXB4;TERT;NKX2-1;ZBTB7B;ZNF148;PPARGC1A;ZNF2…	['RB1', 'NUP107', 'MYC', 'MBNL1', 'DAPK3', 'SOX11', 'ZNF12', 'ATG14', 'DDX39B', 'ATF5', 'CLOCK', 'ZNF275', 'ZNF154', 'PDGFB', 'BAZ2A', 'ATXN7L3B', 'ZNF23', 'HIF1A', 'ZBTB7B', 'ZNF148', 'PPARGC1A', 'ZNF268', 'ZNF267', 'ZNF264', 'NDFIP2', 'FZD7', 'NR1D2', 'BRAF', 'ZNF35', 'ZNF136', 'ZNF253', 'ZNF132', 'BTG1', 'SNX12', 'MECP2', 'RACK1', 'ZNF121', 'PAX6', 'SIRT1', 'POU5F1', 'SPTY2D1', 'MBNL3', 'STAT3…	188	['GPBP1', 'MYB', 'PRKAB1', 'NKX2-1', 'ZNF138', 'ZNF257', 'RRP1B', 'ZNF573', 'CLU', 'ZFP30', 'ZNF207', 'ZNF551', 'CDK2', 'UBTF', 'HAND2', 'CNBP', 'P2RX7', 'EPHB2', 'THAP1', 'BCL11B', 'CALR', 'RHOH', 'ZFP14', 'PPIE', 'UBE2V1', 'RBL1', 'SSBP2']	27	[]	0	['NDFIP2']	1
positive	CC1_5	miRNA_targets	viral process (GO:0016032)	9.19259e-24	GO:0016032	RPL4;RPL5;RPL30;RPL3;NUP107;RPL32;NUP188;RPL31;GFI1;NUCKS1;RPL8;RPL10A;RPL9;RPL6;RPL7;RPS15;RPS14;RPS17;RPS16;RPS19;RPL18A;RPS18;DAG1;AP1S2;RPL36;AP1S1;RCC1;DENR;RPL38;RPL37;B2M;RPL39;RPS10;AP2M1;NUP214;RPS9;RPL21;NUP210;RPS7;RPS8;RPL23;RPS5;RPL22;RPS6;AP1B1;RPSA;HCFC2;HCFC1;NUP93;RRAGA;TBC1D20;ELMO1;RPL24;CHMP4B;RPL27;NUP98;RPL26;RPL28;TP53;UBA52;PPIA;PPID;NUP205;POM121;VCP;SEH1L;TSG101;NEDD4L;R…	['RPL30', 'NUP107', 'NUP188', 'GFI1', 'NUCKS1', 'RPL9', 'RPL18A', 'RPS7', 'RPS8', 'TBC1D20', 'ELMO1', 'RPL27', 'NUP98', 'PPIA', 'NUP205', 'VCP', 'TSG101', 'GRK2', 'UBB', 'PCBP2', 'UBC', 'AP1M1', 'NUP153', 'CHMP2B', 'CD28', 'PI4KA', 'AP2A2', 'RPL7A', 'AP1G1', 'NDC1', 'RPL13A', 'VPS37A', 'RPS3A', 'VPS37B', 'PACS1', 'NUP58', 'RAB1B', 'VPS4A', 'RPS15A', 'NUP43', 'CCL1', 'RPL15', 'RPS27A', 'RPL17', 'D…	49	['AP2M1', 'RPL24', 'MCTS1', 'VPS37D']	4	[]	0	[]	0
positive	CC1_5	miRNA_targets	transcription from RNA polymerase II promoter (GO:0006366)	2.86092e-23	GO:0006366	TCERG1;CCNK;SPI1;MAML1;EIF4A3;PHAX;RBPJ;BACH2;LSM10;LSM11;TRIM28;CLP1;TRIM29;TRIM24;SNRPD3;SOX9;PKNOX1;SOX5;MED8;MED4;RUNX3;MED6;CDC40;RUNX2;MED7;HCFC1;SRRM1;DDX39B;ZC3H11A;TBPL1;MAML3;SLBP;EPAS1;CSTF3;CSTF2;GATA6;SUPT4H1;WDR61;GATA4;GATA3;RPAP1;HIF1A;RPAP2;CSTF1;HIVEP1;DHX38;SYMPK;ALX1;HIVEP3;NRBF2;HIVEP2;ZNF148;ZBTB7B;PPARGC1A;RREB1;NR2C2AP;BTF3;ZNF143;WWTR1;EGR1;EGR2;XBP1;INTS1;INTS3;EAF1;NR2F…	['CCNK', 'PHAX', 'RBPJ', 'SOX9', 'PKNOX1', 'MED8', 'RUNX3', 'DDX39B', 'TBPL1', 'EPAS1', 'GATA6', 'SUPT4H1', 'HIF1A', 'HIVEP3', 'NRBF2', 'HIVEP2', 'ZNF148', 'ZBTB7B', 'PPARGC1A', 'NR2C2AP', 'ZNF143', 'WWTR1', 'XBP1', 'NR2F1', 'NR1D2', 'NFATC1', 'ELL2', 'NR2F6', 'ZNF136', 'CDKN1A', 'MED18', 'MED17', 'MED14', 'ELOC', 'GABPA', 'PBRM1', 'PARP1', 'PAX6', 'POU5F1', 'WDR33', 'KAT2B', 'MED25', 'PPARG', 'P…	108	['FOSL1', 'INTS7', 'ELOB', 'TEAD1', 'PAX5', 'NFIX', 'TRIP11', 'NOTCH3', 'RBM8A', 'CPSF7', 'TRPS1']	11	[]	0	[]	0
positive	CC1_5	both	protein ubiquitination (GO:0016567)	7.93262e-23	GO:0016567	CCNF;IPP;KEAP1;BACH1;BACH2;UBE2L3;PSMD8;PSMD9;HERC4;RNF115;HERC3;RNF114;PSMD7;PSMD4;PSMD5;RUSC1;PSMD2;PSMD3;TRIM24;PSMD1;TRIM25;BTRC;SKP2;TRIM21;RNF111;FBXO9;TRIM23;HERC6;ARRDC4;ATG3;WSB1;NHLRC3;RC3H2;RNF126;RRAGA;RNF125;CDC34;KCTD10;HECW2;PSME3;PSME4;PSME1;TRIM13;UBA52;RNF122;NAIP;ANAPC16;EPAS1;NEDD4L;WDR61;BCL10;UBE2J2;HIF1A;RNF213;RNF217;HLTF;BRAP;HACE1;SIAH2;PLK1;SIAH1;LNPEP;KLHDC8B;ABTB2;RNF…	['KEAP1', 'UBE2L3', 'PSMD9', 'RNF114', 'PSMD4', 'RUSC1', 'SKP2', 'WSB1', 'NHLRC3', 'RNF125', 'KCTD10', 'HECW2', 'PSME3', 'NAIP', 'EPAS1', 'HIF1A', 'HLTF', 'FBXL3', 'FBXL5', 'DZIP3', 'FBXL7', 'RNF220', 'RACK1', 'ARIH2', 'ELOC', 'SIRT1', 'TOPORS', 'WAC', 'PCNA', 'PCNP', 'PSMB5', 'RNF138', 'RPS27A', 'ANKIB1', 'HUWE1', 'KLHL3', 'RNF146', 'RNF145', 'ITCH', 'KBTBD6', 'KBTBD2', 'RLIM', 'UBE2D4', 'ZFAND4…	108	['CCNF', 'ELOB', 'ARIH1', 'RNF165', 'PSMC1', 'UBE2V1', 'UBE2N', 'CBL', 'USP22']	9	['ASB2']	1	[]	0
positive	CC1_5	both	transcription from RNA polymerase II promoter (GO:0006366)	3.15681e-22	GO:0006366	TCERG1;CCNK;SPI1;MAML1;CCNH;EIF4A3;PHAX;RBPJ;BACH2;LSM10;LSM11;TRIM28;CLP1;TRIM29;TRIM24;SNRPD3;SOX9;PKNOX1;SOX5;MED8;MED4;RUNX3;MED6;CDC40;RUNX2;MED7;HCFC1;SRRM1;DDX39B;ZC3H11A;TBPL1;MAML3;SLBP;EPAS1;CSTF3;CSTF2;GATA6;SUPT4H1;WDR61;GATA4;GATA3;RPAP1;HIF1A;RPAP2;CSTF1;HIVEP1;DHX38;SYMPK;ALX1;HIVEP3;NRBF2;HIVEP2;ZNF148;ZBTB7B;PPARGC1A;RREB1;NR2C2AP;BTF3;ZNF143;WWTR1;EGR1;EGR2;XBP1;INTS1;INTS3;EAF1…	['CCNK', 'PHAX', 'RBPJ', 'SOX9', 'PKNOX1', 'MED8', 'RUNX3', 'DDX39B', 'TBPL1', 'EPAS1', 'GATA6', 'SUPT4H1', 'HIF1A', 'HIVEP3', 'NRBF2', 'HIVEP2', 'ZNF148', 'ZBTB7B', 'PPARGC1A', 'NR2C2AP', 'ZNF143', 'WWTR1', 'XBP1', 'NR2F1', 'NR1D2', 'NFATC1', 'ELL2', 'NR2F6', 'ZNF136', 'CDKN1A', 'MED18', 'MED17', 'MED14', 'ELOC', 'GABPA', 'PBRM1', 'PARP1', 'PAX6', 'POU5F1', 'WDR33', 'KAT2B', 'MED25', 'PPARG', 'P…	108	['FOSL1', 'INTS7', 'ELOB', 'TEAD1', 'PAX5', 'NFIX', 'TRIP11', 'NOTCH3', 'RBM8A', 'CPSF7', 'TRPS1']	11	[]	0	[]	0
positive	CC1_5	both	viral process (GO:0016032)	3.21608e-22	GO:0016032	RPL4;RPL5;RPL30;RPL3;NUP107;RPL32;NUP188;RPL31;GFI1;NUCKS1;RPL8;RPL10A;RPL9;RPL6;RPL7;RPS15;RPS14;RPS17;RPS16;RPS19;RPL18A;RPS18;DAG1;AP1S2;RPL36;AP1S1;RCC1;DENR;RPL38;RPL37;B2M;RPL39;RPS10;AP2M1;NUP214;RPS9;RPL21;NUP210;RPS7;RPS8;RPL23;RPS5;RPL22;RPS6;AP1B1;RPSA;HCFC2;HCFC1;NUP93;RRAGA;TBC1D20;ELMO1;RPL24;CHMP4B;RPL27;NUP98;RPL26;RPL28;TP53;UBA52;PPIA;PPID;NUP205;POM121;VCP;SEH1L;TSG101;NEDD4L;R…	['RPL30', 'NUP107', 'NUP188', 'GFI1', 'NUCKS1', 'RPL9', 'RPL18A', 'RPS7', 'RPS8', 'TBC1D20', 'ELMO1', 'RPL27', 'NUP98', 'PPIA', 'NUP205', 'VCP', 'TSG101', 'GRK2', 'UBB', 'PCBP2', 'UBC', 'AP1M1', 'NUP153', 'CHMP2B', 'CD28', 'PI4KA', 'AP2A2', 'RPL7A', 'AP1G1', 'NDC1', 'RPL13A', 'VPS37A', 'RPS3A', 'VPS37B', 'PACS1', 'NUP58', 'RAB1B', 'VPS4A', 'RPS15A', 'NUP43', 'CCL1', 'RPL15', 'RPS27A', 'RPL17', 'D…	49	['AP2M1', 'RPL24', 'MCTS1', 'VPS37D']	4	[]	0	[]	0
positive	CC1_5	miRNA_targets	regulation of translation (GO:0006417)	4.03797e-22	GO:0006417	EIF4A2;APP;CYFIP1;RPL5;NUP107;NUP188;FMR1;EIF4A3;LTN1;EPRS;GLE1;RPS6KA3;IPO8;OGFOD1;ALKBH1;RPS6KA1;SOX4;EIF2A;NUP214;NANOS1;NUP210;IGFBP5;DAPK1;DAPK3;CIRBP;TSC1;LARP4B;MIF4GD;NUP93;ILF3;HIST2H3A;NCL;GEMIN5;MAPKAPK5;NUP98;RPL26;DDX6;NUP205;POM121;SEH1L;DHX9;SHMT1;NOLC1;AAAS;FOXO3;GIGYF2;NUP160;C12ORF65;FXR1;ATXN2;LARP1;FXR2;POM121C;NUP85;TPR;EIF2B2;NUP155;H3F3A;EIF2AK2;UPF3A;CNOT10;NUP153;MEX3D;LA…	['EIF4A2', 'NUP107', 'NUP188', 'FMR1', 'GLE1', 'RPS6KA3', 'IGFBP5', 'DAPK1', 'DAPK3', 'LARP4B', 'MIF4GD', 'ILF3', 'HIST2H3A', 'MAPKAPK5', 'NUP98', 'NUP205', 'FOXO3', 'FXR1', 'NUP153', 'EEF2', 'CNOT7', 'CNOT1', 'AGO1', 'CD28', 'CNOT8', 'CNOT9', 'EIF4G2', 'TRIM71', 'PIWIL2', 'BTG2', 'DDX3X', 'RACK1', 'ZNF385A', 'NDC1', 'UPF1', 'RPL13A', 'ETF1', 'EIF4E2', 'GAPDH', 'NUP58', 'MTPN', 'FAM129A', 'TCOF1'…	60	['MEX3A', 'AGO2', 'CALR', 'RBM3']	4	[]	0	['TNRC6A']	1
positive	CC1_5	miRNA_targets	ncRNA processing (GO:0034470)	7.27071e-21	GO:0034470	RPL4;RPL5;RPL30;POP7;RPL3;RPL32;RPL31;POP4;RPP30;FCF1;PWP2;RPL8;RPL10A;RPL9;RPL6;RPL7;RRP9;RPS15;RPS14;FBL;RPS17;SAMD15;RPS16;RPS19;RPL18A;RPS18;RPL36;RPL38;RPL37;RPL39;RPS10;RPS9;RPL21;RPS7;IMP3;RPS8;RPL23;RPS5;RPL22;RPS6;WDR75;SARS;IMP4;CSNK1D;RPSA;DICER1;CSNK1E;EBNA1BP2;KARS;DKC1;MRTO4;RPL24;RPL27;RPL26;RPP25;RPL28;UBA52;ISG20L2;NOLC1;SNU13;RPS4Y1;RRP7A;PDCD11;ERI1;DHX37;UTP20;LYAR;MDN1;SMAD2;…	['RPL30', 'POP7', 'PWP2', 'RPL9', 'FBL', 'RPL18A', 'RPS7', 'RPS8', 'DICER1', 'RPL27', 'SMAD2', 'SMAD1', 'SMAD3', 'AGO1', 'ADAR', 'RPL7A', 'PELP1', 'UTP15', 'RPL13A', 'RPS3A', 'DDX52', 'TUT1', 'RPS15A', 'RPL15', 'RPS27A', 'RPL17', 'EXOSC2', 'TSR1']	28	['CSNK1E', 'RPL24', 'RPP25', 'ISG20L2', 'TBL3', 'AGO2', 'INTS7', 'DIS3', 'NOL9', 'RRP36', 'RRP1B', 'WDR12']	12	[]	0	[]	0
positive	CC1_5	miRNA_targets	gene expression (GO:0010467)	7.60766e-21	GO:0010467	RPL4;RPL5;ISCA2;RPL30;RPL3;NUP107;RPL32;RPL31;EIF4A3;HNRNPU;RPL8;RPL9;RPL6;RPL7;GLE1;RPS15;RPS14;ALKBH5;RPS17;RPS16;RPS19;RPL18A;CLP1;RPS18;DHX57;RPL36;EPC1;RPL38;RPL37;RPL39;PELO;RPS10;AGFG1;NUP214;MEF2A;DDX17;RPL21;NUP210;RPL23;RPL22;MRPS18B;CDC40;SRRM1;THAP1;NUP93;DHX40;DDX39B;RRAGC;ZC3H11A;RPL24;RPL27;NUP98;RPL26;RPL28;SLBP;NUP205;POM121;SEH1L;DHX8;DHX9;MRPL18;BAZ2A;SNU13;BAZ2B;RPS4Y1;GATA2;A…	['RPL30', 'NUP107', 'HNRNPU', 'RPL9', 'GLE1', 'RPL18A', 'EPC1', 'AGFG1', 'DDX17', 'DDX39B', 'RRAGC', 'RPL27', 'NUP98', 'NUP205', 'BAZ2A', 'MRPL10', 'MRPS14', 'MRPL34', 'SMG7', 'MRPL35', 'SMG6', 'NDC1', 'UPF1', 'TOPORS', 'WDR33', 'MRPL52', 'HNRNPH1', 'IGHMBP2', 'RPS15A', 'RPL15', 'HARS', 'RPS27A', 'RPL17', 'NUP188', 'NR3C1', 'RPS7', 'RPS8', 'THOC3', 'ILF2', 'EEF1A1', 'PRPF4', 'HNRNPUL1', 'SRSF2', …	67	['THAP1', 'RPL24', 'AGO2', 'MRPL37', 'NOL9', 'RBM8A', 'RBM3']	7	['EIF4EBP2']	1	[]	0
positive	CC1_5	miRNA_targets	ubiquitin-dependent protein catabolic process (GO:0006511)	1.02076e-20	GO:0006511	UBE2L3;CDC20;PSMD8;PSMD9;RNF115;PSMD7;CDC23;PSMD4;PSMD5;PSMD2;PSMD3;CDC27;PSMD1;TRIM25;BTRC;FBXO8;GTSE1;RNF111;NHLRC3;ARMC8;RNF126;RNF125;CDC34;WDR81;RNF128;KCTD10;HECW2;PSME3;PSME4;TRIM13;PSME1;TP53;UBA52;CLOCK;RNF122;ANAPC16;NEDD4L;RNF213;RNF216;RNF217;PCBP2;XBP1;ZRANB1;HACE1;SIAH1;ABTB2;RNF222;NPLOC4;TOLLIP;CDC16;FBXL7;UBXN1;PPP1R11;FAF1;KIF14;OTUD7A;OTUD7B;UCHL1;ARIH2;ARIH1;ELOC;SIRT1;TOPORS;…	['UBE2L3', 'CDC20', 'PSMD9', 'PSMD4', 'NHLRC3', 'RNF125', 'RNF128', 'KCTD10', 'HECW2', 'PSME3', 'CLOCK', 'RNF216', 'PCBP2', 'XBP1', 'ZRANB1', 'TOLLIP', 'CDC16', 'FBXL7', 'PPP1R11', 'ARIH2', 'ELOC', 'SIRT1', 'TOPORS', 'SIRT2', 'ARNTL', 'PCNP', 'PSMB5', 'RPS27A', 'ANKIB1', 'CSNK1A1', 'HUWE1', 'KLHL3', 'RNF146', 'RNF145', 'ITCH', 'GID4', 'RLIM', 'MAD2L1', 'UBXN2B', 'UBE3C', 'UBXN2A', 'UBE2D2', 'UBE2…	90	['ARIH1', 'RNF165', 'PSMC1', 'CBL']	4	[]	0	[]	0
positive	CC1_5	both	regulation of translation (GO:0006417)	1.18551e-20	GO:0006417	EIF4A2;APP;CYFIP1;RPL5;NUP107;NUP188;FMR1;EIF4A3;LTN1;EPRS;GLE1;RPS6KA3;IPO8;OGFOD1;ALKBH1;RPS6KA1;SOX4;EIF2A;NUP214;NANOS1;NUP210;IGFBP5;DAPK1;DAPK3;CIRBP;TSC1;LARP4B;MIF4GD;NUP93;ILF3;HIST2H3A;NCL;GEMIN5;MAPKAPK5;NUP98;RPL26;DDX6;NUP205;POM121;SEH1L;DHX9;SHMT1;NOLC1;AAAS;FOXO3;GIGYF2;NUP160;C12ORF65;FXR1;ATXN2;LARP1;FXR2;POM121C;NUP85;TPR;EIF2B2;NUP155;H3F3A;EIF2AK2;UPF3A;CNOT10;NUP153;MEX3D;LA…	['EIF4A2', 'NUP107', 'NUP188', 'FMR1', 'GLE1', 'RPS6KA3', 'IGFBP5', 'DAPK1', 'DAPK3', 'LARP4B', 'MIF4GD', 'ILF3', 'HIST2H3A', 'MAPKAPK5', 'NUP98', 'NUP205', 'FOXO3', 'FXR1', 'NUP153', 'EEF2', 'CNOT7', 'CNOT1', 'AGO1', 'CD28', 'CNOT8', 'CNOT9', 'EIF4G2', 'TRIM71', 'PIWIL2', 'BTG2', 'DDX3X', 'RACK1', 'ZNF385A', 'NDC1', 'UPF1', 'RPL13A', 'ETF1', 'EIF4E2', 'GAPDH', 'NUP58', 'MTPN', 'FAM129A', 'TCOF1'…	60	['MEX3A', 'AGO2', 'CALR', 'RBM3']	4	[]	0	['TNRC6A']	1
positive	CC1_5	both	gene expression (GO:0010467)	1.05482e-19	GO:0010467	RPL4;RPL5;ISCA2;RPL30;RPL3;NUP107;RPL32;RPL31;EIF4A3;HNRNPU;RPL8;RPL9;RPL6;RPL7;GLE1;RPS15;RPS14;ALKBH5;RPS17;RPS16;RPS19;RPL18A;CLP1;RPS18;DHX57;RPL36;EPC1;RPL38;RPL37;RPL39;PELO;RPS10;AGFG1;NUP214;MEF2A;DDX17;RPL21;NUP210;RPL23;RPL22;MRPS18B;CDC40;SRRM1;THAP1;NUP93;DHX40;DDX39B;RRAGC;ZC3H11A;RPL24;RPL27;NUP98;RPL26;RPL28;SLBP;NUP205;POM121;RPS4Y2;SEH1L;DHX8;DHX9;MRPL18;BAZ2A;SNU13;BAZ2B;RPS4Y1;…	['RPL30', 'NUP107', 'HNRNPU', 'RPL9', 'GLE1', 'RPL18A', 'EPC1', 'AGFG1', 'DDX17', 'DDX39B', 'RRAGC', 'RPL27', 'NUP98', 'NUP205', 'BAZ2A', 'MRPL10', 'MRPS14', 'MRPL34', 'SMG7', 'MRPL35', 'SMG6', 'NDC1', 'UPF1', 'TOPORS', 'WDR33', 'MRPL52', 'HNRNPH1', 'IGHMBP2', 'RPS15A', 'RPL15', 'HARS', 'RPS27A', 'RPL17', 'NUP188', 'NR3C1', 'RPS7', 'RPS8', 'THOC3', 'ILF2', 'EEF1A1', 'PRPF4', 'HNRNPUL1', 'SRSF2', …	67	['THAP1', 'RPL24', 'AGO2', 'MRPL37', 'NOL9', 'RBM8A', 'RBM3']	7	['EIF4EBP2']	1	[]	0
positive	CC1_5	both	ncRNA processing (GO:0034470)	2.07188e-19	GO:0034470	RPL4;RPL5;RPL30;POP7;RPL3;RPL32;RPL31;POP4;RPP30;FCF1;PWP2;RPL8;RPL10A;RPL9;RPL6;RPL7;RRP9;RPS15;RPS14;FBL;RPS17;SAMD15;RPS16;RPS19;RPL18A;RPS18;RPL36;RPL38;RPL37;RPL39;RPS10;RPS9;RPL21;RPS7;IMP3;RPS8;RPL23;RPS5;RPL22;RPS6;WDR75;SARS;IMP4;CSNK1D;RPSA;DICER1;CSNK1E;EBNA1BP2;KARS;DKC1;MRTO4;RPL24;RPL27;RPL26;RPP25;RPL28;UBA52;ISG20L2;NOLC1;SNU13;RPS4Y1;RRP7A;PDCD11;ERI1;DHX37;UTP20;LYAR;MDN1;SMAD2;…	['RPL30', 'POP7', 'PWP2', 'RPL9', 'FBL', 'RPL18A', 'RPS7', 'RPS8', 'DICER1', 'RPL27', 'SMAD2', 'SMAD1', 'SMAD3', 'AGO1', 'ADAR', 'RPL7A', 'PELP1', 'UTP15', 'RPL13A', 'RPS3A', 'DDX52', 'TUT1', 'RPS15A', 'RPL15', 'RPS27A', 'RPL17', 'EXOSC2', 'TSR1']	28	['CSNK1E', 'RPL24', 'RPP25', 'ISG20L2', 'TBL3', 'AGO2', 'INTS7', 'DIS3', 'NOL9', 'RRP36', 'RRP1B', 'WDR12']	12	[]	0	[]	0
positive	CC1_5	both	ubiquitin-dependent protein catabolic process (GO:0006511)	5.85917e-19	GO:0006511	UBE2L3;CDC20;PSMD8;PSMD9;RNF115;PSMD7;CDC23;PSMD4;PSMD5;PSMD2;PSMD3;CDC27;PSMD1;TRIM25;BTRC;FBXO8;GTSE1;RNF111;NHLRC3;ARMC8;RNF126;RNF125;CDC34;WDR81;RNF128;KCTD10;HECW2;PSME3;PSME4;TRIM13;PSME1;TP53;UBA52;CLOCK;RNF122;ANAPC16;NEDD4L;RNF213;RNF216;RNF217;PCBP2;XBP1;ZRANB1;HACE1;SIAH1;ABTB2;RNF222;NPLOC4;TOLLIP;CDC16;FBXL7;UBXN1;PPP1R11;FAF1;KIF14;OTUD7A;OTUD7B;UCHL1;ARIH2;ARIH1;ELOC;SIRT1;TOPORS;…	['UBE2L3', 'CDC20', 'PSMD9', 'PSMD4', 'NHLRC3', 'RNF125', 'RNF128', 'KCTD10', 'HECW2', 'PSME3', 'CLOCK', 'RNF216', 'PCBP2', 'XBP1', 'ZRANB1', 'TOLLIP', 'CDC16', 'FBXL7', 'PPP1R11', 'ARIH2', 'ELOC', 'SIRT1', 'TOPORS', 'SIRT2', 'ARNTL', 'PCNP', 'PSMB5', 'RPS27A', 'ANKIB1', 'CSNK1A1', 'HUWE1', 'KLHL3', 'RNF146', 'RNF145', 'ITCH', 'GID4', 'RLIM', 'MAD2L1', 'UBXN2B', 'UBE3C', 'UBXN2A', 'UBE2D2', 'UBE2…	90	['ARIH1', 'RNF165', 'PSMC1', 'CBL']	4	[]	0	[]	0
positive	CC1_5	miRNA_targets	negative regulation of apoptotic process (GO:0043066)	6.17792e-19	GO:0043066	ANKLE2;ARL6IP1;PHB2;IFIT3;RPS6KA3;TCL1A;MYC;AKT2;RPS6KA1;KDR;PDK4;AKT1;SOX9;EPHB2;EPHB4;MAGEA3;EPHA5;EPHA4;PRKCI;MEF2C;EPHA7;PRKCH;CSNK2A1;UNC5B;PRKCD;PRKCA;WDR73;MIF;MAPK8IP2;ISL1;SFRP1;YME1L1;ATF5;EPHA1;UBA52;TP53;NAIP;EPHA2;BEX3;SET;GATA6;PIK3R1;NUGGC;MTDH;PRDX3;PKHD1;PRDX5;NUAK2;PDCD10;FIGNL1;APOH;SFN;APOE;NKX2-5;PPARGC1A;ZNF268;NTSR1;NGFR;FZD3;XBP1;EGR3;PLK2;INSR;SIAH2;PLK1;IL31RA;FZD9;IGF2;…	['RPS6KA3', 'TCL1A', 'MYC', 'SOX9', 'EPHA4', 'PRKCI', 'EPHA7', 'CSNK2A1', 'UNC5B', 'PRKCD', 'WDR73', 'ATF5', 'NAIP', 'SET', 'GATA6', 'PDCD10', 'FIGNL1', 'PPARGC1A', 'ZNF268', 'XBP1', 'FZD9', 'BRAF', 'PA2G4', 'IGF1', 'PTK2', 'WNK3', 'CD28', 'CPEB4', 'ARF4', 'DFFA', 'SIRT1', 'TOPORS', 'CD44', 'EGFR', 'RELA', 'FLNA', 'RPS27A', 'NPM1', 'RYK', 'STAT3', 'ITCH', 'FAS', 'HSPA1B', 'MAD2L1', 'MRE11', 'ZFAN…	98	['PHB2', 'EPHB2', 'PRKCA', 'SFN', 'NGFR', 'MTRNR2L5', 'FFAR4', 'CD40LG', 'LMTK2', 'CBL']	10	[]	0	[]	0
positive	CC1_5	miRNA_targets	positive regulation of cellular process (GO:0048522)	8.416e-19	GO:0048522	VIPR1;ANKLE1;SMC6;CCAR1;CRKL;RPS6KA3;TCL1A;CAPNS1;RPS19;CSPP1;MYC;AKT2;NAMPT;CHEK1;RPS6KA1;KDR;AKT1;SOX9;JUNB;IER5;TRIM21;SOX4;SAP30BP;TIPIN;CSNK2A1;ACTN2;RPL23;PRKCD;NSMCE1;SOX11;DICER1;ACSL3;ACTN4;ISL1;HCFC1;EREG;BTC;TIAM1;RRAGA;SFRP1;PARD3;TRIM13;EPHA1;EZR;GPLD1;EIF5A2;PDGFB;PDGFA;TGFA;CIAO1;PRDX3;PKHD1;PDCD10;PDGFD;PDGFC;ZNF703;SSR1;NKX2-5;ZNF268;MCTS1;LYN;SRPK2;WWTR1;JUN;XBP1;JUND;H3F3C;INSR…	['CRKL', 'RPS6KA3', 'TCL1A', 'MYC', 'SOX9', 'CSNK2A1', 'ACTN2', 'PRKCD', 'SOX11', 'DICER1', 'EZR', 'EIF5A2', 'PDGFB', 'PDCD10', 'PDGFD', 'PDGFC', 'ZNF703', 'ZNF268', 'WWTR1', 'JUN', 'XBP1', 'TNFSF13', 'PA2G4', 'IGF1', 'PTK2', 'EHD1', 'ACER2', 'FASN', 'MECP2', 'RACK1', 'EDN1', 'CNOT6L', 'RHOG', 'SIRT1', 'SIRT2', 'CD47', 'HBEGF', 'MYRF', 'EGFR', 'RELA', 'PAK1', 'RPS15A', 'FLNA', 'EXOSC2', 'IL12RB2'…	101	['CHEK1', 'MCTS1', 'FOSL1', 'CALR', 'HILPDA', 'EMP2', 'SINHCAF', 'CDK2', 'RAB21', 'S1PR3', 'CNBP', 'P2RX7']	12	[]	0	['LMNA']	1
positive	CC1_5	both	positive regulation of cellular process (GO:0048522)	8.48484e-19	GO:0048522	VIPR1;ANKLE1;SMC6;CCAR1;CRKL;RPS6KA3;TCL1A;CAPNS1;RPS19;CSPP1;MYC;AKT2;NAMPT;CHEK1;RPS6KA1;KDR;AKT1;SOX9;JUNB;IER5;TRIM21;SOX4;SAP30BP;TIPIN;CSNK2A1;ACTN2;RPL23;PRKCD;NSMCE1;SOX11;DICER1;ACSL3;ACTN4;ISL1;HCFC1;EREG;BTC;TIAM1;RRAGA;SFRP1;PARD3;TRIM13;EPHA1;EZR;GPLD1;EIF5A2;PDGFB;PDGFA;TGFA;CIAO1;PRDX3;PKHD1;PDCD10;PDGFD;PDGFC;ZNF703;SSR1;NKX2-5;ZNF268;MCTS1;LYN;SRPK2;WWTR1;JUN;XBP1;JUND;H3F3C;INSR…	['CRKL', 'RPS6KA3', 'TCL1A', 'MYC', 'SOX9', 'CSNK2A1', 'ACTN2', 'PRKCD', 'SOX11', 'DICER1', 'EZR', 'EIF5A2', 'PDGFB', 'PDCD10', 'PDGFD', 'PDGFC', 'ZNF703', 'ZNF268', 'WWTR1', 'JUN', 'XBP1', 'TNFSF13', 'PA2G4', 'IGF1', 'PTK2', 'EHD1', 'ACER2', 'FASN', 'MECP2', 'RACK1', 'EDN1', 'CNOT6L', 'RHOG', 'SIRT1', 'SIRT2', 'CD47', 'HBEGF', 'MYRF', 'EGFR', 'RELA', 'PAK1', 'RPS15A', 'FLNA', 'EXOSC2', 'IL12RB2'…	101	['CHEK1', 'MCTS1', 'FOSL1', 'CALR', 'HILPDA', 'EMP2', 'SINHCAF', 'CDK2', 'FLT3', 'RAB21', 'S1PR3', 'CNBP', 'P2RX7']	13	[]	0	['LMNA']	1
positive	CC1_5	both	negative regulation of apoptotic process (GO:0043066)	2.30256e-18	GO:0043066	ANKLE2;ARL6IP1;PHB2;IFIT3;RPS6KA3;TCL1A;MYC;AKT2;RPS6KA1;KDR;PDK4;AKT1;SOX9;EPHB2;EPHB4;MAGEA3;EPHA5;EPHA4;PRKCI;MEF2C;EPHA7;PRKCH;CSNK2A1;UNC5B;PRKCD;PRKCA;WDR73;MIF;MAPK8IP2;ISL1;SFRP1;YME1L1;ATF5;EPHA1;UBA52;TP53;NAIP;EPHA2;BEX3;SET;GATA6;PIK3R1;NUGGC;MTDH;PRDX3;PKHD1;PRDX5;NUAK2;PDCD10;FIGNL1;APOH;SFN;APOE;NKX2-5;PPARGC1A;ZNF268;NTSR1;NGFR;FZD3;XBP1;EGR3;PLK2;INSR;SIAH2;PLK1;IL31RA;FZD9;IGF2;…	['RPS6KA3', 'TCL1A', 'MYC', 'SOX9', 'EPHA4', 'PRKCI', 'EPHA7', 'CSNK2A1', 'UNC5B', 'PRKCD', 'WDR73', 'ATF5', 'NAIP', 'SET', 'GATA6', 'PDCD10', 'FIGNL1', 'PPARGC1A', 'ZNF268', 'XBP1', 'FZD9', 'BRAF', 'PA2G4', 'IGF1', 'PTK2', 'WNK3', 'CD28', 'CPEB4', 'ARF4', 'DFFA', 'SIRT1', 'TOPORS', 'CD44', 'EGFR', 'RELA', 'FLNA', 'RPS27A', 'NPM1', 'RYK', 'STAT3', 'ITCH', 'FAS', 'HSPA1B', 'MAD2L1', 'MRE11', 'ZFAN…	98	['PHB2', 'EPHB2', 'PRKCA', 'SFN', 'NGFR', 'MTRNR2L5', 'FFAR4', 'CD40LG', 'LMTK2', 'FLT3', 'CBL']	11	[]	0	[]	0
positive	CC1_5	miRNA_targets	cellular protein modification process (GO:0006464)	9.48012e-18	GO:0006464	PGAP1;GMFB;MAML1;DCAF8;DCAF4;DCAF7;PSMD8;PSMD9;LCE1B;PSMD7;TBK1;PPP4R2;PSMD4;KIAA1586;PSMD5;AKT2;PSMD2;AKT3;PSMD3;AKT1;PSMD1;PRKACA;PRKACB;ATG3;PRKCI;WSB1;PRKCH;CSNK2A1;WSB2;DAPK1;PRKCB;PRKCE;DAPK3;PRKCD;ATG10;PHKA1;PRKCA;LCE1E;PRKAB1;BCR;PSME3;PSME4;PSME1;SPARCL1;ALG10B;UBA52;MTMR3;RPN2;RPN1;PDGFB;COPS7B;COPS7A;MTMR4;PRKCZ;HIF1A;MTMR6;C3;ST3GAL2;ATG5;LHPP;B3GALNT2;LYN;CDK17;CDK18;CDK19;ICMT;DMPK…	['PGAP1', 'GMFB', 'DCAF8', 'DCAF4', 'DCAF7', 'PSMD9', 'LCE1B', 'PSMD4', 'AKT3', 'PRKACB', 'PRKCI', 'WSB1', 'CSNK2A1', 'DAPK1', 'PRKCB', 'DAPK3', 'PRKCD', 'LCE1E', 'PSME3', 'MTMR3', 'PDGFB', 'MTMR4', 'HIF1A', 'CDK19', 'ICMT', 'BRAF', 'WDR45', 'ELOC', 'JAK1', 'DUSP5', 'DUSP2', 'DUSP8', 'DUSP6', 'LRRC41', 'PIGH', 'PHLPP2', 'PHLPP1', 'GPS1', 'PSMB5', 'SPP1', 'EGLN3', 'GOLM1', 'CSNK1A1', 'ADM2', 'RAB3…	175	['PRKCA', 'PRKAB1', 'B3GALNT2', 'CDK16', 'DDA1', 'ELOB', 'WDR45B', 'PSMC1', 'CDC14B', 'MEN1', 'PRPF4B', 'STK38', 'FN3K', 'CDK2', 'DDOST', 'PPM1A', 'RAB13', 'CCNF', 'CHEK1', 'CSNK1E', 'ARSE', 'PPP2CB', 'RAB11B', 'CAMK4', 'LMTK2', 'UBE2N', 'BMPR1A', 'POMGNT1', 'CAMK2A']	29	['PPP1CA', 'ASB2']	2	[]	0
positive	CC1_5	miRNA_targets	protein phosphorylation (GO:0006468)	1.05564e-17	GO:0006468	APP;GMFB;MAML1;RPS6KA4;RPS6KA3;TBK1;RPS6KA5;AKT2;CHEK2;AKT3;CHEK1;RPS6KA1;KDR;AKT1;PDK3;PRKACA;EPHB2;PRKACB;EPHB4;ACVR1;EPHA4;PRKCI;PRKCH;CSNK2A1;PRKCB;DAPK1;PRKCE;PRKCD;DAPK3;PHKA1;PRKCA;CSNK1D;CSNK1E;HASPIN;PRKAB1;RUNX3;UHMK1;BCR;ULK3;SIK3;BTK;ULK2;ULK1;ALPK3;SIK1;SIK2;EPHA1;TXK;PDGFB;NLK;PRKCZ;NUAK1;PRDX4;NUAK2;CDK17;LYN;SRPK2;CDK18;CDK19;DMPK;PLK2;EIF2AK1;INSR;PLK1;DCLK3;EIF2AK2;CDC7;BRAF;PTK…	['GMFB', 'RPS6KA3', 'CHEK2', 'AKT3', 'PDK3', 'PRKACB', 'ACVR1', 'EPHA4', 'PRKCI', 'CSNK2A1', 'PRKCB', 'DAPK1', 'PRKCD', 'DAPK3', 'RUNX3', 'ULK1', 'SIK1', 'PDGFB', 'NUAK1', 'CDK19', 'EIF2AK1', 'BRAF', 'PTK2', 'SRPK1', 'WNK3', 'ATM', 'JAK1', 'MAP4K2', 'SGK1', 'TLR4', 'EGFR', 'PAK1', 'MAP3K2', 'MAP3K3', 'CSNK1A1', 'ABI2', 'ADM2', 'STK17B', 'SLK', 'MAP3K9', 'NEK3', 'MAP3K5', 'MAP2K1', 'OSR1', 'NRBP1'…	90	['CHEK1', 'EPHB2', 'PRKCA', 'CSNK1E', 'PRKAB1', 'ULK2', 'CDK16', 'CAMK4', 'LMTK2', 'PRPF4B', 'STK38', 'CDK2', 'BMPR1A', 'USP15', 'CAMK2A']	15	[]	0	[]	0
positive	CC1_5	both	positive regulation of intracellular signal transduction (GO:1902533)	1.94396e-17	GO:1902533	APP;SLC35B2;TRAF3IP2;IFIT5;SOX2;GJA1;TBK1;LGALS1;KDR;CPNE1;TNFSF10;TRIM25;TNFSF11;SOX9;LGALS9;EPHB2;CDK5RAP3;TRIM22;EPHB4;EPHA5;EPHA4;EPHA7;PRKCB;UNC5B;RPL23;FRS2;SOX11;ACTN4;MIF;EREG;BTC;RRAGA;RRAGC;RRAGD;TRIM13;EPHA1;UBA52;TP53;EPHA2;SEH1L;PDGFB;LPAR1;PDGFA;PIK3R2;BCL10;GATA3;PIK3R1;TXN;MTDH;DHX33;PDGFD;CD19;TSPAN6;PDGFC;MIER1;S100A12;HMOX1;FADD;HEXIM1;LYN;NGFR;FIS1;NDFIP2;NDFIP1;PLK2;INSR;SIAH…	['SOX2', 'TNFSF11', 'SOX9', 'EPHA4', 'EPHA7', 'PRKCB', 'UNC5B', 'FRS2', 'SOX11', 'RRAGC', 'RRAGD', 'PDGFB', 'PIK3R2', 'PDGFD', 'TSPAN6', 'PDGFC', 'FADD', 'NDFIP2', 'IGF1', 'PTK2', 'CD28', 'GRB2', 'TMEM9B', 'CD40', 'LITAF', 'TRIM8', 'C1QBP', 'RACK1', 'GAB1', 'RHOC', 'SIRT1', 'IL1A', 'HBEGF', 'EGFR', 'RELA', 'FLNA', 'RPS27A', 'MAP3K3', 'RYK', 'FKBP1A', 'FAS', 'LAMTOR1', 'KLB', 'IRS1', 'IRS2', 'FGF1…	84	['EPHB2', 'NGFR', 'LMTK2', 'UBE2V1', 'UBE2N', 'FLT3', 'PPM1A', 'CBL']	8	[]	0	['NDFIP2']	1
positive	CC1_5	both	protein phosphorylation (GO:0006468)	3.43971e-17	GO:0006468	APP;GMFB;MAML1;RPS6KA4;RPS6KA3;TBK1;RPS6KA5;AKT2;CHEK2;AKT3;CHEK1;RPS6KA1;KDR;AKT1;PDK3;PRKACA;EPHB2;PRKACB;EPHB4;ACVR1;EPHA4;PRKCI;PRKCH;CSNK2A1;PRKCB;DAPK1;PRKCE;PRKCD;DAPK3;PHKA1;PRKCA;CSNK1D;CSNK1E;HASPIN;PRKAB1;RUNX3;UHMK1;BCR;ULK3;SIK3;BTK;ULK2;ULK1;ALPK3;SIK1;SIK2;EPHA1;TXK;PDGFB;NLK;PRKCZ;NUAK1;PRDX4;NUAK2;CDK17;LYN;SRPK2;CDK18;CDK19;DMPK;PLK2;EIF2AK1;INSR;PLK1;DCLK3;EIF2AK2;CDC7;BRAF;PTK…	['GMFB', 'RPS6KA3', 'CHEK2', 'AKT3', 'PDK3', 'PRKACB', 'ACVR1', 'EPHA4', 'PRKCI', 'CSNK2A1', 'PRKCB', 'DAPK1', 'PRKCD', 'DAPK3', 'RUNX3', 'ULK1', 'SIK1', 'PDGFB', 'NUAK1', 'CDK19', 'EIF2AK1', 'BRAF', 'PTK2', 'SRPK1', 'WNK3', 'ATM', 'JAK1', 'MAP4K2', 'SGK1', 'TLR4', 'EGFR', 'PAK1', 'MAP3K2', 'MAP3K3', 'CSNK1A1', 'ABI2', 'ADM2', 'STK17B', 'SLK', 'MAP3K9', 'NEK3', 'MAP3K5', 'MAP2K1', 'OSR1', 'NRBP1'…	90	['CHEK1', 'EPHB2', 'PRKCA', 'CSNK1E', 'PRKAB1', 'ULK2', 'CDK16', 'CAMK4', 'LMTK2', 'PRPF4B', 'STK38', 'CDK2', 'BMPR1A', 'FLT3', 'USP15', 'CAMK2A']	16	[]	0	[]	0
positive	CC1_5	both	cellular protein modification process (GO:0006464)	2.4229e-16	GO:0006464	PGAP1;GMFB;MAML1;DCAF8;DCAF4;DCAF7;PSMD8;PSMD9;LCE1B;PSMD7;TBK1;PPP4R2;PSMD4;KIAA1586;PSMD5;AKT2;PSMD2;AKT3;PSMD3;AKT1;PSMD1;PRKACA;PRKACB;ATG3;PRKCI;WSB1;PRKCH;CSNK2A1;WSB2;DAPK1;PRKCB;PRKCE;DAPK3;PRKCD;ATG10;PHKA1;PRKCA;LCE1E;PRKAB1;BCR;PSME3;PSME4;PSME1;SPARCL1;ALG10B;UBA52;MTMR3;RPN2;RPN1;PDGFB;COPS7B;COPS7A;MTMR4;PRKCZ;HIF1A;MTMR6;C3;ST3GAL4;ST3GAL1;ST3GAL2;ATG5;LHPP;B3GALNT2;LYN;CDK17;CDK18…	['PGAP1', 'GMFB', 'DCAF8', 'DCAF4', 'DCAF7', 'PSMD9', 'LCE1B', 'PSMD4', 'AKT3', 'PRKACB', 'PRKCI', 'WSB1', 'CSNK2A1', 'DAPK1', 'PRKCB', 'DAPK3', 'PRKCD', 'LCE1E', 'PSME3', 'MTMR3', 'PDGFB', 'MTMR4', 'HIF1A', 'CDK19', 'ICMT', 'BRAF', 'WDR45', 'ELOC', 'JAK1', 'DUSP5', 'DUSP2', 'DUSP8', 'DUSP6', 'LRRC41', 'PIGH', 'PHLPP2', 'PHLPP1', 'GPS1', 'PSMB5', 'SPP1', 'EGLN3', 'GOLM1', 'CSNK1A1', 'ADM2', 'RAB3…	175	['PRKCA', 'PRKAB1', 'B3GALNT2', 'CDK16', 'DDA1', 'ELOB', 'WDR45B', 'PSMC1', 'CDC14B', 'MEN1', 'PRPF4B', 'STK38', 'FN3K', 'CDK2', 'DDOST', 'PPM1A', 'RAB13', 'CCNF', 'CHEK1', 'CSNK1E', 'ARSE', 'PPP2CB', 'RAB11B', 'CAMK4', 'LMTK2', 'UBE2N', 'BMPR1A', 'POMGNT1', 'CAMK2A']	29	['PPP1CA', 'ASB2']	2	[]	0
positive	CC1_5	miRNA_targets	cellular macromolecule biosynthetic process (GO:0034645)	2.85441e-16	GO:0034645	RPL4;RPL5;RPL30;RPL3;RPL32;RPL31;RPL8;RPL9;RPL6;RPL7;RPS15;RPS14;RPS17;RPS16;RPS19;RPL18A;RPS18;CHEK1;PCLAF;RPL36;EPC1;RPL38;KAT7;RPL37;PELO;RPL39;RPS10;MEF2A;TIPIN;RPL21;RPL23;RPL22;MRPS18B;REV1;HUS1;GTPBP1;THAP1;RRAGC;GRWD1;RPL24;RPL27;NUP98;RPL26;DNA2;RPL28;SET;MRPL18;BAZ2A;SNU13;BAZ2B;RPS4Y1;GATA2;MRPL10;GSPT1;MRPL11;BRIP1;TERT;ST3GAL2;RPL41;MRPL27;CDC7;IGF1;CDC6;HARS2;EXT1;RPS25;RPS28;PPP5C;…	['RPL30', 'RPL9', 'RPL18A', 'PCLAF', 'EPC1', 'REV1', 'RRAGC', 'RPL27', 'NUP98', 'SET', 'BAZ2A', 'MRPL10', 'IGF1', 'ATM', 'MRPS14', 'MRPL34', 'MRPL35', 'UPF1', 'NCOA6', 'SIRT1', 'TOPORS', 'MRPL52', 'IGHMBP2', 'RPS15A', 'RPL15', 'HARS', 'RPS27A', 'RPL17', 'RPA2', 'MRE11', 'NR3C1', 'LARGE1', 'RPS7', 'RPS8', 'ILF2', 'EEF1A1', 'ORC4', 'ORC1', 'EIF4EBP2', 'BPTF', 'EEF2', 'ESR1', 'EIF4G2', 'TNFAIP1', 'R…	59	['CHEK1', 'THAP1', 'GRWD1', 'RPL24', 'AGO2', 'MRPL37', 'PTMS', 'CDK2']	8	['EIF4EBP2']	1	['EXT1']	1
positive	CC1_5	miRNA_targets	positive regulation of intracellular signal transduction (GO:1902533)	6.84481e-16	GO:1902533	APP;SLC35B2;TRAF3IP2;IFIT5;SOX2;GJA1;TBK1;LGALS1;KDR;CPNE1;TNFSF10;TRIM25;TNFSF11;SOX9;LGALS9;EPHB2;CDK5RAP3;TRIM22;EPHB4;EPHA5;EPHA4;EPHA7;PRKCB;UNC5B;RPL23;FRS2;SOX11;ACTN4;MIF;EREG;BTC;RRAGA;RRAGC;RRAGD;TRIM13;EPHA1;UBA52;TP53;EPHA2;SEH1L;PDGFB;LPAR1;PDGFA;PIK3R2;BCL10;GATA3;PIK3R1;TXN;MTDH;DHX33;PDGFD;CD19;TSPAN6;PDGFC;MIER1;S100A12;HMOX1;FADD;HEXIM1;LYN;NGFR;FIS1;NDFIP2;NDFIP1;PLK2;INSR;SIAH…	['SOX2', 'TNFSF11', 'SOX9', 'EPHA4', 'EPHA7', 'PRKCB', 'UNC5B', 'FRS2', 'SOX11', 'RRAGC', 'RRAGD', 'PDGFB', 'PIK3R2', 'PDGFD', 'TSPAN6', 'PDGFC', 'FADD', 'NDFIP2', 'IGF1', 'PTK2', 'CD28', 'GRB2', 'TMEM9B', 'CD40', 'LITAF', 'TRIM8', 'C1QBP', 'RACK1', 'GAB1', 'RHOC', 'SIRT1', 'IL1A', 'HBEGF', 'EGFR', 'RELA', 'FLNA', 'RPS27A', 'MAP3K3', 'RYK', 'FKBP1A', 'FAS', 'LAMTOR1', 'KLB', 'IRS1', 'IRS2', 'FGF1…	84	['EPHB2', 'NGFR', 'LMTK2', 'UBE2V1', 'UBE2N', 'PPM1A', 'CBL']	7	[]	0	['NDFIP2']	1
positive	CC1_5	miRNA_targets	DNA metabolic process (GO:0006259)	7.53034e-16	GO:0006259	TRRAP;NUDT1;RBPJ;BACH1;TRIM28;ALKBH1;CHEK1;PCLAF;LONP1;KAT7;TIPIN;NSMCE3;REV1;HUS1;CSNK1E;CDC34;GRWD1;PSME4;NUP98;DNA2;TP53;UBA52;ASF1A;TELO2;EXD2;SET;XPC;BRIP1;TERT;NTHL1;ERI1;ERI2;RAD21;CTC1;XRCC6;ACD;XRCC5;GADD45A;INTS3;XRCC2;XRCC3;CDC7;IGF1;CDC6;POLA2;ARTN;MMS19;ATM;RAD18;ATR;TOP2A;RPAIN;TOP2B;BTG2;FEN1;SMG1;BRCA1;BRCA2;PTMS;ING4;ING5;TK1;ZNF365;UPF1;HELLS;PARP1;NCOA6;PARP2;TOP3A;TERF1;TERF2;…	['TRRAP', 'NUDT1', 'RBPJ', 'PCLAF', 'REV1', 'NUP98', 'ASF1A', 'TELO2', 'SET', 'NTHL1', 'ERI2', 'CTC1', 'XRCC6', 'XRCC5', 'XRCC2', 'IGF1', 'ATM', 'TOP2A', 'BTG2', 'ZNF365', 'UPF1', 'HELLS', 'PARP1', 'NCOA6', 'SIRT1', 'SP100', 'PCNA', 'IGHMBP2', 'PURA', 'RPS27A', 'NPM1', 'PTGES3', 'RPA2', 'MRE11', 'KPNA2', 'RAG1', 'IGFBP4', 'USP3', 'DNMT1', 'VCP', 'RAD51AP1', 'ORC4', 'RNASEH1', 'UBB', 'ORC1', 'UBC'…	67	['CHEK1', 'CSNK1E', 'GRWD1', 'PTMS', 'APEX1', 'MEN1', 'CDK2', 'UBE2N', 'SUMO1', 'POLD3', 'ERCC1']	11	[]	0	['ZNF365']	1
positive	CC1_5	both	cellular macromolecule biosynthetic process (GO:0034645)	8.97042e-16	GO:0034645	RPL4;RPL5;RPL30;RPL3;RPL32;RPL31;RPL8;RPL9;RPL6;RPL7;RPS15;RPS14;RPS17;RPS16;RPS19;RPL18A;RPS18;CHEK1;PCLAF;RPL36;EPC1;RPL38;KAT7;RPL37;PELO;RPL39;RPS10;MEF2A;TIPIN;RPL21;RPL23;RPL22;MRPS18B;REV1;HUS1;GTPBP1;THAP1;RRAGC;GRWD1;RPL24;RPL27;NUP98;RPL26;DNA2;RPL28;RPS4Y2;SET;MRPL18;BAZ2A;SNU13;BAZ2B;RPS4Y1;GATA2;MRPL10;GSPT1;MRPL11;BRIP1;TERT;ST3GAL4;ST3GAL2;RPL41;MRPL27;CDC7;IGF1;CDC6;HARS2;EXT1;RPS…	['RPL30', 'RPL9', 'RPL18A', 'PCLAF', 'EPC1', 'REV1', 'RRAGC', 'RPL27', 'NUP98', 'SET', 'BAZ2A', 'MRPL10', 'IGF1', 'ATM', 'MRPS14', 'MRPL34', 'MRPL35', 'UPF1', 'NCOA6', 'SIRT1', 'TOPORS', 'MRPL52', 'IGHMBP2', 'RPS15A', 'RPL15', 'HARS', 'RPS27A', 'RPL17', 'RPA2', 'MRE11', 'NR3C1', 'LARGE1', 'RPS7', 'RPS8', 'ILF2', 'EEF1A1', 'ORC4', 'ORC1', 'EIF4EBP2', 'BPTF', 'EEF2', 'ESR1', 'EIF4G2', 'TNFAIP1', 'R…	59	['CHEK1', 'THAP1', 'GRWD1', 'RPL24', 'AGO2', 'MRPL37', 'PTMS', 'CDK2']	8	['EIF4EBP2']	1	['EXT1']	1
positive	CC1_5	miRNA_targets	regulation of cell cycle (GO:0051726)	1.37292e-15	GO:0051726	RB1;GMNN;HNRNPU;ADARB1;STK10;SLK;CCND1;CHEK1;PCLAF;PIM1;EP300;NEK1;MAP3K8;PIM3;SOX9;PIM2;JUNB;TRIM21;CDK5RAP3;MAP3K4;TMEM8B;MEN1;TSPYL2;MAP2K3;MAP2K4;MAP2K1;MAP2K2;DAPK3;TSC2;TSC1;CDC25C;RUNX3;CDC25A;HCFC1;THAP1;SFRP1;MADD;SIK1;PRR11;ANKRD17;HTRA2;GATA3;PKMYT1;STK4;SDCBP;CCNB2;CCNB1;FIGNL1;ZNF703;TP53BP2;RPRD1B;USP51;MAP2K7;ZNF268;MAP2K6;SRPK2;CDK19;JUN;TGFB2;JUND;TGFB1;NEK4;GADD45A;NEK6;PLK1;NEK…	['RB1', 'HNRNPU', 'ADARB1', 'SLK', 'CCND1', 'PCLAF', 'SOX9', 'MAP3K4', 'MAP2K4', 'MAP2K1', 'MAP2K2', 'DAPK3', 'RUNX3', 'SIK1', 'PRR11', 'PKMYT1', 'FIGNL1', 'ZNF703', 'RPRD1B', 'ZNF268', 'MAP2K6', 'CDK19', 'JUN', 'TGFB2', 'TGFB1', 'HMGA2', 'CYLD', 'NR4A1', 'BMP2', 'SON', 'CDK6', 'CDK4', 'ID4', 'NF2', 'MAP3K14', 'LIN54', 'RACK1', 'MAP4K2', 'SIRT1', 'SIRT2', 'IRF1', 'CKS2', 'HPGD', 'ARNTL', 'LRP6', …	57	['CHEK1', 'MEN1', 'THAP1', 'CALR', 'RBL1', 'PAK3']	6	[]	0	[]	0
positive	CC1_5	both	regulation of cell migration (GO:0030334)	4.18709e-15	GO:0030334	IFITM1;SERPINE2;FAM89B;ZMYND8;SERPINE1;ADARB1;LDLRAD4;CCAR1;MYLK;AKT2;KDR;DAG1;AKT1;CYP1B1;GTSE1;ARPIN;ACVR1;PRKCA;ACTN4;GTPBP4;TIAM1;SFRP1;RUFY3;SPATA13;EPHA1;BEX4;MACF1;PDGFB;PDGFA;PDCD10;PDGFD;ZNF703;PDGFC;NKX2-1;ZNF268;SCAI;XBP1;JAG1;HACE1;INSR;RCC2;RDX;IGF1;PTK2;COL1A1;TRIP6;SNAI1;SNAI2;RET;ACVRL1;CLIC4;CITED2;KIF14;PTPRJ;MIA3;CX3CL1;MYPN;ROBO1;SHH;RACK1;RAC1;HRAS;EDN1;ANXA1;SPHK1;NOG;MINK1;…	['IFITM1', 'FAM89B', 'ZMYND8', 'SERPINE1', 'ADARB1', 'MYLK', 'ACVR1', 'PDGFB', 'PDCD10', 'PDGFD', 'ZNF703', 'PDGFC', 'ZNF268', 'XBP1', 'JAG1', 'RCC2', 'IGF1', 'PTK2', 'CLIC4', 'MYPN', 'RACK1', 'EDN1', 'RHOC', 'RAP2C', 'ANGPTL3', 'SGK1', 'HBEGF', 'EGFR', 'PAK1', 'FLNA', 'DLC1', 'CSF1', 'FGF1', 'SLK', 'IGFBP5', 'RNF41', 'ADAM17', 'ADAM15', 'SEMA7A', 'PODXL', 'PLXNA1', 'SRGAP2', 'SRGAP1', 'TGFB1', '…	66	['PRKCA', 'NKX2-1', 'SINHCAF', 'LRRC15', 'SRCIN1', 'FAM83H', 'AMOTL2', 'BCAR1']	8	[]	0	['LMNA']	1
positive	CC1_5	both	DNA metabolic process (GO:0006259)	9.15037e-15	GO:0006259	TRRAP;NUDT1;RBPJ;BACH1;TRIM28;ALKBH1;CHEK1;PCLAF;LONP1;KAT7;TIPIN;NSMCE3;REV1;HUS1;CSNK1E;CDC34;GRWD1;PSME4;NUP98;DNA2;TP53;UBA52;ASF1A;TELO2;EXD2;SET;XPC;BRIP1;TERT;NTHL1;ERI1;ERI2;RAD21;CTC1;XRCC6;ACD;XRCC5;GADD45A;INTS3;XRCC2;XRCC3;CDC7;IGF1;CDC6;POLA2;ARTN;MMS19;ATM;RAD18;ATR;TOP2A;RPAIN;TOP2B;BTG2;FEN1;SMG1;BRCA1;BRCA2;PTMS;ING4;ING5;TK1;ZNF365;UPF1;HELLS;PARP1;NCOA6;PARP2;TOP3A;TERF1;TERF2;…	['TRRAP', 'NUDT1', 'RBPJ', 'PCLAF', 'REV1', 'NUP98', 'ASF1A', 'TELO2', 'SET', 'NTHL1', 'ERI2', 'CTC1', 'XRCC6', 'XRCC5', 'XRCC2', 'IGF1', 'ATM', 'TOP2A', 'BTG2', 'ZNF365', 'UPF1', 'HELLS', 'PARP1', 'NCOA6', 'SIRT1', 'SP100', 'PCNA', 'IGHMBP2', 'PURA', 'RPS27A', 'NPM1', 'PTGES3', 'RPA2', 'MRE11', 'KPNA2', 'RAG1', 'IGFBP4', 'USP3', 'DNMT1', 'VCP', 'RAD51AP1', 'ORC4', 'RNASEH1', 'UBB', 'ORC1', 'UBC'…	67	['CHEK1', 'CSNK1E', 'GRWD1', 'PTMS', 'APEX1', 'MEN1', 'CDK2', 'UBE2N', 'SUMO1', 'POLD3', 'ERCC1']	11	[]	0	['ZNF365']	1
positive	CC1_5	miRNA_targets	regulation of cell migration (GO:0030334)	1.63748e-14	GO:0030334	IFITM1;SERPINE2;FAM89B;ZMYND8;SERPINE1;ADARB1;LDLRAD4;CCAR1;MYLK;AKT2;KDR;DAG1;AKT1;CYP1B1;GTSE1;ARPIN;ACVR1;PRKCA;ACTN4;GTPBP4;TIAM1;SFRP1;RUFY3;SPATA13;EPHA1;BEX4;MACF1;PDGFB;PDGFA;PDCD10;PDGFD;ZNF703;PDGFC;NKX2-1;ZNF268;SCAI;XBP1;JAG1;HACE1;INSR;RCC2;RDX;IGF1;PTK2;COL1A1;TRIP6;SNAI1;SNAI2;RET;ACVRL1;CLIC4;CITED2;KIF14;PTPRJ;MIA3;CX3CL1;MYPN;ROBO1;SHH;RACK1;RAC1;HRAS;EDN1;ANXA1;SPHK1;NOG;MINK1;…	['IFITM1', 'FAM89B', 'ZMYND8', 'SERPINE1', 'ADARB1', 'MYLK', 'ACVR1', 'PDGFB', 'PDCD10', 'PDGFD', 'ZNF703', 'PDGFC', 'ZNF268', 'XBP1', 'JAG1', 'RCC2', 'IGF1', 'PTK2', 'CLIC4', 'MYPN', 'RACK1', 'EDN1', 'RHOC', 'RAP2C', 'ANGPTL3', 'SGK1', 'HBEGF', 'EGFR', 'PAK1', 'FLNA', 'DLC1', 'CSF1', 'FGF1', 'SLK', 'IGFBP5', 'RNF41', 'ADAM17', 'ADAM15', 'SEMA7A', 'PODXL', 'PLXNA1', 'SRGAP2', 'SRGAP1', 'TGFB1', '…	66	['PRKCA', 'NKX2-1', 'SINHCAF', 'LRRC15', 'SRCIN1', 'FAM83H', 'AMOTL2', 'BCAR1']	8	[]	0	['LMNA']	1
positive	CC1_5	both	regulation of cell cycle (GO:0051726)	2.29824e-14	GO:0051726	RB1;GMNN;HNRNPU;ADARB1;STK10;SLK;CCND1;CHEK1;PCLAF;PIM1;EP300;NEK1;MAP3K8;PIM3;SOX9;PIM2;JUNB;TRIM21;CDK5RAP3;MAP3K4;TMEM8B;MEN1;TSPYL2;MAP2K3;MAP2K4;MAP2K1;MAP2K2;DAPK3;TSC2;TSC1;CDC25C;RUNX3;CDC25A;HCFC1;THAP1;SFRP1;MADD;SIK1;PRR11;ANKRD17;HTRA2;GATA3;PKMYT1;STK4;SDCBP;CCNB2;CCNB1;FIGNL1;ZNF703;TP53BP2;RPRD1B;USP51;MAP2K7;ZNF268;MAP2K6;SRPK2;CDK19;JUN;TGFB2;JUND;TGFB1;NEK4;GADD45A;NEK6;PLK1;NEK…	['RB1', 'HNRNPU', 'ADARB1', 'SLK', 'CCND1', 'PCLAF', 'SOX9', 'MAP3K4', 'MAP2K4', 'MAP2K1', 'MAP2K2', 'DAPK3', 'RUNX3', 'SIK1', 'PRR11', 'PKMYT1', 'FIGNL1', 'ZNF703', 'RPRD1B', 'ZNF268', 'MAP2K6', 'CDK19', 'JUN', 'TGFB2', 'TGFB1', 'HMGA2', 'CYLD', 'NR4A1', 'BMP2', 'SON', 'CDK6', 'CDK4', 'ID4', 'NF2', 'MAP3K14', 'LIN54', 'RACK1', 'MAP4K2', 'SIRT1', 'SIRT2', 'IRF1', 'CKS2', 'HPGD', 'ARNTL', 'LRP6', …	57	['CHEK1', 'MEN1', 'THAP1', 'CALR', 'RBL1', 'PAK3']	6	[]	0	[]	0
positive	CC1_5	miRNA_targets	nuclear-transcribed mRNA catabolic process (GO:0000956)	3.59227e-14	GO:0000956	RPL4;EIF4A2;RPL5;EIF4A1;RPL30;RPL3;RPL32;RPL31;EIF4A3;PPP2R2A;CASC3;RPL8;RPL10A;RPL9;RPL6;RPL7;RPS15;RPS14;ZFP36;RPS17;RPS16;RPS19;RPL18A;PPP2R1A;RPS18;RPL36;RPL38;RPL37;MTPAP;PELO;RPL39;RPS10;RPS9;RPL21;RPS7;RPS8;RPL23;RPS5;RPL22;RPS6;RC3H1;RPSA;XRN1;PDE12;MRTO4;RPL24;RPL27;RPL26;RPL28;UBA52;DDX5;RBM8A;RPS4Y1;GSPT1;ZFP36L1;RPL41;UPF3A;CNOT10;LSM5;LSM4;CNOT4;PAN2;RPS25;CNOT6;RPS28;CNOT7;RPS27;PAN…	['EIF4A2', 'RPL30', 'RPL9', 'RPL18A', 'MTPAP', 'RPS7', 'RPS8', 'RPL27', 'DDX5', 'ZFP36L1', 'CNOT4', 'CNOT6', 'CNOT7', 'CNOT1', 'AGO1', 'ATM', 'CNOT8', 'CNOT9', 'SMG7', 'SMG6', 'RPL7A', 'TNKS1BP1', 'UPF1', 'CNOT6L', 'RPL13A', 'PAPD4', 'RPS3A', 'CSDE1', 'PAPD5', 'ETF1', 'RPS15A', 'POLR2D', 'RPL15', 'RPS27A', 'RPL17', 'EIF4E', 'SAMD4B', 'PNRC2']	38	['ZFP36', 'RPL24', 'RBM8A']	3	[]	0	[]	0
positive	CC1_5	miRNA_targets	positive regulation of sequence-specific DNA binding transcription factor activity (GO:0051091)	4.57594e-14	GO:0051091	FOXA1;ATF2;APP;CRTC2;CRTC3;KDM1A;CRTC1;CIB1;PARK7;PHB2;CLU;TNF;RPS6KA4;PYCARD;RPS6KA5;AKT1;TNFSF11;TRIM25;EP300;LGALS9;TRIM27;TRIM21;MAP3K7;TRIM22;EPHA5;PRKCI;PRKCH;PRKCB;WNT5A;ARID5B;MID2;SMO;TRIM13;BTK;TRIM14;ROR1;UBE2V1;PLPP3;UBA52;CLOCK;S100A8;CARD11;BEX1;DHX9;BCL10;TNFRSF11A;PRKCZ;AGER;MTDH;PRDX3;NEUROD1;NEUROD2;DHX33;UBB;IRAK1;STK36;DDRGK1;IRAK2;UBC;DVL2;S100A12;NLRP3;TP53BP1;NKX6-1;WNT1;PP…	['FOXA1', 'CRTC3', 'TNFSF11', 'PRKCI', 'PRKCB', 'TRIM14', 'ROR1', 'CLOCK', 'UBB', 'UBC', 'PPARGC1A', 'ESR1', 'NFKBIA', 'MAVS', 'JMY', 'MAP3K13', 'CD40', 'PTEN', 'TRIM8', 'ZIC2', 'EDN1', 'MYOCD', 'PPRC1', 'TIRAP', 'PPARG', 'TLR4', 'MTPN', 'LRP8', 'RELA', 'LRP6', 'RPS27A', 'NPM1', 'CFLAR', 'TRIM37', 'RHEBL1', 'TRIM32', 'HSPA1B', 'TAF1']	38	['PHB2', 'CLU', 'UBE2V1', 'UBE2N', 'CAMK2A', 'CD40LG']	6	[]	0	[]	0
positive	CC1_5	both	positive regulation of cell proliferation (GO:0008284)	6.76114e-14	GO:0008284	VIPR1;HNRNPU;RBPJ;CCAR1;CRKL;TCL1A;CAPNS1;MYC;AKT2;NAMPT;KDR;AKT1;SOX9;SOX4;PRKCI;MEF2C;TIPIN;PRKCH;CSNK2A1;RPL23;SOX11;MIF;EREG;BTC;TIAM1;SFRP1;EPHA1;DHX9;EIF5A2;PDGFB;PDGFA;TGFA;CIAO1;PRDX3;PKHD1;TERT;PDCD10;PDGFD;PDGFC;ZNF703;HMOX1;SSR1;NKX2-5;ZNF268;MCTS1;LYN;SRPK2;WWTR1;XBP1;INSR;TNFSF13;IL31RA;FZD9;FN1;IGF2;LIF;CDC7;IGF1;PTK2;FOSL1;ACER2;TNFSF4;ID2;ACER3;CALR;CDK13;NODAL;SLC35F6;CDKN1A;HILP…	['HNRNPU', 'RBPJ', 'CRKL', 'TCL1A', 'MYC', 'SOX9', 'PRKCI', 'CSNK2A1', 'SOX11', 'EIF5A2', 'PDGFB', 'PDCD10', 'PDGFD', 'PDGFC', 'ZNF703', 'ZNF268', 'WWTR1', 'XBP1', 'TNFSF13', 'FZD9', 'IGF1', 'PTK2', 'ACER2', 'CDKN1A', 'MECP2', 'EDN1', 'CNOT6L', 'RHOG', 'SIRT1', 'CD47', 'HBEGF', 'EGFR', 'RELA', 'PAK1', 'RPS15A', 'IL12RB2', 'MAP3K3', 'NPM1', 'CSF1', 'IRS1', 'IRS2', 'FGF1', 'CCND2', 'OSR1', 'CDC25B'…	82	['MCTS1', 'FOSL1', 'CALR', 'HILPDA', 'EMP2', 'SINHCAF', 'CDK2', 'BMPR1A', 'FLT3', 'TBX20', 'S1PR3', 'CNBP']	12	[]	0	[]	0
positive	CC1_5	both	positive regulation of sequence-specific DNA binding transcription factor activity (GO:0051091)	6.96829e-14	GO:0051091	FOXA1;ATF2;APP;CRTC2;CRTC3;KDM1A;CRTC1;CIB1;PARK7;PHB2;CLU;TNF;RPS6KA4;PYCARD;RPS6KA5;AKT1;TNFSF11;TRIM25;EP300;LGALS9;TRIM27;TRIM21;MAP3K7;TRIM22;EPHA5;PRKCI;PRKCH;PRKCB;WNT5A;ARID5B;MID2;SMO;TRIM13;BTK;TRIM14;ROR1;UBE2V1;CARD16;PLPP3;UBA52;CLOCK;S100A8;CARD11;BEX1;DHX9;BCL10;TNFRSF11A;PRKCZ;AGER;MTDH;PRDX3;NEUROD1;NEUROD2;DHX33;UBB;IRAK1;STK36;DDRGK1;IRAK2;UBC;DVL2;S100A12;NLRP3;TP53BP1;NKX6-1;…	['FOXA1', 'CRTC3', 'TNFSF11', 'PRKCI', 'PRKCB', 'TRIM14', 'ROR1', 'CLOCK', 'UBB', 'UBC', 'PPARGC1A', 'ESR1', 'NFKBIA', 'MAVS', 'JMY', 'MAP3K13', 'CD40', 'PTEN', 'TRIM8', 'ZIC2', 'EDN1', 'MYOCD', 'PPRC1', 'TIRAP', 'PPARG', 'TLR4', 'MTPN', 'LRP8', 'RELA', 'LRP6', 'RPS27A', 'NPM1', 'CFLAR', 'TRIM37', 'RHEBL1', 'TRIM32', 'HSPA1B', 'TAF1']	38	['PHB2', 'CLU', 'UBE2V1', 'UBE2N', 'CAMK2A', 'CD40LG']	6	[]	0	[]	0
positive	CC1_5	miRNA_targets	positive regulation of cell proliferation (GO:0008284)	7.34263e-14	GO:0008284	VIPR1;HNRNPU;RBPJ;CCAR1;CRKL;TCL1A;CAPNS1;MYC;AKT2;NAMPT;KDR;AKT1;SOX9;SOX4;PRKCI;MEF2C;TIPIN;PRKCH;CSNK2A1;RPL23;SOX11;MIF;EREG;BTC;TIAM1;SFRP1;EPHA1;DHX9;EIF5A2;PDGFB;PDGFA;TGFA;CIAO1;PRDX3;PKHD1;TERT;PDCD10;PDGFD;PDGFC;ZNF703;HMOX1;SSR1;NKX2-5;ZNF268;MCTS1;LYN;SRPK2;WWTR1;XBP1;INSR;TNFSF13;IL31RA;FZD9;FN1;IGF2;LIF;CDC7;IGF1;PTK2;FOSL1;ACER2;TNFSF4;ID2;ACER3;CALR;CDK13;NODAL;SLC35F6;CDKN1A;HILP…	['HNRNPU', 'RBPJ', 'CRKL', 'TCL1A', 'MYC', 'SOX9', 'PRKCI', 'CSNK2A1', 'SOX11', 'EIF5A2', 'PDGFB', 'PDCD10', 'PDGFD', 'PDGFC', 'ZNF703', 'ZNF268', 'WWTR1', 'XBP1', 'TNFSF13', 'FZD9', 'IGF1', 'PTK2', 'ACER2', 'CDKN1A', 'MECP2', 'EDN1', 'CNOT6L', 'RHOG', 'SIRT1', 'CD47', 'HBEGF', 'EGFR', 'RELA', 'PAK1', 'RPS15A', 'IL12RB2', 'MAP3K3', 'NPM1', 'CSF1', 'IRS1', 'IRS2', 'FGF1', 'CCND2', 'OSR1', 'CDC25B'…	82	['MCTS1', 'FOSL1', 'CALR', 'HILPDA', 'EMP2', 'SINHCAF', 'CDK2', 'BMPR1A', 'TBX20', 'S1PR3', 'CNBP']	11	[]	0	[]	0
positive	CC1_5	miRNA_targets	regulation of cellular response to stress (GO:0080135)	1.19833e-13	GO:0080135	YWHAE;GSK3B;DYRK3;SMG1;NUP107;HSP90AB1;NUP188;CCAR2;CASP9;RPTOR;CRHBP;CHCHD2;CHORDC1;NUP62;EP300;IER3;NUP214;NDC1;HSP90AA1;ARMT1;NUP210;NUP133;HSBP1;VASH1;OPRM1;SIRT1;NUP93;DNAJC2;IMPACT;DNAJC7;NUP50;MAPKAPK2;AKT1S1;NUP54;NUP98;FKBP4;NUP58;PRKN;NUP205;POM121;CAMK2D;SEH1L;CAMK2A;AAAS;NPAS2;NUP160;ARNTL;DNAJB1;NUAK1;BAG4;HSPH1;BAG5;POM121C;BAG2;DNAJB6;NUP85;BAG3;TPR;ABL1;MAPK1;USP51;NUP43;RAE1;CAMK…	['NUP107', 'NUP188', 'CASP9', 'CHORDC1', 'IER3', 'NDC1', 'SIRT1', 'NUP98', 'NUP58', 'NUP205', 'CAMK2D', 'NPAS2', 'ARNTL', 'NUAK1', 'BAG2', 'DNAJB6', 'MAPK1', 'NUP43', 'MCL1', 'HSPA8', 'NPM1', 'PTGES3', 'RPA2', 'NUP153', 'MTOR', 'NUP35', 'ATM', 'HSPA1B']	28	['AKT1S1', 'CAMK2A', 'BAG5']	3	[]	0	[]	0
positive	CC1_5	miRNA_targets	intracellular protein transport (GO:0006886)	2.05963e-13	GO:0006886	IPO11;ANKLE1;NUP107;ZFYVE9;KDELR1;PHB2;AKT2;CHORDC1;AKT1;ARFIP2;ARFIP1;VPS35;TBC1D22A;VPS36;TBC1D10B;NUP214;NUP93;ZFYVE16;CDC37;RABL3;PREB;KDELR2;NUP98;VPS25;STX1A;POM121;TBC1D9B;FUT10;VPS26A;PTTG1IP;VPS26B;GABARAP;SNX1;POM121C;NUP85;MYO6;SYNDIG1;SNX9;SNX8;SEC31A;GPIHBP1;SNX6;TBC1D8B;CTSA;NGFR;RABGAP1L;EGR2;ACD;GRTP1;SYNRG;RANBP17;RAB27A;RAB39B;RASSF9;RAB27B;EHD1;GIPC1;CALR;CEP57;RPAIN;C2CD5;PPP1…	['NUP107', 'ZFYVE9', 'KDELR1', 'CHORDC1', 'KDELR2', 'NUP98', 'FUT10', 'VPS26A', 'MYO6', 'SNX9', 'EHD1', 'CEP57', 'SNX13', 'RAB22A', 'XPO6', 'KIF13A', 'TMED2', 'TMED7', 'TMED5', 'RAB8B', 'MMP12', 'HAP1', 'STX12', 'CRB1', 'STX16', 'TRAK1', 'STX6', 'STX2', 'NPM1', 'STAT3', 'ARCN1', 'SEC23IP', 'RAB3A', 'NUP188', 'IPO7', 'IPO5', 'PDIA3', 'RAB2B', 'TBC1D2B', 'RAB32', 'RAB30', 'RAB34', 'KPNB1', 'RAB5B',…	64	['PHB2', 'RABL3', 'NGFR', 'CALR', 'GGA2', 'RAB11B', 'LTBP2', 'SIX3', 'RAB21', 'RAB15', 'RAB13']	11	[]	0	[]	0
positive	CC1_5	miRNA_targets	phosphorylation (GO:0016310)	2.36428e-13	GO:0016310	APP;PANK2;GMFB;MAML1;ATP5C1;RPS6KA4;RPS6KA3;TBK1;RPS6KA5;CHEK2;AKT3;CHEK1;RPS6KA1;AKT1;PRKACA;EPHB2;PRKACB;ACVR1;PRKCI;EPHA7;PRKCH;CSNK2A1;PRKCB;DAPK1;PRKCE;PRKCD;DAPK3;PHKA1;PRKCA;CSNK1D;CSNK1E;HASPIN;PRKAB1;RUNX3;BCR;UQCRC1;SIK3;BTK;IDNK;ULK1;ALPK3;SIK1;UQCRC2;SIK2;TXK;PDGFB;NLK;PRKCZ;NUAK1;NUAK2;CDK17;LYN;SRPK2;CDK18;CDK19;DMPK;PLK2;INSR;PLK1;EIF2AK2;BRAF;PTK6;SRPK1;ICK;WNK1;TOLLIP;WNK2;WNK3;A…	['GMFB', 'RPS6KA3', 'CHEK2', 'AKT3', 'PRKACB', 'ACVR1', 'PRKCI', 'EPHA7', 'CSNK2A1', 'PRKCB', 'DAPK1', 'PRKCD', 'DAPK3', 'RUNX3', 'UQCRC1', 'ULK1', 'SIK1', 'PDGFB', 'NUAK1', 'CDK19', 'BRAF', 'SRPK1', 'TOLLIP', 'WNK3', 'ATM', 'JAK1', 'MAP4K2', 'SGK1', 'PAK1', 'MAP3K2', 'CSNK1A1', 'STAT3', 'ADM2', 'STK17B', 'GNPTAB', 'MAP3K9', 'NEK3', 'MAP3K5', 'MAP2K1', 'NRBP1', 'CDC25B', 'ILF3', 'MELK', 'CCNE1', …	79	['CHEK1', 'EPHB2', 'PRKCA', 'CSNK1E', 'PRKAB1', 'CDK16', 'CAMK4', 'LMTK2', 'PRPF4B', 'STK38', 'CDK2', 'BMPR1A', 'CAMK2A']	13	[]	0	[]	0
positive	CC1_5	both	nuclear-transcribed mRNA catabolic process (GO:0000956)	3.83569e-13	GO:0000956	RPL4;EIF4A2;RPL5;EIF4A1;RPL30;RPL3;RPL32;RPL31;EIF4A3;PPP2R2A;CASC3;RPL8;RPL10A;RPL9;RPL6;RPL7;RPS15;RPS14;ZFP36;RPS17;RPS16;RPS19;RPL18A;PPP2R1A;RPS18;RPL36;RPL38;RPL37;MTPAP;PELO;RPL39;RPS10;RPS9;RPL21;RPS7;RPS8;RPL23;RPS5;RPL22;RPS6;RC3H1;RPSA;XRN1;PDE12;MRTO4;RPL24;RPL27;RPL26;RPL28;UBA52;DDX5;RBM8A;RPS4Y1;GSPT1;ZFP36L1;RPL41;UPF3A;CNOT10;LSM5;LSM4;CNOT4;PAN2;RPS25;CNOT6;RPS28;CNOT7;RPS27;PAN…	['EIF4A2', 'RPL30', 'RPL9', 'RPL18A', 'MTPAP', 'RPS7', 'RPS8', 'RPL27', 'DDX5', 'ZFP36L1', 'CNOT4', 'CNOT6', 'CNOT7', 'CNOT1', 'AGO1', 'ATM', 'CNOT8', 'CNOT9', 'SMG7', 'SMG6', 'RPL7A', 'TNKS1BP1', 'UPF1', 'CNOT6L', 'RPL13A', 'PAPD4', 'RPS3A', 'CSDE1', 'PAPD5', 'ETF1', 'RPS15A', 'POLR2D', 'RPL15', 'RPS27A', 'RPL17', 'EIF4E', 'SAMD4B', 'PNRC2']	38	['ZFP36', 'RPL24', 'RBM8A']	3	[]	0	[]	0
positive	CC1_5	miRNA_targets	negative regulation of cellular process (GO:0048523)	6.28848e-13	GO:0048523	APP;IFITM1;TES;TXNDC12;ADARB1;ENO1;CCAR2;IFIT3;GJA1;PPP2R1A;MYC;FTH1;CYP1B1;VPS35;SOX4;TSPYL2;ACTN1;P3H2;P3H1;SOX11;LDOC1;P3H3;MIF;RUNX3;GTPBP4;EREG;SFRP4;SFRP1;KARS;PDE12;TXNIP;ATF5;TP53;GPLD1;LRPAP1;DCUN1D3;NEDD4L;GATA3;PKHD1;CYP27B1;TP53BP2;ZNF268;S100A11;ATG5;LYN;APOBEC3C;APOBEC3F;THAP12;EIF2AK2;PARP16;IFNLR1;CDC6;SMARCA2;SMARCA4;WNK2;PPT1;STRN;HRG;RAD18;APOBEC3A;BAP1;ACVRL1;BTG3;COL18A1;BTG2…	['IFITM1', 'TES', 'ADARB1', 'MYC', 'SOX11', 'RUNX3', 'TXNIP', 'ATF5', 'LRPAP1', 'DCUN1D3', 'ZNF268', 'THAP12', 'IFNLR1', 'BTG3', 'BTG2', 'CDKN1A', 'BTG1', 'SNX12', 'ARHGAP1', 'RACK1', 'PBRM1', 'SIRT1', 'SIRT2', 'VAMP8', 'KAT2B', 'IL1A', 'SP100', 'SERTAD3', 'SERTAD2', 'APBB2', 'NPM1', 'DCBLD2', 'SKI', 'DLC1', 'HSPA1B', 'JADE1', 'ETS1', 'CTGF', 'SESN2', 'MAP2K1', 'RNF41', 'ADAM15', 'SRSF6', 'RAF1',…	106	['P3H2', 'SINHCAF', 'KANK2', 'CLU', 'MEN1', 'IP6K2']	6	[]	0	['LMNA']	1
positive	CC1_5	miRNA_targets	mitotic cell cycle phase transition (GO:0044772)	7.18592e-13	GO:0044772	RB1;CCP110;PPP2R2A;EPS8;PPP1CB;CDC23;CCND1;PPP2R1A;CHEK2;MYC;CDC27;RCC1;CEP250;PIM2;BTRC;PRKACA;PHLDA1;ACVR1;CEP135;FBXW11;CSNK1D;CSNK1E;CDC25C;CDC25A;CDC25B;CDC34;MELK;CCNY;CCNE2;CCNE1;CHMP4B;UBA52;OPTN;ANAPC1;KHDRBS1;BRSK2;ABCB1;CUL5;MAX;CUL3;CUL2;CUL1;PKMYT1;ARPP19;GSPT1;CCNB2;ORC4;CCNB1;SPAST;ORC6;UBB;ORC1;UBC;ORC2;EIF4EBP1;CEP72;CEP192;UBE2C;PLK2;PLK1;CDC7;CDC6;INHBA;POLA2;CDK7;CDK6;NASP;UBE…	['RB1', 'CCP110', 'EPS8', 'PPP1CB', 'CCND1', 'CHEK2', 'MYC', 'ACVR1', 'CDC25B', 'MELK', 'CCNE1', 'CUL5', 'CUL3', 'PKMYT1', 'ORC4', 'UBB', 'ORC1', 'UBC', 'CEP192', 'CDK6', 'CDK4', 'FGFR1OP', 'FBXL7', 'CEP57', 'TRIM71', 'CDKN1A', 'PPP6C', 'ENSA', 'POLE', 'TUBB', 'CKAP5', 'CCNA2', 'LATS2', 'MCM5', 'BCAT1', 'PPP1R12B', 'PAFAH1B1', 'MCM2', 'DCTN2', 'DCTN1', 'ACVR1B', 'HAUS8', 'RPS27A', 'EIF4E', 'CLASP…	53	['PHLDA1', 'CEP135', 'CSNK1E', 'ARPP19', 'CDK2', 'HAUS2', 'CAMK2A', 'TUBB4A']	8	[]	0	[]	0
positive	CC1_5	both	regulation of cellular response to stress (GO:0080135)	7.34358e-13	GO:0080135	YWHAE;GSK3B;DYRK3;SMG1;NUP107;HSP90AB1;NUP188;CCAR2;CASP9;RPTOR;CRHBP;CHCHD2;CHORDC1;NUP62;EP300;IER3;NUP214;NDC1;HSP90AA1;ARMT1;NUP210;NUP133;HSBP1;VASH1;OPRM1;SIRT1;NUP93;DNAJC2;IMPACT;DNAJC7;NUP50;MAPKAPK2;AKT1S1;NUP54;NUP98;FKBP4;NUP58;PRKN;NUP205;POM121;CAMK2D;SEH1L;CAMK2A;AAAS;NPAS2;NUP160;ARNTL;DNAJB1;NUAK1;BAG4;HSPH1;BAG5;POM121C;BAG2;DNAJB6;NUP85;BAG3;TPR;ABL1;MAPK1;USP51;NUP43;RAE1;CAMK…	['NUP107', 'NUP188', 'CASP9', 'CHORDC1', 'IER3', 'NDC1', 'SIRT1', 'NUP98', 'NUP58', 'NUP205', 'CAMK2D', 'NPAS2', 'ARNTL', 'NUAK1', 'BAG2', 'DNAJB6', 'MAPK1', 'NUP43', 'MCL1', 'HSPA8', 'NPM1', 'PTGES3', 'RPA2', 'NUP153', 'MTOR', 'NUP35', 'ATM', 'HSPA1B']	28	['AKT1S1', 'CAMK2A', 'BAG5']	3	[]	0	[]	0
positive	CC1_5	both	negative regulation of cellular process (GO:0048523)	8.00089e-13	GO:0048523	APP;IFITM1;TES;TXNDC12;ADARB1;ENO1;CCAR2;IFIT3;GJA1;PPP2R1A;MYC;FTH1;CYP1B1;VPS35;SOX4;TSPYL2;ACTN1;P3H2;P3H1;SOX11;LDOC1;P3H3;MIF;RUNX3;GTPBP4;EREG;SFRP4;SFRP1;KARS;PDE12;TXNIP;ATF5;TP53;GPLD1;LRPAP1;DCUN1D3;NEDD4L;GATA3;PKHD1;CYP27B1;TP53BP2;ZNF268;S100A11;ATG5;LYN;APOBEC3C;APOBEC3F;THAP12;EIF2AK2;PARP16;IFNLR1;CDC6;SMARCA2;SMARCA4;WNK2;PPT1;STRN;HRG;RAD18;APOBEC3A;BAP1;ACVRL1;BTG3;COL18A1;BTG2…	['IFITM1', 'TES', 'ADARB1', 'MYC', 'SOX11', 'RUNX3', 'TXNIP', 'ATF5', 'LRPAP1', 'DCUN1D3', 'ZNF268', 'THAP12', 'IFNLR1', 'BTG3', 'BTG2', 'CDKN1A', 'BTG1', 'SNX12', 'ARHGAP1', 'RACK1', 'PBRM1', 'SIRT1', 'SIRT2', 'VAMP8', 'KAT2B', 'IL1A', 'SP100', 'SERTAD3', 'SERTAD2', 'APBB2', 'NPM1', 'DCBLD2', 'SKI', 'DLC1', 'HSPA1B', 'JADE1', 'ETS1', 'CTGF', 'SESN2', 'MAP2K1', 'RNF41', 'ADAM15', 'SRSF6', 'RAF1',…	106	['P3H2', 'SINHCAF', 'KANK2', 'CLU', 'MEN1', 'IP6K2']	6	[]	0	['LMNA']	1
positive	CC1_5	both	intracellular protein transport (GO:0006886)	1.09137e-12	GO:0006886	IPO11;ANKLE1;NUP107;ZFYVE9;KDELR1;PHB2;AKT2;CHORDC1;AKT1;ARFIP2;ARFIP1;VPS35;TBC1D22A;VPS36;TBC1D10B;NUP214;NUP93;ZFYVE16;CDC37;RABL3;PREB;KDELR2;NUP98;VPS25;STX1A;POM121;TBC1D9B;FUT10;VPS26A;PTTG1IP;VPS26B;GABARAP;SNX1;POM121C;NUP85;MYO6;SYNDIG1;SNX9;SNX8;SEC31A;GPIHBP1;SNX6;TBC1D8B;CTSA;NGFR;RABGAP1L;EGR2;ACD;GRTP1;SYNRG;RANBP17;RAB27A;RAB39B;RASSF9;RAB27B;EHD1;GIPC1;CALR;CEP57;RPAIN;C2CD5;PPP1…	['NUP107', 'ZFYVE9', 'KDELR1', 'CHORDC1', 'KDELR2', 'NUP98', 'FUT10', 'VPS26A', 'MYO6', 'SNX9', 'EHD1', 'CEP57', 'SNX13', 'RAB22A', 'XPO6', 'KIF13A', 'TMED2', 'TMED7', 'TMED5', 'RAB8B', 'MMP12', 'HAP1', 'STX12', 'CRB1', 'STX16', 'TRAK1', 'STX6', 'STX2', 'NPM1', 'STAT3', 'ARCN1', 'SEC23IP', 'RAB3A', 'NUP188', 'IPO7', 'IPO5', 'PDIA3', 'RAB2B', 'TBC1D2B', 'RAB32', 'RAB30', 'RAB34', 'KPNB1', 'RAB5B',…	64	['PHB2', 'RABL3', 'NGFR', 'CALR', 'GGA2', 'RAB11B', 'LTBP2', 'TBC1D16', 'SIX3', 'RAB21', 'RAB15', 'RAB13']	12	[]	0	[]	0
positive	CC1_5	both	protein stabilization (GO:0050821)	1.39614e-12	GO:0050821	RPL5;CCNH;PARK7;CLU;PHB2;RASSF2;LAMP1;CHEK2;CHORDC1;LAMP2;ZNF207;EP300;PIM2;GTSE1;GOLGA7;SOX4;EPHA4;USP7;MORC3;RPS7;FBXW7;RPL23;USP2;PRKCD;COG3;P3H1;TSC1;ATP1B3;GTPBP4;HCFC1;WDR81;CDC37;PPIB;PFN1;PLPP3;TELO2;PFN2;STXBP4;SEL1L;MTMR9;CREBL2;PIK3R1;PHB;NLK;STK4;RTN4;BAG6;PDCD10;DVL1;DVL3;PPARGC1A;TSPAN1;ZBED3;GPIHBP1;WNT10B;CRTAP;UBE2B;WFS1;HPS4;IGF1;A1CF;SMAD7;CCT6A;EFNA1;CDK7;GNAQ;AAK1;PIN1;MDM4;C…	['CHEK2', 'CHORDC1', 'EPHA4', 'RPS7', 'PRKCD', 'PPIB', 'TELO2', 'PFN2', 'CREBL2', 'PDCD10', 'DVL3', 'PPARGC1A', 'CRTAP', 'WFS1', 'IGF1', 'SMAD7', 'CCT6A', 'AAK1', 'CDKN1A', 'PTEN', 'TCP1', 'GAPDH', 'USP13', 'STX12', 'WIZ', 'CDC37L1', 'FLNA', 'CCT8', 'TRIM44', 'PTGES3', 'HSPA1B', 'OTUD3', 'TAF1']	33	['CLU', 'PHB2', 'ZNF207', 'PIN1', 'CALR', 'SUMO1', 'ZSWIM7', 'SUGT1']	8	[]	0	[]	0
positive	CC1_5	miRNA_targets	cellular response to DNA damage stimulus (GO:0006974)	1.84866e-12	GO:0006974	ATF2;CCNK;TRRAP;NUDT1;SMC6;BACH1;TRIM28;CHEK2;MYC;ALKBH1;CHEK1;PCLAF;NSMCE3;DDX11;HUS1;CSNK1E;PSME4;TP53;CLOCK;ASF1A;EPHA2;STXBP4;XPC;ZBTB4;BRIP1;MRNIP;SFN;TP53BP1;LYN;GADD45A;INTS3;XRCC2;XRCC3;SETX;ARTN;SPRTN;INTS7;GRB2;MMS19;ATM;RAD18;TP73;ATR;TOP2A;RPAIN;BTG2;FEN1;CDKN1A;SMG1;SUV39H1;SETD7;BRCA1;CASP14;PAXX;CTLA4;IKBKG;IKBKE;VAV3;UPF1;PARP1;NCOA6;PARP2;SIRT4;BAZ1B;ZDHHC16;GNL1;SIRT1;TOPORS;DDB…	['CCNK', 'TRRAP', 'NUDT1', 'CHEK2', 'MYC', 'PCLAF', 'CLOCK', 'ASF1A', 'ZBTB4', 'XRCC2', 'GRB2', 'ATM', 'TOP2A', 'BTG2', 'CDKN1A', 'SETD7', 'UPF1', 'PARP1', 'NCOA6', 'GNL1', 'SIRT1', 'TOPORS', 'WAC', 'IGHMBP2', 'NPM1', 'MRE11', 'FMR1', 'CCND1', 'USP3', 'VCP', 'CUL5', 'RAD51AP1', 'BCL2L10', 'BCL2L11', 'UBR5', 'MAP2K6', 'MCL1', 'UVRAG', 'UBE2A', 'FBXO31', 'BCL2', 'NABP1', 'UBA1', 'BCL2L2', 'CASP9', …	60	['CHEK1', 'CSNK1E', 'SFN', 'INTS7', 'SUV39H1', 'MICA', 'APEX1', 'MEN1', 'SUMO1', 'ERCC1']	10	[]	0	[]	0
positive	CC1_5	miRNA_targets	protein stabilization (GO:0050821)	2.07287e-12	GO:0050821	RPL5;PARK7;CLU;PHB2;RASSF2;LAMP1;CHEK2;CHORDC1;LAMP2;ZNF207;EP300;PIM2;GTSE1;GOLGA7;SOX4;EPHA4;USP7;MORC3;RPS7;FBXW7;RPL23;USP2;PRKCD;COG3;P3H1;TSC1;ATP1B3;GTPBP4;HCFC1;WDR81;CDC37;PPIB;PFN1;PLPP3;TELO2;PFN2;STXBP4;SEL1L;MTMR9;CREBL2;PIK3R1;PHB;NLK;STK4;RTN4;BAG6;PDCD10;DVL1;DVL3;PPARGC1A;TSPAN1;ZBED3;GPIHBP1;WNT10B;CRTAP;UBE2B;WFS1;HPS4;IGF1;A1CF;SMAD7;CCT6A;EFNA1;CDK7;GNAQ;AAK1;PIN1;MDM4;CALR;U…	['CHEK2', 'CHORDC1', 'EPHA4', 'RPS7', 'PRKCD', 'PPIB', 'TELO2', 'PFN2', 'CREBL2', 'PDCD10', 'DVL3', 'PPARGC1A', 'CRTAP', 'WFS1', 'IGF1', 'SMAD7', 'CCT6A', 'AAK1', 'CDKN1A', 'PTEN', 'TCP1', 'GAPDH', 'USP13', 'STX12', 'WIZ', 'CDC37L1', 'FLNA', 'CCT8', 'TRIM44', 'PTGES3', 'HSPA1B', 'OTUD3', 'TAF1']	33	['CLU', 'PHB2', 'ZNF207', 'PIN1', 'CALR', 'SUMO1', 'ZSWIM7', 'SUGT1']	8	[]	0	[]	0
positive	CC1_5	miRNA_targets	SRP-dependent cotranslational protein targeting to membrane (GO:0006614)	2.96997e-12	GO:0006614	RPL4;RPL5;SRP19;RPL30;RPL3;RPL32;RPL31;RPLP1;RPLP0;RPL10A;RPL8;RPL9;RPL6;RPL7;RPS4X;RPS15;SEC61A1;RPL7A;RPS14;RPS17;RPS16;RPL18A;RPS19;RPS18;RPL36;RPLP2;RPL38;SEC61B;RPL37;RPL39;RPS10;SEC63;RPS9;RPL21;RPS7;RPS8;RPL23;RPS5;RPL22;RPS6;RPL13A;RPS3A;RPSA;RPL37A;RPL24;RPL27;RPL26;RPL28;UBA52;RPL10;RPL12;RPS4Y1;RPS15A;SRP72;RPL14;RPS3;RPL13;RPL15;RPS2;RPL18;RPS27A;RPL17;RPL19;RPL41;RPL35A;RPL23A;SRP68;…	['RPL30', 'RPL9', 'SEC61A1', 'RPL7A', 'RPL18A', 'RPS7', 'RPS8', 'RPL13A', 'RPS3A', 'RPL27', 'RPS15A', 'RPL15', 'RPS27A', 'RPL17']	14	['RPL24']	1	[]	0	[]	0
positive	CC1_5	both	phosphorylation (GO:0016310)	3.41641e-12	GO:0016310	APP;PANK2;GMFB;MAML1;ATP5C1;RPS6KA4;RPS6KA3;TBK1;RPS6KA5;CHEK2;AKT3;CHEK1;RPS6KA1;AKT1;PRKACA;EPHB2;PRKACB;ACVR1;PRKCI;EPHA7;PRKCH;CSNK2A1;PRKCB;DAPK1;PRKCE;PRKCD;DAPK3;PHKA1;PRKCA;CSNK1D;CSNK1E;HASPIN;PRKAB1;RUNX3;BCR;UQCRC1;SIK3;BTK;IDNK;ULK1;ALPK3;SIK1;UQCRC2;SIK2;TXK;PDGFB;NLK;PRKCZ;NUAK1;NUAK2;CDK17;LYN;SRPK2;CDK18;CDK19;DMPK;PLK2;INSR;PLK1;EIF2AK2;BRAF;PTK6;SRPK1;ICK;WNK1;TOLLIP;WNK2;WNK3;A…	['GMFB', 'RPS6KA3', 'CHEK2', 'AKT3', 'PRKACB', 'ACVR1', 'PRKCI', 'EPHA7', 'CSNK2A1', 'PRKCB', 'DAPK1', 'PRKCD', 'DAPK3', 'RUNX3', 'UQCRC1', 'ULK1', 'SIK1', 'PDGFB', 'NUAK1', 'CDK19', 'BRAF', 'SRPK1', 'TOLLIP', 'WNK3', 'ATM', 'JAK1', 'MAP4K2', 'SGK1', 'PAK1', 'MAP3K2', 'CSNK1A1', 'STAT3', 'ADM2', 'STK17B', 'GNPTAB', 'MAP3K9', 'NEK3', 'MAP3K5', 'MAP2K1', 'NRBP1', 'CDC25B', 'ILF3', 'MELK', 'CCNE1', …	79	['CHEK1', 'EPHB2', 'PRKCA', 'CSNK1E', 'PRKAB1', 'CDK16', 'CAMK4', 'LMTK2', 'PRPF4B', 'STK38', 'CDK2', 'BMPR1A', 'CAMK2A']	13	[]	0	[]	0
positive	CC1_5	both	mitotic cell cycle phase transition (GO:0044772)	3.45247e-12	GO:0044772	RB1;CCNH;CCP110;PPP2R2A;EPS8;PPP1CB;CDC23;CCND1;PPP2R1A;CHEK2;MYC;CDC27;RCC1;CEP250;PIM2;BTRC;PRKACA;PHLDA1;ACVR1;CEP135;FBXW11;CSNK1D;CSNK1E;CDC25C;CDC25A;CDC25B;CDC34;MELK;CCNY;CCNE2;CCNE1;CHMP4B;UBA52;OPTN;ANAPC1;KHDRBS1;BRSK2;ABCB1;CUL5;MAX;CUL3;CUL2;CUL1;PKMYT1;ARPP19;GSPT1;CCNB2;ORC4;CCNB1;SPAST;ORC6;UBB;ORC1;UBC;ORC2;EIF4EBP1;CEP72;CEP192;UBE2C;PLK2;PLK1;CDC7;CDC6;INHBA;POLA2;CDK7;CDK6;NAS…	['RB1', 'CCP110', 'EPS8', 'PPP1CB', 'CCND1', 'CHEK2', 'MYC', 'ACVR1', 'CDC25B', 'MELK', 'CCNE1', 'CUL5', 'CUL3', 'PKMYT1', 'ORC4', 'UBB', 'ORC1', 'UBC', 'CEP192', 'CDK6', 'CDK4', 'FGFR1OP', 'FBXL7', 'CEP57', 'TRIM71', 'CDKN1A', 'PPP6C', 'ENSA', 'POLE', 'TUBB', 'CKAP5', 'CCNA2', 'LATS2', 'MCM5', 'BCAT1', 'PPP1R12B', 'PAFAH1B1', 'MCM2', 'DCTN2', 'DCTN1', 'ACVR1B', 'HAUS8', 'RPS27A', 'EIF4E', 'CLASP…	53	['PHLDA1', 'CEP135', 'CSNK1E', 'ARPP19', 'CDK2', 'HAUS2', 'CAMK2A', 'TUBB4A']	8	[]	0	[]	0
positive	CC1_5	miRNA_targets	protein sumoylation (GO:0016925)	7.37913e-12	GO:0016925	TOP2A;TOP2B;ZNF451;NUP107;NUP188;IFIH1;SENP5;SUMO1;TRIM28;KIAA1586;SUMO3;NUP62;NFATC2IP;NUP214;NDC1;PIAS4;PIAS3;NUP210;NUP133;MITF;SENP2;RANGAP1;TOPORS;PIAS2;SENP1;PIAS1;NUP93;INCENP;NUP50;BIRC5;NUP54;NUP98;TOP1;NUP58;NUP205;POM121;PCNA;L3MBTL2;SEH1L;CDCA8;AAAS;NUP160;AURKB;MTA1;POM121C;NUP85;TPR;NUP43;TP53BP1;RAE1;RANBP2;UBE2I;NUP155;BCL11A;NUP153;SP3;NUP35;UBA2;NUPL2;SAE1;NUP37	['TOP2A', 'ZNF451', 'NUP107', 'NUP188', 'NFATC2IP', 'NDC1', 'PIAS3', 'TOPORS', 'SENP1', 'NUP98', 'NUP58', 'NUP205', 'PCNA', 'NUP43', 'NUP153', 'NUP35']	16	['SUMO1', 'SENP2', 'PIAS2']	3	[]	0	[]	0
positive	CC1_5	both	regulation of intracellular signal transduction (GO:1902531)	1.0339e-11	GO:1902531	RPL5;TRIO;EHMT2;EHMT1;NOC2L;PREX1;OPHN1;CHEK2;CHEK1;CPNE1;AKT1;PIP4K2A;TNFSF11;PIP4K2B;PIP4K2C;CMKLR1;IER3;FBXO9;PRKAB2;CSNK2A1;STARD8;ENTPD5;HUS1;PRKAB1;BCR;TIAM1;DEPDC1B;RRAGC;DDIT4;KCTD11;DNA2;UBA52;TP53;OPTN;TELO2;MEAF6;PIK3R2;KALRN;PKHD1;ABR;RHOT2;NUAK1;BRIP1;RHOT1;RACGAP1;RRAS;RRS1;TP53BP2;PIP5K1A;PIP5K1C;A2M;LYN;STARD13;SPHKAP;GDF5;GDF7;NET1;CYLD;ARTN;ATM;FBXL2;NODAL;TP73;ATR;GDI1;PAK1IP1;…	['CHEK2', 'PIP4K2A', 'TNFSF11', 'PIP4K2C', 'IER3', 'CSNK2A1', 'RRAGC', 'DDIT4', 'TELO2', 'PIK3R2', 'ABR', 'NUAK1', 'RACGAP1', 'STARD13', 'GDF5', 'CYLD', 'ATM', 'ARHGAP1', 'AKAP11', 'LEFTY1', 'NCOA3', 'RHOG', 'RHOC', 'ARHGEF7', 'PHLPP1', 'SGMS1', 'ABRACL', 'EGFR', 'RELA', 'PAK1', 'PAK6', 'RPS27A', 'PAK4', 'GDF11', 'RPA2', 'MYO9B', 'DLC1', 'TRIP10', 'MRE11', 'ZFAND6', 'FAM13A', 'FGF1', 'ARHGAP35', …	85	['CHEK1', 'PRKAB1', 'MEAF6', 'GDI1', 'RHOH', 'PAK3', 'FAM13B', 'BRPF1', 'CDK2', 'PIN1']	10	['ARHGEF3']	1	[]	0
positive	CC1_5	both	SRP-dependent cotranslational protein targeting to membrane (GO:0006614)	1.44947e-11	GO:0006614	RPL4;RPL5;SRP19;RPL30;RPL3;RPL32;RPL31;RPLP1;RPLP0;RPL10A;RPL8;RPL9;RPL6;RPL7;RPS4X;RPS15;SEC61A1;RPL7A;RPS14;RPS17;RPS16;RPL18A;RPS19;RPS18;RPL36;RPLP2;RPL38;SEC61B;RPL37;RPL39;RPS10;SEC63;RPS9;RPL21;RPS7;RPS8;RPL23;RPS5;RPL22;RPS6;RPL13A;RPS3A;RPSA;RPL37A;RPL24;RPL27;RPL26;RPL28;UBA52;RPL10;RPL12;RPS4Y1;RPS15A;SRP72;RPL14;RPS3;RPL13;RPL15;RPS2;RPL18;RPS27A;RPL17;RPL19;RPL41;RPL35A;RPL23A;SRP68;…	['RPL30', 'RPL9', 'SEC61A1', 'RPL7A', 'RPL18A', 'RPS7', 'RPS8', 'RPL13A', 'RPS3A', 'RPL27', 'RPS15A', 'RPL15', 'RPS27A', 'RPL17']	14	['RPL24']	1	[]	0	[]	0
positive	CC1_5	miRNA_targets	intrinsic apoptotic signaling pathway (GO:0097193)	1.59487e-11	GO:0097193	ERO1A;CDKN1A;DDX3X;PPP1R13B;BRCA1;RRP8;BBC3;PYCARD;CASP9;CASP14;STK11;HINT1;AIFM1;CHEK2;ARL6IP5;CYP1B1;CASP2;CHAC1;IKBKE;PDK2;ZNF385A;MAP3K5;PDK1;APAF1;PRKCD;HIC1;TOPORS;MSH6;TRIB3;TP53;EPHA2;PPP1R15A;BRSK2;DDX5;CEBPB;CUL5;BCL2A1;DIABLO;CUL3;CUL2;CUL1;ITPR1;HTRA2;GSKIP;KRCC1;FHIT;TANK;PPM1F;BAG6;BCL2L10;BCL2L11;IFI16;ZMAT3;ZMAT4;ABL1;TP53BP2;E2F1;PMAIP1;SFN;ZNF622;BAK1;ZNF346;MCL1;MOAP1;BNIP3;DAB…	['CDKN1A', 'DDX3X', 'CASP9', 'CHEK2', 'ARL6IP5', 'CASP2', 'ZNF385A', 'MAP3K5', 'PRKCD', 'TOPORS', 'DDX5', 'CUL5', 'CUL3', 'GSKIP', 'BCL2L10', 'BCL2L11', 'E2F1', 'PMAIP1', 'MCL1', 'BNIP3', 'TNFRSF10B', 'CUL4A', 'DNAJC10', 'JMY', 'BCL2', 'BAX', 'BCL2L2']	27	['SFN']	1	[]	0	[]	0
positive	CC1_5	both	cellular response to DNA damage stimulus (GO:0006974)	1.78351e-11	GO:0006974	ATF2;CCNK;TRRAP;NUDT1;SMC6;BACH1;TRIM28;CHEK2;MYC;ALKBH1;CHEK1;PCLAF;NSMCE3;DDX11;HUS1;CSNK1E;PSME4;TP53;CLOCK;ASF1A;EPHA2;STXBP4;XPC;ZBTB4;BRIP1;MRNIP;SFN;TP53BP1;LYN;GADD45A;INTS3;XRCC2;XRCC3;SETX;ARTN;SPRTN;INTS7;GRB2;MMS19;ATM;RAD18;TP73;ATR;TOP2A;RPAIN;BTG2;FEN1;CDKN1A;SMG1;SUV39H1;SETD7;BRCA1;CASP14;PAXX;CTLA4;IKBKG;IKBKE;VAV3;UPF1;PARP1;NCOA6;PARP2;SIRT4;BAZ1B;ZDHHC16;GNL1;SIRT1;TOPORS;DDB…	['CCNK', 'TRRAP', 'NUDT1', 'CHEK2', 'MYC', 'PCLAF', 'CLOCK', 'ASF1A', 'ZBTB4', 'XRCC2', 'GRB2', 'ATM', 'TOP2A', 'BTG2', 'CDKN1A', 'SETD7', 'UPF1', 'PARP1', 'NCOA6', 'GNL1', 'SIRT1', 'TOPORS', 'WAC', 'IGHMBP2', 'NPM1', 'MRE11', 'FMR1', 'CCND1', 'USP3', 'VCP', 'CUL5', 'RAD51AP1', 'BCL2L10', 'BCL2L11', 'UBR5', 'MAP2K6', 'MCL1', 'UVRAG', 'UBE2A', 'FBXO31', 'BCL2', 'NABP1', 'UBA1', 'BCL2L2', 'CASP9', …	60	['CHEK1', 'CSNK1E', 'SFN', 'INTS7', 'SUV39H1', 'MICA', 'APEX1', 'MEN1', 'SUMO1', 'ERCC1']	10	[]	0	[]	0
positive	CC1_5	miRNA_targets	negative regulation of cell proliferation (GO:0008285)	2.38134e-11	GO:0008285	APP;IFITM1;TES;ADARB1;IFIT3;SOX2;MYC;FTH1;CYP1B1;IL12B;SOX9;SOX4;P3H2;P3H1;SOX11;LDOC1;P3H3;RUNX3;GTPBP4;EREG;SFRP4;SFRP1;KARS;ATF5;TRIB1;TP53;GPLD1;MAGED1;GATA3;GATA2;CYP27B1;HMOX1;ZNF268;S100A11;LYN;THAP12;EIF2AK2;IFNLR1;CDC6;SMARCA2;GDF5;PARP10;WNK2;ID2;STRN;HRG;NODAL;BAP1;TP73;ACVRL1;CDKN1C;COL18A1;BTG3;BTG2;CDKN1A;BTG1;CDKN1B;PTPRJ;CTCF;ING4;ING5;HNF4A;JAK2;EMD;HRAS;IL10;PBRM1;WARS;NOG;WNT9A…	['IFITM1', 'TES', 'ADARB1', 'SOX2', 'MYC', 'SOX9', 'SOX11', 'RUNX3', 'ATF5', 'ZNF268', 'THAP12', 'IFNLR1', 'GDF5', 'BTG3', 'BTG2', 'CDKN1A', 'BTG1', 'PBRM1', 'SIRT2', 'IL1A', 'KAT2B', 'MED25', 'PPARG', 'MFN2', 'NPM1', 'PER2', 'SKI', 'DLC1', 'HSPA1B', 'ETS1', 'MAP2K1', 'IGFBP5', 'CTNNBIP1', 'RNF41', 'RAF1', 'CUL5', 'NACC2', 'SMYD2', 'CD164', 'TGFB2', 'TGFB1', 'SMAD6', 'MCC', 'CHERP', 'BMP2', 'CNOT…	77	['P3H2', 'KANK2', 'MEN1']	3	[]	0	['LMNA']	1
positive	CC1_5	miRNA_targets	DNA damage response, signal transduction by p53 class mediator (GO:0030330)	2.77964e-11	GO:0030330	BTG2;CDKN1A;CDKN1B;BRCA1;FOXM1;ING4;CHEK2;SESN2;CASP2;EP300;TNKS1BP1;GTSE1;SOX4;ZNF385A;CNOT6L;PRMT1;ATRX;CDC25C;RBL2;TFDP1;TFDP2;RPL26;TP53;UBA52;SP100;PCNA;PAXIP1;USP10;RPS27L;NDRG1;AURKA;MUC1;CCNB1;UBB;PLAGL1;MYO6;UBC;E2F1;SFN;E2F4;RPS27A;E2F7;E2F8;NPM1;CRADD;GADD45A;PLK2;ARID3A;CNOT10;HIPK2;CNOT4;CNOT6;CNOT7;TFAP4;CNOT11;ARTN;CNOT1;CNOT2;CENPJ;CARM1;BCL3;CDK2;CDK1;MDM2;BAX;ATM;MDM4;CNOT8;CNOT…	['BTG2', 'CDKN1A', 'CHEK2', 'SESN2', 'CASP2', 'TNKS1BP1', 'ZNF385A', 'CNOT6L', 'SP100', 'PCNA', 'USP10', 'MUC1', 'UBB', 'MYO6', 'UBC', 'E2F1', 'RPS27A', 'NPM1', 'CNOT4', 'CNOT6', 'CNOT7', 'CNOT1', 'CARM1', 'MDM2', 'BAX', 'ATM', 'CNOT8', 'CNOT9']	28	['SFN', 'E2F4', 'CDK2']	3	[]	0	[]	0
positive	CC1_5	both	protein sumoylation (GO:0016925)	2.78818e-11	GO:0016925	TOP2A;TOP2B;ZNF451;NUP107;NUP188;IFIH1;SENP5;SUMO1;TRIM28;KIAA1586;SUMO3;NUP62;NFATC2IP;NUP214;NDC1;PIAS4;PIAS3;NUP210;NUP133;MITF;SENP2;RANGAP1;TOPORS;PIAS2;SENP1;PIAS1;NUP93;INCENP;NUP50;BIRC5;NUP54;NUP98;TOP1;NUP58;NUP205;POM121;PCNA;L3MBTL2;SEH1L;CDCA8;AAAS;NUP160;AURKB;MTA1;POM121C;NUP85;TPR;NUP43;TP53BP1;RAE1;RANBP2;UBE2I;NUP155;BCL11A;NUP153;SP3;NUP35;UBA2;NUPL2;SAE1;NUP37	['TOP2A', 'ZNF451', 'NUP107', 'NUP188', 'NFATC2IP', 'NDC1', 'PIAS3', 'TOPORS', 'SENP1', 'NUP98', 'NUP58', 'NUP205', 'PCNA', 'NUP43', 'NUP153', 'NUP35']	16	['SUMO1', 'SENP2', 'PIAS2']	3	[]	0	[]	0
positive	CC1_5	miRNA_targets	regulation of intracellular signal transduction (GO:1902531)	4.23996e-11	GO:1902531	RPL5;TRIO;EHMT2;EHMT1;NOC2L;PREX1;OPHN1;CHEK2;CHEK1;CPNE1;AKT1;PIP4K2A;TNFSF11;PIP4K2B;PIP4K2C;CMKLR1;IER3;FBXO9;PRKAB2;CSNK2A1;STARD8;ENTPD5;HUS1;PRKAB1;BCR;TIAM1;DEPDC1B;RRAGC;DDIT4;KCTD11;DNA2;UBA52;TP53;OPTN;TELO2;MEAF6;PIK3R2;KALRN;PKHD1;ABR;RHOT2;NUAK1;BRIP1;RHOT1;RACGAP1;RRAS;RRS1;TP53BP2;PIP5K1A;PIP5K1C;A2M;LYN;STARD13;GDF5;GDF7;NET1;CYLD;ARTN;ATM;FBXL2;NODAL;TP73;ATR;GDI1;PAK1IP1;GDI2;AR…	['CHEK2', 'PIP4K2A', 'TNFSF11', 'PIP4K2C', 'IER3', 'CSNK2A1', 'RRAGC', 'DDIT4', 'TELO2', 'PIK3R2', 'ABR', 'NUAK1', 'RACGAP1', 'STARD13', 'GDF5', 'CYLD', 'ATM', 'ARHGAP1', 'AKAP11', 'LEFTY1', 'NCOA3', 'RHOG', 'RHOC', 'ARHGEF7', 'PHLPP1', 'SGMS1', 'ABRACL', 'EGFR', 'RELA', 'PAK1', 'PAK6', 'RPS27A', 'PAK4', 'GDF11', 'RPA2', 'MYO9B', 'DLC1', 'TRIP10', 'MRE11', 'ZFAND6', 'FAM13A', 'FGF1', 'ARHGAP35', …	85	['CHEK1', 'PRKAB1', 'MEAF6', 'GDI1', 'RHOH', 'PAK3', 'FAM13B', 'BRPF1', 'CDK2', 'PIN1']	10	[]	0	[]	0
positive	CC1_5	both	intrinsic apoptotic signaling pathway (GO:0097193)	7.86892e-11	GO:0097193	ERO1A;CDKN1A;DDX3X;PPP1R13B;BRCA1;RRP8;BBC3;PYCARD;CASP9;CASP14;STK11;HINT1;AIFM1;CHEK2;ARL6IP5;CYP1B1;CASP2;CHAC1;IKBKE;PDK2;ZNF385A;MAP3K5;PDK1;APAF1;PRKCD;HIC1;TOPORS;MSH6;TRIB3;TP53;EPHA2;PPP1R15A;BRSK2;DDX5;CEBPB;CUL5;BCL2A1;DIABLO;CUL3;CUL2;CUL1;ITPR1;HTRA2;GSKIP;KRCC1;FHIT;TANK;PPM1F;BAG6;BCL2L10;BCL2L11;IFI16;ZMAT3;ZMAT4;ABL1;TP53BP2;E2F1;PMAIP1;SFN;ZNF622;BAK1;ZNF346;MCL1;MOAP1;BNIP3;DAB…	['CDKN1A', 'DDX3X', 'CASP9', 'CHEK2', 'ARL6IP5', 'CASP2', 'ZNF385A', 'MAP3K5', 'PRKCD', 'TOPORS', 'DDX5', 'CUL5', 'CUL3', 'GSKIP', 'BCL2L10', 'BCL2L11', 'E2F1', 'PMAIP1', 'MCL1', 'BNIP3', 'TNFRSF10B', 'CUL4A', 'DNAJC10', 'JMY', 'BCL2', 'BAX', 'BCL2L2']	27	['SFN']	1	[]	0	[]	0
positive	CC1_5	both	DNA damage response, signal transduction by p53 class mediator (GO:0030330)	1.18125e-10	GO:0030330	BTG2;CDKN1A;CDKN1B;BRCA1;FOXM1;ING4;CHEK2;SESN2;CASP2;EP300;TNKS1BP1;GTSE1;SOX4;ZNF385A;CNOT6L;PRMT1;ATRX;CDC25C;RBL2;TFDP1;TFDP2;RPL26;TP53;UBA52;SP100;PCNA;PAXIP1;USP10;RPS27L;NDRG1;AURKA;MUC1;CCNB1;UBB;PLAGL1;MYO6;UBC;E2F1;SFN;E2F4;RPS27A;E2F7;E2F8;NPM1;CRADD;GADD45A;PLK2;ARID3A;CNOT10;HIPK2;CNOT4;CNOT6;CNOT7;TFAP4;CNOT11;ARTN;CNOT1;CNOT2;CENPJ;CARM1;BCL3;CDK2;CDK1;MDM2;BAX;ATM;MDM4;CNOT8;CNOT…	['BTG2', 'CDKN1A', 'CHEK2', 'SESN2', 'CASP2', 'TNKS1BP1', 'ZNF385A', 'CNOT6L', 'SP100', 'PCNA', 'USP10', 'MUC1', 'UBB', 'MYO6', 'UBC', 'E2F1', 'RPS27A', 'NPM1', 'CNOT4', 'CNOT6', 'CNOT7', 'CNOT1', 'CARM1', 'MDM2', 'BAX', 'ATM', 'CNOT8', 'CNOT9']	28	['SFN', 'E2F4', 'CDK2']	3	[]	0	[]	0
positive	CC1_5	both	negative regulation of cell proliferation (GO:0008285)	1.20052e-10	GO:0008285	APP;IFITM1;TES;ADARB1;IFIT3;SOX2;MYC;FTH1;CYP1B1;IL12B;SOX9;SOX4;P3H2;P3H1;SOX11;LDOC1;P3H3;RUNX3;GTPBP4;EREG;SFRP4;SFRP1;KARS;ATF5;TRIB1;TP53;GPLD1;MAGED1;GATA3;GATA2;CYP27B1;HMOX1;ZNF268;S100A11;LYN;THAP12;EIF2AK2;IFNLR1;CDC6;SMARCA2;GDF5;PARP10;WNK2;ID2;STRN;HRG;NODAL;BAP1;TP73;ACVRL1;CDKN1C;COL18A1;BTG3;BTG2;CDKN1A;BTG1;CDKN1B;PTPRJ;CTCF;ING4;ING5;HNF4A;JAK2;EMD;HRAS;IL10;PBRM1;WARS;NOG;WNT9A…	['IFITM1', 'TES', 'ADARB1', 'SOX2', 'MYC', 'SOX9', 'SOX11', 'RUNX3', 'ATF5', 'ZNF268', 'THAP12', 'IFNLR1', 'GDF5', 'BTG3', 'BTG2', 'CDKN1A', 'BTG1', 'PBRM1', 'SIRT2', 'IL1A', 'KAT2B', 'MED25', 'PPARG', 'MFN2', 'NPM1', 'PER2', 'SKI', 'DLC1', 'HSPA1B', 'ETS1', 'MAP2K1', 'IGFBP5', 'CTNNBIP1', 'RNF41', 'RAF1', 'CUL5', 'NACC2', 'SMYD2', 'CD164', 'TGFB2', 'TGFB1', 'SMAD6', 'MCC', 'CHERP', 'BMP2', 'CNOT…	77	['P3H2', 'KANK2', 'MEN1']	3	[]	0	['LMNA']	1
positive	CC1_5	miRNA_targets	canonical Wnt signaling pathway (GO:0060070)	1.34764e-10	GO:0060070	GSK3B;CHD8;LRRK2;DIXDC1;PTEN;FZD10;FRAT1;FRAT2;CDH3;MYC;SOX4;AXIN1;WNT9B;WNT9A;SFRP4;SFRP1;SMO;PLPP3;AMER1;TCF7;LRP5;WNT8B;PSEN1;GATA3;LRP6;FRZB;DVL1;DVL2;DVL3;WNT1;WNT2;WNT3;WNT4;FZD1;WNT10B;TCF7L2;WNT10A;TCF7L1;FZD3;FZD2;UBE2B;FZD5;EGF;RYK;CSNK1A1;FZD4;WNT3A;CAV1;FZD7;WNT7B;FZD6;FZD9;FZD8;WNT7A;TMEM64;PPP1CA;NR4A2;APC;PTK7;OTULIN;SNAI2;CTNNB1;RAB5A	['PTEN', 'MYC', 'WNT8B', 'LRP6', 'DVL3', 'TCF7L2', 'RYK', 'CSNK1A1', 'CAV1', 'FZD7', 'FZD6', 'FZD9', 'TMEM64', 'PTK7', 'RAB5A']	15	['FRAT2', 'WNT9B', 'WNT7B']	3	['PPP1CA']	1	[]	0
positive	CC1_5	miRNA_targets	positive regulation of cell cycle arrest (GO:0071158)	1.54711e-10	GO:0071158	BTG2;CDKN1A;CDKN1B;BRCA1;PKD2;RRP8;CHEK2;CASP2;EP300;TNKS1BP1;PRKACA;GTSE1;SOX4;ZNF385A;CNOT6L;PRMT1;RPL23;CDC25C;RBL2;MED25;TFDP1;TFDP2;RPL26;TP53;UBA52;PCNA;UHRF2;GATA6;AURKA;MUC1;CCNB1;UBB;PLAGL1;UBC;E2F1;SFN;E2F4;RPS27A;E2F7;E2F8;NPM1;CRADD;GADD45A;PLK2;DAB2IP;HMGA2;ARID3A;CNOT10;POU4F1;CNOT4;CNOT6;CNOT7;MYBBP1A;CNOT11;CNOT1;CNOT2;CENPJ;ID2;CARM1;CDK2;CDK1;MDM2;BAX;ATM;MDM4;CNOT8;CRLF3;CNOT9;…	['BTG2', 'CDKN1A', 'PKD2', 'CHEK2', 'CASP2', 'TNKS1BP1', 'ZNF385A', 'CNOT6L', 'MED25', 'PCNA', 'GATA6', 'MUC1', 'UBB', 'UBC', 'E2F1', 'RPS27A', 'NPM1', 'HMGA2', 'CNOT4', 'CNOT6', 'CNOT7', 'CNOT1', 'CARM1', 'MDM2', 'BAX', 'ATM', 'CNOT8', 'CNOT9']	28	['SFN', 'E2F4', 'CDK2']	3	[]	0	[]	0
positive	CC1_5	both	DNA-templated transcription, initiation (GO:0006352)	1.58165e-10	GO:0006352	CRCP;MAML1;CCNH;GTF2B;RORC;RORA;RBPJ;NR3C1;CTGF;CCND1;TRIM28;SOX9;GTF2I;MED8;CD3EAP;MED4;GTF2F1;POLRMT;MED6;NRBP1;RUNX2;MED7;DMTF1;TFAM;PGR;MAML3;NOTCH2;NOTCH3;NOTCH1;CBFB;NOTCH4;MAZ;GTF2E1;GTF2E2;CCNB1;MED30;NRBF2;PPARGC1A;NR2C2AP;ESRRA;WWTR1;VDR;SMARCA5;NR2F1;ESRRG;NR1D2;NR0B2;ESR1;ESR2;NR2F6;NR4A2;CDK9;NR4A1;CDK8;CDK7;CDK4;CDK1;TAF4B;TCF4;CDKN1A;THRB;THRA;RSF1;ZNF45;MED16;MED15;MED17;MED12;MED…	['RORA', 'RBPJ', 'NR3C1', 'CTGF', 'CCND1', 'SOX9', 'MED8', 'NRBP1', 'TFAM', 'CBFB', 'MAZ', 'NRBF2', 'PPARGC1A', 'NR2C2AP', 'WWTR1', 'NR2F1', 'NR1D2', 'ESR1', 'NR2F6', 'NR4A1', 'CDK4', 'TCF4', 'CDKN1A', 'THRA', 'RSF1', 'MED17', 'MED14', 'NCOA6', 'KAT2B', 'MED25', 'POLR1B', 'PPARG', 'PPARA', 'RRN3', 'NR1I2', 'NR2C2', 'PPM1D', 'POLR2A', 'POLR2D', 'POLR2E', 'E2F2', 'NR1H2', 'NR6A1', 'BAX', 'TAF6', 'T…	47	['NOTCH3', 'UBTF', 'TEAD1']	3	[]	0	[]	0
positive	CC1_5	miRNA_targets	regulation of cellular response to heat (GO:1900034)	2.72244e-10	GO:1900034	YWHAE;GSK3B;NUP107;HSP90AB1;NUP188;CCAR2;RPTOR;CHORDC1;NUP62;EP300;CD34;IER5;NUP214;NDC1;HSP90AA1;NUP210;NUP133;HSBP1;SIRT1;NUP93;DNAJC2;DNAJC7;NUP50;MAPKAPK2;AKT1S1;NUP54;NUP98;FKBP4;NUP58;NUP205;CAMK2D;POM121;SEH1L;CAMK2A;AAAS;NUP160;DNAJB1;BAG4;HSPH1;BAG5;DNAJB6;POM121C;BAG2;NUP85;BAG3;TPR;MAPK1;NUP43;RAE1;CAMK2G;MAPK3;RANBP2;HSPA8;NUP155;PTGES3;RPA1;RPA2;NUP153;MTOR;NUP35;ATM;NUPL2;HSPA1B;HSP…	['NUP107', 'NUP188', 'CHORDC1', 'NDC1', 'SIRT1', 'NUP98', 'NUP58', 'NUP205', 'CAMK2D', 'DNAJB6', 'BAG2', 'MAPK1', 'NUP43', 'HSPA8', 'PTGES3', 'RPA2', 'NUP153', 'MTOR', 'NUP35', 'ATM', 'HSPA1B']	21	['AKT1S1', 'CAMK2A', 'BAG5']	3	[]	0	[]	0
positive	CC1_5	miRNA_targets	DNA-templated transcription, initiation (GO:0006352)	4.08674e-10	GO:0006352	CRCP;MAML1;GTF2B;RORA;RBPJ;NR3C1;CTGF;CCND1;TRIM28;SOX9;GTF2I;MED8;CD3EAP;MED4;GTF2F1;POLRMT;MED6;NRBP1;RUNX2;MED7;DMTF1;TFAM;PGR;MAML3;NOTCH2;NOTCH3;NOTCH1;CBFB;NOTCH4;MAZ;GTF2E1;GTF2E2;CCNB1;MED30;NRBF2;PPARGC1A;NR2C2AP;ESRRA;WWTR1;VDR;SMARCA5;NR2F1;NR1D2;NR0B2;ESR1;ESR2;NR2F6;NR4A2;CDK9;NR4A1;CDK8;CDK7;CDK4;CDK1;TAF4B;TCF4;CDKN1A;THRB;THRA;RSF1;ZNF45;MED16;MED15;MED17;MED12;MED14;MED13;HNF4A;M…	['RORA', 'RBPJ', 'NR3C1', 'CTGF', 'CCND1', 'SOX9', 'MED8', 'NRBP1', 'TFAM', 'CBFB', 'MAZ', 'NRBF2', 'PPARGC1A', 'NR2C2AP', 'WWTR1', 'NR2F1', 'NR1D2', 'ESR1', 'NR2F6', 'NR4A1', 'CDK4', 'TCF4', 'CDKN1A', 'THRA', 'RSF1', 'MED17', 'MED14', 'NCOA6', 'KAT2B', 'MED25', 'POLR1B', 'PPARG', 'PPARA', 'RRN3', 'NR1I2', 'NR2C2', 'PPM1D', 'POLR2A', 'POLR2D', 'POLR2E', 'E2F2', 'NR1H2', 'NR6A1', 'BAX', 'TAF6', 'T…	47	['NOTCH3', 'UBTF', 'TEAD1']	3	[]	0	[]	0
positive	CC1_5	miRNA_targets	ribonucleoprotein complex assembly (GO:0022618)	4.17496e-10	GO:0022618	RPL5;RPL3;GEMIN2;RPL10L;PPAN;PWP2;RPL6;EDC3;RPS15;RPS14;RPS17;SAMD15;SNRPD2;RPS19;CLP1;SNRPD1;OGFOD1;LUC7L;DENR;RPL38;SNRPD3;TXNL4A;RPS10;EIF2A;ABT1;SCAF11;RPS5;CIRBP;RC3H1;RPSA;DICER1;WDR77;ATXN2L;PRPF6;DDX39B;CLNS1A;MRTO4;GEMIN4;RPL24;GEMIN5;GEMIN6;SRSF6;SNRPC;GEMIN8;SNRNP200;SNRPB;SRSF9;SF1;DDX6;DHX9;YTHDC1;NOP2;RPF2;MRPL11;RRP7A;MRPL20;ATXN2;RRS1;BRIX1;SMN1;MDN1;MCTS1;SRPK2;FAM103A1;ERAL1;LSM…	['PPAN', 'PWP2', 'DICER1', 'DDX39B', 'SRSF6', 'GEMIN8', 'SF1', 'YTHDC1', 'RPF2', 'LSM3', 'SRPK1', 'EIF2S3', 'DDX3X', 'CELF1', 'LUC7L2', 'SRSF1', 'POLR2D', 'EIF4H', 'NPM1', 'PTGES3']	20	['WDR77', 'RPL24', 'MCTS1']	3	[]	0	[]	0
positive	CC1_5	both	positive regulation of I-kappaB kinase/NF-kappaB signaling (GO:0043123)	4.42582e-10	GO:0043123	APP;SLC35B2;GOLT1B;TRAF3IP2;IFIT5;TNF;GJA1;TBK1;LGALS1;TNFSF10;AKT1;IL12B;TRIM25;PIM2;LGALS9;MAP3K7;TRIM22;UNC5CL;TICAM2;PRKCB;F2R;SHISA5;TICAM1;MID2;EDAR;TRIM13;ROR1;CARD16;UBE2V1;UBA52;ANKRD17;LPAR1;BCL10;AGER;MTDH;UBB;IRAK1;DDRGK1;UBD;TSPAN6;UBC;MIER1;S100A12;HMOX1;FADD;ECT2;NDFIP2;NDFIP1;NEK6;PLK2;TNFRSF10B;MAVS;PPP5C;UBE2N;REL;TAB2;MAP3K14;MYD88;TMEM9B;CC2D1A;CD40;TRADD;FASLG;LITAF;EDA2R;TRI…	['UNC5CL', 'PRKCB', 'SHISA5', 'ROR1', 'UBB', 'TSPAN6', 'UBC', 'FADD', 'NDFIP2', 'TNFRSF10B', 'MAVS', 'MAP3K14', 'TMEM9B', 'CD40', 'FASLG', 'LITAF', 'TRIM8', 'RHOC', 'TIRAP', 'IL1A', 'TLR4', 'CANT1', 'RELA', 'FLNA', 'RPS27A', 'MAP3K3', 'CFLAR', 'FKBP1A', 'TRIM32']	29	['UBE2V1', 'UBE2N', 'PPM1A']	3	[]	0	['NDFIP2']	1
positive	CC1_5	miRNA_targets	positive regulation of I-kappaB kinase/NF-kappaB signaling (GO:0043123)	5.34341e-10	GO:0043123	APP;SLC35B2;GOLT1B;TRAF3IP2;IFIT5;TNF;GJA1;TBK1;LGALS1;TNFSF10;AKT1;IL12B;TRIM25;PIM2;LGALS9;MAP3K7;TRIM22;UNC5CL;TICAM2;PRKCB;F2R;SHISA5;TICAM1;MID2;EDAR;TRIM13;ROR1;UBE2V1;UBA52;ANKRD17;LPAR1;BCL10;AGER;MTDH;UBB;IRAK1;DDRGK1;UBD;TSPAN6;UBC;MIER1;S100A12;HMOX1;FADD;ECT2;NDFIP2;NDFIP1;NEK6;PLK2;TNFRSF10B;MAVS;PPP5C;UBE2N;REL;TAB2;MAP3K14;MYD88;TMEM9B;CC2D1A;CD40;TRADD;FASLG;LITAF;EDA2R;TRIM8;IKBK…	['UNC5CL', 'PRKCB', 'SHISA5', 'ROR1', 'UBB', 'TSPAN6', 'UBC', 'FADD', 'NDFIP2', 'TNFRSF10B', 'MAVS', 'MAP3K14', 'TMEM9B', 'CD40', 'FASLG', 'LITAF', 'TRIM8', 'RHOC', 'TIRAP', 'IL1A', 'TLR4', 'CANT1', 'RELA', 'FLNA', 'RPS27A', 'MAP3K3', 'CFLAR', 'FKBP1A', 'TRIM32']	29	['UBE2V1', 'UBE2N', 'PPM1A']	3	[]	0	['NDFIP2']	1
positive	CC1_5	both	positive regulation of cell cycle arrest (GO:0071158)	6.37216e-10	GO:0071158	BTG2;CDKN1A;CDKN1B;BRCA1;PKD2;RRP8;CHEK2;CASP2;EP300;TNKS1BP1;PRKACA;GTSE1;SOX4;ZNF385A;CNOT6L;PRMT1;RPL23;CDC25C;RBL2;MED25;TFDP1;TFDP2;RPL26;TP53;UBA52;PCNA;UHRF2;GATA6;AURKA;MUC1;CCNB1;UBB;PLAGL1;UBC;E2F1;SFN;E2F4;RPS27A;E2F7;E2F8;NPM1;CRADD;GADD45A;PLK2;DAB2IP;HMGA2;ARID3A;CNOT10;POU4F1;CNOT4;CNOT6;CNOT7;MYBBP1A;CNOT11;CNOT1;CNOT2;CENPJ;ID2;CARM1;CDK2;CDK1;MDM2;BAX;ATM;MDM4;CNOT8;CRLF3;CNOT9;…	['BTG2', 'CDKN1A', 'PKD2', 'CHEK2', 'CASP2', 'TNKS1BP1', 'ZNF385A', 'CNOT6L', 'MED25', 'PCNA', 'GATA6', 'MUC1', 'UBB', 'UBC', 'E2F1', 'RPS27A', 'NPM1', 'HMGA2', 'CNOT4', 'CNOT6', 'CNOT7', 'CNOT1', 'CARM1', 'MDM2', 'BAX', 'ATM', 'CNOT8', 'CNOT9']	28	['SFN', 'E2F4', 'CDK2']	3	[]	0	[]	0
positive	CC1_5	both	regulation of cellular response to heat (GO:1900034)	1.05144e-09	GO:1900034	YWHAE;GSK3B;NUP107;HSP90AB1;NUP188;CCAR2;RPTOR;CHORDC1;NUP62;EP300;CD34;IER5;NUP214;NDC1;HSP90AA1;NUP210;NUP133;HSBP1;SIRT1;NUP93;DNAJC2;DNAJC7;NUP50;MAPKAPK2;AKT1S1;NUP54;NUP98;FKBP4;NUP58;NUP205;CAMK2D;POM121;SEH1L;CAMK2A;AAAS;NUP160;DNAJB1;BAG4;HSPH1;BAG5;DNAJB6;POM121C;BAG2;NUP85;BAG3;TPR;MAPK1;NUP43;RAE1;CAMK2G;MAPK3;RANBP2;HSPA8;NUP155;PTGES3;RPA1;RPA2;NUP153;MTOR;NUP35;ATM;NUPL2;HSPA1B;HSP…	['NUP107', 'NUP188', 'CHORDC1', 'NDC1', 'SIRT1', 'NUP98', 'NUP58', 'NUP205', 'CAMK2D', 'DNAJB6', 'BAG2', 'MAPK1', 'NUP43', 'HSPA8', 'PTGES3', 'RPA2', 'NUP153', 'MTOR', 'NUP35', 'ATM', 'HSPA1B']	21	['AKT1S1', 'CAMK2A', 'BAG5']	3	[]	0	[]	0
positive	CC1_5	miRNA_targets	regulation of autophagy (GO:0010506)	1.09867e-09	GO:0010506	CISD2;ZDHHC8;SOGA1;GOLGA2;STK11;CAPNS1;LAMP3;LEPR;AKT1;PIP4K2A;EP300;PIP4K2B;VPS35;PIP4K2C;CAPN1;PIM2;ATP6V1E1;PRKACA;TRIM21;TRIM22;SH3GLB1;PRKAB2;ATP6V1G1;ATP6V0E1;DAPK1;FBXW7;HGF;DAPK3;WDR75;TICAM1;WBP11;PRKAB1;MID2;ERN1;EEF1A1;RRAGA;RRAGC;RRAGD;EEF1A2;ULK3;ULK2;ULK1;VDAC1;ATP6V0D1;OPTN;ATP6V1A;ITPR1;MTMR9;HTRA2;VPS26A;PIK3R2;VPS26B;FOXO1;MTDH;LARS;PSAP;ATP6V0A2;ZKSCAN3;ABL1;TBC1D14;ABL2;ATP6V1…	['PIP4K2A', 'PIP4K2C', 'SH3GLB1', 'ATP6V0E1', 'DAPK1', 'DAPK3', 'EEF1A1', 'RRAGC', 'RRAGD', 'ULK1', 'VDAC1', 'ATP6V0D1', 'VPS26A', 'PIK3R2', 'SLC38A9', 'ATP6V1C1', 'SNX5', 'MCL1', 'BCL2', 'ATM', 'EIF4G2', 'PIK3CB', 'TRIM8', 'DNM1L', 'SIRT2', 'ATP6V1B2', 'GAPDH', 'USP13', 'PRKAA1', 'ROCK1', 'USP10', 'DRAM1', 'TP53INP1', 'SH3BP4', 'BNIP3', 'MTOR', 'LAMTOR1']	37	['PRKAB1', 'ULK2']	2	[]	0	[]	0
positive	CC1_5	miRNA_targets	RNA processing (GO:0006396)	1.2493e-09	GO:0006396	GEMIN2;EIF4A3;HNRNPU;HNRNPR;DCAF4;TSEN54;CCAR2;EFTUD2;ALKBH5;SNRPD2;PPP2R1A;CLP1;SNRPD1;DHX57;KHSRP;SNRPD3;PRKACA;SNRNP35;DDX17;MBNL1;SCAF11;PRPF4B;DICER1;ZCRB1;CDC40;SRRM1;DHX40;PRPF4;PRPF6;DDX39B;RRAGC;HNRNPUL1;TEP1;DKC1;SRSF2;SRSF4;PPIG;AURKAIP1;SRSF7;SNRPB;SRSF9;DHX8;DHX9;CSTF3;YTHDC2;SUPT4H1;WDR62;PRPF8;DHX30;ATXN1;DHX33;DHX35;DHX36;ZMAT5;DHX37;DHX38;PPARGC1A;SRPK2;IVNS1ABP;PNPT1;CPSF6;RBPMS…	['HNRNPU', 'HNRNPR', 'DCAF4', 'DDX17', 'MBNL1', 'DICER1', 'PRPF4', 'DDX39B', 'RRAGC', 'HNRNPUL1', 'SRSF2', 'PPIG', 'SRSF7', 'SUPT4H1', 'PRPF8', 'ATXN1', 'PPARGC1A', 'IVNS1ABP', 'RBPMS', 'NONO', 'LSM3', 'SRPK1', 'SON', 'PIWIL2', 'CELF1', 'HNRNPH1', 'RBMS2', 'TSEN34', 'SRSF1', 'SF3A1']	30	['PRPF4B', 'TEP1', 'HNRNPC', 'RBM3', 'RSRC1', 'NOL9']	6	[]	0	[]	0
positive	CC1_5	miRNA_targets	vesicle-mediated transport (GO:0016192)	1.57888e-09	GO:0016192	APP;ZFYVE9;WIPF1;WIPF2;WIPF3;FNBP1L;GOLGA4;ZFYVE27;GOLGA5;DPYSL2;CPNE1;ANKFY1;VPS35;TRIM27;BVES;VPS39;AGFG2;AGFG1;MFSD2A;TBC1D10B;VPS18;PRKCI;ZFYVE21;CSNK1D;CSNK1E;ATG14;SYTL4;MAPK8IP3;SYTL3;RNF126;KIF20A;STX1A;LRPAP1;TMEM87A;AGAP1;VPS26A;C2CD4B;VPS26B;KALRN;SNX4;SNX1;HMGXB4;SNX2;MYO6;VTI1A;SNX9;SNX7;RAB11FIP3;SNX8;RAB11FIP4;SNX5;VTI1B;EXPH5;GPIHBP1;SNX6;SPTBN2;SNAPIN;MYO5A;RAB27A;RAB39B;RAB27B;E…	['ZFYVE9', 'WIPF2', 'FNBP1L', 'DPYSL2', 'BVES', 'AGFG2', 'AGFG1', 'VPS18', 'PRKCI', 'ZFYVE21', 'ATG14', 'LRPAP1', 'AGAP1', 'VPS26A', 'MYO6', 'VTI1A', 'SNX9', 'SNX5', 'EXPH5', 'SNAPIN', 'MYO5A', 'EHD1', 'FAM160A2', 'WASL', 'RAB22A', 'EEA1', 'KIF13A', 'TMED2', 'GIT1', 'NCOA3', 'RHOG', 'RBSN', 'VAMP8', 'VAMP7', 'ARF6', 'STX12', 'STX16', 'TRAK1', 'CUX1', 'MICALL1', 'STX6', 'STX2', 'LDLR', 'EPS15', 'S…	82	['CSNK1E', 'C2CD4B', 'SNX2', 'RAB11FIP4', 'MON1B', 'RHOH', 'RAB11B', 'RGP1', 'TOM1', 'LMTK2', 'RHOBTB3', 'SYT7', 'PIK3C2A', 'GOSR1', 'ATP9A', 'RAB13']	16	[]	0	[]	0
positive	CC1_5	miRNA_targets	Ras protein signal transduction (GO:0007265)	1.86106e-09	GO:0007265	RB1;RAB3B;CYFIP1;NCKAP1;RAB3C;RTKN;RAB3A;RAB3D;PARK7;FGF2;CRKL;EPS8;RAB44;RASSF1;TRIM28;GRAP2;CFL1;PLCE1;RAB2A;RAB2B;USP8;IPCEF1;RAB32;SHTN1;TIAM1;RAB30;RAB31;RAB36;RAB34;MAPKAPK2;AGTR1;RABL3;ELMO1;MAPKAPK5;TP53;KPNB1;DNMT1;RAB5B;RAB5C;SHC1;RHOBTB3;HACD3;DNAJC27;RHOBTB2;RAP1B;RHOT2;ADGRG1;RHOT1;RAP1A;RRAS;G3BP1;G3BP2;RAB6A;RREB1;RALGDS;BRAP;NGFR;JUN;HACE1;SETDB1;PLK2;RABL2A;RAB27A;RAB39B;RABL2B;R…	['RB1', 'NCKAP1', 'RTKN', 'RAB3A', 'CRKL', 'EPS8', 'RASSF1', 'RAB2B', 'RAB32', 'RAB30', 'RAB34', 'ELMO1', 'MAPKAPK5', 'KPNB1', 'DNMT1', 'RAB5B', 'RAB5C', 'DNAJC27', 'RAP1B', 'G3BP2', 'JUN', 'IGF1', 'GRB2', 'RAB5A', 'CDKN1A', 'ARHGAP1', 'RND3', 'RAB22A', 'RAB8B', 'DBNL', 'NCOA3', 'RHOG', 'RHOC', 'RAP2C', 'CCNA2', 'MRAS', 'CDC42EP4', 'ROCK1', 'RAB1B', 'CDC42', 'NRAS', 'PAK1', 'RAB23', 'GNA12', 'PAK…	54	['RABL3', 'RHOBTB3', 'NGFR', 'COL1A2', 'CDK2', 'GDI1', 'RHOH', 'RAPGEF6', 'RAB21', 'PAK3', 'RAB11B', 'RAB15', 'RAB13']	13	[]	0	[]	0
positive	CC1_5	miRNA_targets	endosomal transport (GO:0016197)	2.71273e-09	GO:0016197	SYS1;ZFYVE9;WASHC2C;LAPTM4B;WDR91;TOM1;ANKFY1;VPS35;DENND5A;TRIM27;VPS36;AP5S1;VPS39;TBC1D10B;PLEKHJ1;VPS18;VPS33A;ZFYVE21;LMTK2;ATG14;AP5B1;RNF126;ZFYVE16;WDR81;KIF16B;HGS;CHMP4B;VPS25;UBA52;SQSTM1;STAM2;TMEM87A;TSG101;CLEC16A;ARL1;RHOBTB3;FAM109B;VPS26A;FAM109A;VPS26B;TGOLN2;SNX4;SNX1;SNX2;HMGXB4;AP5M1;UBB;BLOC1S3;UBC;VTI1A;SNX9;RAB6A;TBC1D17;RAB11FIP3;EVI5;RAB11FIP4;SNX5;VTI1B;SNX6;ABCA1;SNAPI…	['ZFYVE9', 'WASHC2C', 'LAPTM4B', 'VPS18', 'ZFYVE21', 'ATG14', 'KIF16B', 'SQSTM1', 'TSG101', 'ARL1', 'VPS26A', 'TGOLN2', 'AP5M1', 'UBB', 'BLOC1S3', 'UBC', 'VTI1A', 'SNX9', 'TBC1D17', 'SNX5', 'ABCA1', 'SNAPIN', 'M6PR', 'KLHL20', 'EHD1', 'FAM160A2', 'HOOK1', 'CHMP2B', 'UBE2O', 'RAB5A', 'ARHGAP1', 'EEA1', 'KIF13A', 'VPS13C', 'AKTIP', 'VPS37A', 'VPS37B', 'RBSN', 'VAMP7', 'ARF6', 'STX16', 'DCTN1', 'VPS…	59	['TOM1', 'LMTK2', 'RHOBTB3', 'SNX2', 'RAB11FIP4', 'VPS37D', 'EMP2', 'GOSR1', 'RAB11B', 'RGP1', 'RAB13']	11	[]	0	[]	0
positive	CC1_5	both	ribonucleoprotein complex assembly (GO:0022618)	2.83221e-09	GO:0022618	RPL5;RPL3;GEMIN2;RPL10L;PPAN;PWP2;RPL6;EDC3;RPS15;RPS14;RPS17;SAMD15;SNRPD2;RPS19;CLP1;SNRPD1;OGFOD1;LUC7L;DENR;RPL38;SNRPD3;TXNL4A;RPS10;EIF2A;ABT1;SCAF11;RPS5;CIRBP;RC3H1;RPSA;DICER1;WDR77;ATXN2L;PRPF6;DDX39B;CLNS1A;MRTO4;GEMIN4;RPL24;GEMIN5;GEMIN6;SRSF6;SNRPC;GEMIN8;SNRNP200;SNRPB;SRSF9;SF1;DDX6;DHX9;YTHDC1;NOP2;RPF2;MRPL11;RRP7A;MRPL20;ATXN2;RRS1;BRIX1;SMN1;MDN1;MCTS1;SRPK2;FAM103A1;ERAL1;LSM…	['PPAN', 'PWP2', 'DICER1', 'DDX39B', 'SRSF6', 'GEMIN8', 'SF1', 'YTHDC1', 'RPF2', 'LSM3', 'SRPK1', 'EIF2S3', 'DDX3X', 'CELF1', 'LUC7L2', 'SRSF1', 'POLR2D', 'EIF4H', 'NPM1', 'PTGES3']	20	['WDR77', 'RPL24', 'MCTS1']	3	[]	0	[]	0
positive	CC1_5	both	Ras protein signal transduction (GO:0007265)	3.10745e-09	GO:0007265	RB1;RAB3B;CYFIP1;NCKAP1;RAB3C;RTKN;RAB3A;RAB3D;PARK7;FGF2;CRKL;EPS8;RAB44;RASSF1;TRIM28;GRAP2;CFL1;PLCE1;RAB2A;RAB2B;USP8;IPCEF1;RAB32;SHTN1;TIAM1;RAB30;RAB31;RAB36;RAB34;MAPKAPK2;AGTR1;RABL3;ELMO1;MAPKAPK5;TP53;KPNB1;DNMT1;RAB5B;RAB5C;SHC1;RHOBTB3;HACD3;DNAJC27;RHOBTB2;RAP1B;RHOT2;ADGRG1;RHOT1;RAP1A;RRAS;G3BP1;G3BP2;RAB6A;RREB1;RALGDS;BRAP;NGFR;JUN;HACE1;SETDB1;PLK2;RABL2A;RAB27A;RAB39B;RABL2B;R…	['RB1', 'NCKAP1', 'RTKN', 'RAB3A', 'CRKL', 'EPS8', 'RASSF1', 'RAB2B', 'RAB32', 'RAB30', 'RAB34', 'ELMO1', 'MAPKAPK5', 'KPNB1', 'DNMT1', 'RAB5B', 'RAB5C', 'DNAJC27', 'RAP1B', 'G3BP2', 'JUN', 'IGF1', 'GRB2', 'RAB5A', 'CDKN1A', 'ARHGAP1', 'RND3', 'RAB22A', 'RAB8B', 'DBNL', 'NCOA3', 'RHOG', 'RHOC', 'RAP2C', 'CCNA2', 'MRAS', 'CDC42EP4', 'ROCK1', 'RAB1B', 'CDC42', 'NRAS', 'PAK1', 'RAB23', 'GNA12', 'PAK…	54	['RABL3', 'RHOBTB3', 'NGFR', 'COL1A2', 'CDK2', 'GDI1', 'RHOH', 'RAPGEF6', 'RAB21', 'PAK3', 'RAB11B', 'RAB15', 'RAB13']	13	['ARHGEF3']	1	[]	0
positive	CC1_5	miRNA_targets	mitotic nuclear envelope disassembly (GO:0007077)	3.30784e-09	GO:0007077	POM121;NUP205;NUP107;SEH1L;NUP188;AAAS;NUP160;CCNB2;CCNB1;POM121C;NUP85;LMNA;TPR;NUP62;NUP43;EMD;RAE1;RANBP2;NUP214;NDC1;NUP210;NUP133;NUP155;PRKCB;NEK6;PLK1;VRK1;NUP153;PRKCA;NUP93;CTDNEP1;NUP50;CNEP1R1;CDK1;NUP35;NUP54;NUP98;LPIN1;NUPL2;NUP58;NUP37	['NUP205', 'NUP107', 'NUP188', 'NUP43', 'NDC1', 'PRKCB', 'NUP153', 'NUP35', 'NUP98', 'NUP58']	10	['PRKCA']	1	[]	0	['LMNA']	1
positive	CC1_5	both	regulation of canonical Wnt signaling pathway (GO:0060828)	3.39692e-09	GO:0060828	CTNND1;DIXDC1;JADE1;TMEM131L;CCAR2;PSMD8;SOX2;PSMD9;PSMD7;PSMD4;PSMD5;PSMD2;PSMD3;PSMD1;SOX9;BTRC;SOX4;IGFBP1;USP8;IGFBP4;DAPK3;WNT5A;CSNK1D;DKK2;DKK4;SFRP4;SFRP1;CCNY;DAAM2;TBL1XR1;PSME3;PSME4;PSME1;UBA52;NAIP;PSMD10;VCP;PSMD12;PSMD11;PSMD14;TNKS;CUL3;GSKIP;PSEN1;STK4;UBB;ZNF703;UBC;UBR5;DVL1;DVL2;NPHP3;DVL3;APOE;NKX2-5;WNT2;ZBED3;WNT4;WWTR1;JUP;SMURF2;WNT3A;SIAH2;CAV1;FZD6;FZD9;FUZ;MCC;NFKB1;CO…	['CTNND1', 'JADE1', 'TMEM131L', 'SOX2', 'PSMD9', 'PSMD4', 'SOX9', 'IGFBP4', 'DAPK3', 'DAAM2', 'TBL1XR1', 'PSME3', 'NAIP', 'VCP', 'PSMD11', 'CUL3', 'GSKIP', 'UBB', 'ZNF703', 'UBC', 'UBR5', 'DVL3', 'WWTR1', 'CAV1', 'FZD6', 'FZD9', 'MCC', 'CYLD', 'BMP2', 'DAB2', 'CAPRIN2', 'RNF220', 'WNT2B', 'DDX3X', 'GLI3', 'KREMEN1', 'LATS2', 'RBMS3', 'ARNTL', 'NKD2', 'LRP6', 'PSMB5', 'ZNRF3', 'TNKS2', 'RPS27A', '…	49	['PIN1', 'NKD1', 'PSMC1']	3	['PPP1CA']	1	[]	0
positive	CC1_5	miRNA_targets	intracellular transport of virus (GO:0075733)	4.88571e-09	GO:0075733	NUP205;POM121;NUP107;SEH1L;TSG101;NUP188;AAAS;NUP160;XPO1;UBB;POM121C;NUP85;NUP62;MVB12B;TPR;UBC;KPNA4;NUP43;KPNA5;KPNA2;RPS27A;KPNA3;RAE1;KPNA1;NUP214;NDC1;RANBP2;NUP210;NUP133;NUP155;VPS37C;VPS37D;VPS37A;NUP153;VPS37B;NUP93;CD209;NUP50;NMT2;NUP35;NUP54;NUP98;NUPL2;UBA52;NUP58;KPNB1;RAN;NUP37	['NUP205', 'NUP107', 'TSG101', 'NUP188', 'UBB', 'UBC', 'KPNA4', 'NUP43', 'KPNA2', 'RPS27A', 'KPNA1', 'NDC1', 'VPS37A', 'NUP153', 'VPS37B', 'NMT2', 'NUP35', 'NUP98', 'NUP58', 'KPNB1', 'RAN']	21	['VPS37D']	1	[]	0	[]	0
positive	CC1_5	miRNA_targets	transmembrane receptor protein tyrosine kinase signaling pathway (GO:0007169)	6.49223e-09	GO:0007169	CYFIP1;NCKAP1;SOGA1;FGFRL1;ACTB;TIAL1;ZFYVE27;AKT2;STMN1;KDR;PDK4;AKT1;EPHB2;ATP6V1E1;EPHB4;PDK2;EPHA5;EPHA4;EPHA7;ATP6V1G1;RBFOX2;ATP6V0E1;CD3EAP;FRS2;TIAM1;DDIT4;BTK;EPHA1;ATP6V0D1;UBA52;GPLD1;EPHA2;TXK;PDGFB;PDGFA;PIK3R3;PIK3R2;PIK3R1;KALRN;GIGYF2;MYL12A;APH1A;NCSTN;PDGFD;PDGFC;ATP6V0A2;ATP6V1C1;PAG1;LYN;NGFR;NUS1;YES1;INSR;IL31RA;IGF2;PTK6;IGF1;GRIN2B;PTK2;SETX;HNRNPM;HNRNPF;GRB2;CEP57;DDR1;P…	['NCKAP1', 'EPHA4', 'EPHA7', 'ATP6V0E1', 'FRS2', 'DDIT4', 'ATP6V0D1', 'PDGFB', 'PIK3R3', 'PIK3R2', 'APH1A', 'PDGFD', 'PDGFC', 'ATP6V1C1', 'NUS1', 'YES1', 'IGF1', 'PTK2', 'HNRNPM', 'GRB2', 'CEP57', 'ITK', 'IDE', 'WASL', 'AP2A2', 'PTPRG', 'SIPA1L1', 'GIT1', 'JAK1', 'MST1', 'GAB1', 'SIRT2', 'HNRNPH1', 'HAP1', 'ARHGEF7', 'NEDD9', 'PAK1', 'ZNF106', 'SHOC2', 'RPS27A', 'SORT1', 'STAT3', 'KLB', 'CSF1', '…	76	['TIAL1', 'EPHB2', 'MYL12A', 'NGFR', 'ARPC1B', 'PAK3', 'AP2M1', 'EFNA3', 'PIK3C2A', 'CBL', 'BCAR1']	11	[]	0	[]	0
positive	CC1_5	miRNA_targets	cytokine-mediated signaling pathway (GO:0019221)	6.67523e-09	GO:0019221	IFITM3;IFITM1;IL23R;PITPNA;IFIT1;IFIT3;CRKL;ICAM1;PSMD8;SOX2;RPS6KA4;PSMD9;MT2A;PSMD7;RPS6KA5;PSMD4;PSMD5;MYC;PSMD2;PSMD3;AKT1;PSMD1;TRIM25;TNFSF11;IL12B;PRKACA;BTRC;JUNB;TRIM21;B2M;TRIM22;RSAD2;PRKCD;HLA-B;TALDO1;HLA-C;MIF;HLA-A;HLA-F;HLA-G;EREG;MTAP;HIST2H3A;KARS;IFI27;PSME3;PSME4;PSME1;UBA52;TP53;STX1A;MAOA;PDGFB;FPR1;IL20RB;TWIST1;GATA3;PIK3R1;HIF1A;INPP5D;HMOX1;STAT5A;NGFR;STAT5B;EGR1;HLA-DR…	['IFITM1', 'IL23R', 'PITPNA', 'CRKL', 'ICAM1', 'SOX2', 'PSMD9', 'PSMD4', 'MYC', 'TNFSF11', 'PRKCD', 'HLA-F', 'HIST2H3A', 'PSME3', 'PDGFB', 'HIF1A', 'TNFSF13', 'IFNLR1', 'TOLLIP', 'GRB2', 'CDKN1A', 'CD40', 'TRIM8', 'JAK1', 'IFNGR1', 'FOS', 'SIRT1', 'COMMD7', 'IL1A', 'TCP1', 'CANX', 'CD44', 'SP100', 'RELA', 'PSMB5', 'RPS27A', 'IL12RB2', 'MAP3K3', 'CCL22', 'IFNB1', 'STAT3', 'CAPZA1', 'FAS', 'CSF1', …	103	['HLA-A', 'NGFR', 'STAT5B', 'TNFSF15', 'COL1A2', 'GSTO1', 'LRRC15', 'CD40LG', 'PSMC1', 'UBE2V1', 'ADIPOR2', 'IP6K2', 'UBE2N', 'CAMK2A', 'CBL', 'S1PR1']	16	['IL10RA']	1	['IL13']	1
positive	CC1_5	both	stress-activated MAPK cascade (GO:0051403)	6.72719e-09	GO:0051403	CRKL;IKBKB;ZFP36;MAP3K8;IKBKG;LGALS9;BTRC;MAP3K7;MAP3K5;MAP2K3;MAP2K4;MAP4K2;CHUK;FBXW11;RIPK2;TNFRSF19;MINK1;DUSP9;ADORA2B;TRAF6;UBE2V1;TRIB1;UBA52;ARHGEF6;PTGER4;GPS1;CUL1;ZFP36L1;MAPK9;MAPK8;IRAK1;UBB;IRAK2;UBC;MAP3K20;MAPK1;RPS27A;MAP2K7;MAP4K3;MAPK3;MAPK14;NFKB1;MAPK13;MAPK10;TNIP2;TAOK2;UBE2N;MAP3K10;TAB3;TAB2;TAB1;MAP3K13;MAP3K11;MAP3K12	['CRKL', 'MAP3K5', 'MAP2K4', 'MAP4K2', 'PTGER4', 'GPS1', 'ZFP36L1', 'MAPK9', 'UBB', 'UBC', 'MAPK1', 'RPS27A', 'MAP3K10', 'MAP3K13', 'MAP3K11']	15	['ZFP36', 'UBE2V1', 'UBE2N']	3	[]	0	[]	0
positive	CC1_5	both	mitotic nuclear envelope disassembly (GO:0007077)	8.72755e-09	GO:0007077	POM121;NUP205;NUP107;SEH1L;NUP188;AAAS;NUP160;CCNB2;CCNB1;POM121C;NUP85;LMNA;TPR;NUP62;NUP43;EMD;RAE1;RANBP2;NUP214;NDC1;NUP210;NUP133;NUP155;PRKCB;NEK6;PLK1;VRK1;NUP153;PRKCA;NUP93;CTDNEP1;NUP50;CNEP1R1;CDK1;NUP35;NUP54;NUP98;LPIN1;NUPL2;NUP58;NUP37	['NUP205', 'NUP107', 'NUP188', 'NUP43', 'NDC1', 'PRKCB', 'NUP153', 'NUP35', 'NUP98', 'NUP58']	10	['PRKCA']	1	[]	0	['LMNA']	1
positive	CC1_5	both	cytokine-mediated signaling pathway (GO:0019221)	8.78683e-09	GO:0019221	IFITM3;IFITM1;IL23R;PITPNA;IFIT1;IFIT3;CRKL;ICAM1;PSMD8;SOX2;RPS6KA4;PSMD9;MT2A;PSMD7;RPS6KA5;PSMD4;PSMD5;MYC;PSMD2;PSMD3;AKT1;PSMD1;TRIM25;TNFSF11;IL12B;PRKACA;BTRC;JUNB;TRIM21;B2M;TRIM22;RSAD2;PRKCD;HLA-B;TALDO1;HLA-C;MIF;HLA-A;HLA-F;HLA-G;EREG;MTAP;HIST2H3A;KARS;IFI27;PSME3;PSME4;PSME1;UBA52;TP53;STX1A;MAOA;PDGFB;FPR1;IL20RB;TWIST1;GATA3;PIK3R1;HIF1A;INPP5D;HMOX1;HLA-DQA2;STAT5A;NGFR;STAT5B;EG…	['IFITM1', 'IL23R', 'PITPNA', 'CRKL', 'ICAM1', 'SOX2', 'PSMD9', 'PSMD4', 'MYC', 'TNFSF11', 'PRKCD', 'HLA-F', 'HIST2H3A', 'PSME3', 'PDGFB', 'HIF1A', 'TNFSF13', 'IFNLR1', 'TOLLIP', 'GRB2', 'CDKN1A', 'CD40', 'TRIM8', 'JAK1', 'IFNGR1', 'FOS', 'SIRT1', 'COMMD7', 'IL1A', 'TCP1', 'CANX', 'CD44', 'SP100', 'RELA', 'PSMB5', 'RPS27A', 'IL12RB2', 'MAP3K3', 'CCL22', 'IFNB1', 'STAT3', 'CAPZA1', 'FAS', 'CSF1', …	103	['HLA-A', 'NGFR', 'STAT5B', 'TNFSF15', 'COL1A2', 'GSTO1', 'LRRC15', 'CD40LG', 'PSMC1', 'UBE2V1', 'ADIPOR2', 'IP6K2', 'UBE2N', 'FLT3', 'CAMK2A', 'CBL', 'S1PR1']	17	['IL10RA']	1	['IL13']	1
positive	CC1_5	both	vesicle-mediated transport (GO:0016192)	8.78706e-09	GO:0016192	APP;ZFYVE9;WIPF1;WIPF2;WIPF3;CPNE6;FNBP1L;GOLGA4;ZFYVE27;GOLGA5;DPYSL2;CPNE1;ANKFY1;VPS35;TRIM27;BVES;VPS39;AGFG2;AGFG1;MFSD2A;TBC1D10B;VPS18;PRKCI;ZFYVE21;CSNK1D;CSNK1E;ATG14;SYTL4;MAPK8IP3;SYTL3;RNF126;KIF20A;STX1A;LRPAP1;TMEM87A;AGAP1;VPS26A;C2CD4B;VPS26B;KALRN;SNX4;SNX1;HMGXB4;SNX2;MYO6;VTI1A;SNX9;SNX7;RAB11FIP3;SNX8;RAB11FIP4;SNX5;VTI1B;EXPH5;GPIHBP1;SNX6;SPTBN2;SNAPIN;MYO5A;RAB27A;RAB39B;RA…	['ZFYVE9', 'WIPF2', 'FNBP1L', 'DPYSL2', 'BVES', 'AGFG2', 'AGFG1', 'VPS18', 'PRKCI', 'ZFYVE21', 'ATG14', 'LRPAP1', 'AGAP1', 'VPS26A', 'MYO6', 'VTI1A', 'SNX9', 'SNX5', 'EXPH5', 'SNAPIN', 'MYO5A', 'EHD1', 'FAM160A2', 'WASL', 'RAB22A', 'EEA1', 'KIF13A', 'TMED2', 'GIT1', 'NCOA3', 'RHOG', 'RBSN', 'VAMP8', 'VAMP7', 'ARF6', 'STX12', 'STX16', 'TRAK1', 'CUX1', 'MICALL1', 'STX6', 'STX2', 'LDLR', 'EPS15', 'S…	82	['CSNK1E', 'C2CD4B', 'SNX2', 'RAB11FIP4', 'MON1B', 'RHOH', 'RAB11B', 'RGP1', 'TOM1', 'LMTK2', 'RHOBTB3', 'SYT7', 'PIK3C2A', 'GOSR1', 'ATP9A', 'RAB13']	16	[]	0	[]	0
positive	CC1_5	both	regulation of autophagy (GO:0010506)	8.86204e-09	GO:0010506	CISD2;ZDHHC8;SOGA1;GOLGA2;STK11;CAPNS1;LAMP3;LEPR;AKT1;PIP4K2A;EP300;PIP4K2B;VPS35;PIP4K2C;CAPN1;PIM2;ATP6V1E1;PRKACA;TRIM21;TRIM22;SH3GLB1;PRKAB2;ATP6V1G1;ATP6V0E1;DAPK1;FBXW7;HGF;DAPK3;WDR75;TICAM1;WBP11;PRKAB1;MID2;ERN1;EEF1A1;RRAGA;RRAGC;RRAGD;EEF1A2;ULK3;ULK2;ULK1;VDAC1;ATP6V0D1;OPTN;ATP6V1A;ITPR1;MTMR9;HTRA2;VPS26A;PIK3R2;VPS26B;FOXO1;MTDH;LARS;PSAP;ATP6V0A2;ZKSCAN3;ABL1;TBC1D14;ABL2;ATP6V1…	['PIP4K2A', 'PIP4K2C', 'SH3GLB1', 'ATP6V0E1', 'DAPK1', 'DAPK3', 'EEF1A1', 'RRAGC', 'RRAGD', 'ULK1', 'VDAC1', 'ATP6V0D1', 'VPS26A', 'PIK3R2', 'SLC38A9', 'ATP6V1C1', 'SNX5', 'MCL1', 'BCL2', 'ATM', 'EIF4G2', 'PIK3CB', 'TRIM8', 'DNM1L', 'SIRT2', 'ATP6V1B2', 'GAPDH', 'USP13', 'PRKAA1', 'ROCK1', 'USP10', 'DRAM1', 'TP53INP1', 'SH3BP4', 'BNIP3', 'MTOR', 'LAMTOR1']	37	['PRKAB1', 'ULK2']	2	[]	0	[]	0
positive	CC1_5	both	RNA processing (GO:0006396)	9.2965e-09	GO:0006396	GEMIN2;EIF4A3;HNRNPU;HNRNPR;DCAF4;TSEN54;CCAR2;EFTUD2;ALKBH5;SNRPD2;PPP2R1A;CLP1;SNRPD1;DHX57;KHSRP;SNRPD3;PRKACA;SNRNP35;DDX17;MBNL1;SCAF11;PRPF4B;DICER1;ZCRB1;CDC40;SRRM1;DHX40;PRPF4;PRPF6;DDX39B;RRAGC;HNRNPUL1;TEP1;DKC1;SRSF2;SRSF4;PPIG;AURKAIP1;SRSF7;SNRPB;SRSF9;DHX8;DHX9;CSTF3;YTHDC2;SUPT4H1;WDR62;PRPF8;DHX30;ATXN1;DHX33;DHX35;DHX36;ZMAT5;DHX37;DHX38;PPARGC1A;SRPK2;IVNS1ABP;PNPT1;CPSF6;RBPMS…	['HNRNPU', 'HNRNPR', 'DCAF4', 'DDX17', 'MBNL1', 'DICER1', 'PRPF4', 'DDX39B', 'RRAGC', 'HNRNPUL1', 'SRSF2', 'PPIG', 'SRSF7', 'SUPT4H1', 'PRPF8', 'ATXN1', 'PPARGC1A', 'IVNS1ABP', 'RBPMS', 'NONO', 'LSM3', 'SRPK1', 'SON', 'PIWIL2', 'CELF1', 'HNRNPH1', 'RBMS2', 'TSEN34', 'SRSF1', 'SF3A1']	30	['PRPF4B', 'TEP1', 'HNRNPC', 'RBM3', 'RSRC1', 'NOL9']	6	[]	0	[]	0
positive	CC1_5	both	transcription initiation from RNA polymerase II promoter (GO:0006367)	1.17336e-08	GO:0006367	MAML1;CCNH;GTF2B;RORC;RORA;RBPJ;NR3C1;CTGF;CCND1;TRIM28;SOX9;GTF2I;MED8;MED4;GTF2F1;MED6;NRBP1;RUNX2;MED7;PGR;MAML3;NOTCH2;NOTCH3;NOTCH1;CBFB;NOTCH4;MAZ;GTF2E1;GTF2E2;CCNB1;MED30;NRBF2;PPARGC1A;NR2C2AP;ESRRA;WWTR1;VDR;NR2F1;ESRRG;NR1D2;NR0B2;ESR1;ESR2;NR2F6;NR4A2;CDK9;NR4A1;CDK8;CDK7;CDK4;CDK1;TAF4B;TCF4;CDKN1A;THRB;THRA;ZNF45;MED16;MED15;MED17;MED12;MED14;MED13;HNF4A;MED10;TEAD1;TEAD4;TBP;MED23;…	['RORA', 'RBPJ', 'NR3C1', 'CTGF', 'CCND1', 'SOX9', 'MED8', 'NRBP1', 'CBFB', 'MAZ', 'NRBF2', 'PPARGC1A', 'NR2C2AP', 'WWTR1', 'NR2F1', 'NR1D2', 'ESR1', 'NR2F6', 'NR4A1', 'CDK4', 'TCF4', 'CDKN1A', 'THRA', 'MED17', 'MED14', 'KAT2B', 'MED25', 'PPARG', 'PPARA', 'NR1I2', 'NR2C2', 'PPM1D', 'POLR2A', 'POLR2D', 'POLR2E', 'E2F2', 'NR1H2', 'NR6A1', 'BAX', 'TAF6', 'TAF4', 'TAF1']	42	['NOTCH3', 'TEAD1']	2	[]	0	[]	0
[truncated: 914 more rows]
