# Supplementary material for: Epigenetic alterations in skin homing CD4+CLA+ T cells of atopic dermatitis patients
Source: Sci Rep. 2020 Oct 22;10:18020. doi: 10.1038/s41598-020-74798-z (PMC7582180; doi:10.1038/s41598-020-74798-z)
Supplement: Supplementary file 4 [file 41598_2020_74798_MOESM4_ESM.xlsx]

## Sheet: title page
Epigenetic alterations in skin homing CD4+CLA+ T cells of atopic dermatitis patients
Nathalie Acevedo1,2, Rui Benfeitas3, Shintaro Katayama4, Sören Bruhn5, Anna Andersson5, Gustav Wikberg 6, Lena Lundeberg 6, Jessica M. Lindvall3, Dario Greco7,8,9, Juha Kere4,
Cilla Söderhäll4,10 & Annika Scheynius1,11
1Department of Clinical Science and Education, Karolinska Institutet, and Sachs' Children and Youth Hospital, Södersjukhuset, Stockholm, Sweden;
2Institute for Immunological Research, University of Cartagena, Cartagena, Colombia;
3National Bioinformatics Infrastructure Sweden (NBIS), Science for Life Laboratory, Department of Biochemistry and Biophysics, Stockholm University, S-10691 Stockholm, Sweden;
4Department of Biosciences and Nutrition, Karolinska Institutet, Stockholm, Sweden;
5Department of Medicine Solna, Translational Immunology Unit, Karolinska Institutet, Stockholm, Sweden;
6Dermatology and Venereology Unit, Karolinska University Hospital, Stockholm, Sweden;
7Faculty of Medicine and Health Technology, Tampere University, Finland;
8Institute of Biosciences and Medical Technologies (BioMediTech), Tampere, University, Finland;
9Institute of Biotechnology, University of Helsinki, Finland;
10Department of Women´s and Children´s Health, Karolinska Institutet, Stockholm, Sweden;
11Science for Life Laboratory, Karolinska Institutet, Stockholm, Sweden

## Sheet: README
This table includes the full results from the community analysis on the multiomic networks
The blue row shows the community with most miRNAs/CpGs associated with HC
The orange row shows the community with most miRNAs/CpGs associated with AD
Column	Description
network	Biological network considered
CC_comm_id	Community ID
size	Number of nodes
miRNAs_count	Number of miRNAs
miRNAs_interest_count	Number of miRNAs (fig. 3)
CpGs_count	Number of CpG probes
CpGs_genes_count	Number of genes associated with CpG probes
CpGs_interest_count	Number of CpG probes (Table E2)
CpGs_interest_neg_count	Number of CpG probes downregulated in AD (Table E2)
CpGs_interest_pos_count	Number of CpG probes upregulated in AD (Table E2)
CpGs_genes_interest_count	Number of genes associated with CpG probes (Table E2)
miRNAs	miRNAs
miRNAs_interest	miRNAs of interest (fig.3)
miRNAs_interest_AD	miRNAs of interest (fig.3) upregulated in AD
miRNAs_interest_HC	miRNAs of interest (fig.3) upregulated in HC
CpGs	CpG probes
CpGs_genes_interest	Genes associated with CpG probes (Table E2)
CpGs_interest_neg	CpG probes downregulated in AD (Table E2)
CpGs_interest_pos	CpG probes upregulated in AD (Table E2)
CpGs_interest	All CpGs of interest (Table E2)
CpGs_genes	All CpG genes (Table 3)
CpGs_cgs	All CpG probe ids
val	All elements of the community
network	Biological network considered

## Sheet: Suppl table 4
network	CC_comm_id	size	miRNAs_count	miRNAs_interest_count	CpGs_count	CpGs_genes_count	CpGs_interest_count	CpGs_interest_neg_count	CpGs_interest_pos_count	CpGs_genes_interest_count	miRNAs	miRNAs_interest	miRNAs_interest_AD	miRNAs_interest_HC	CpGs	CpGs_genes_interest	CpGs_interest_neg	CpGs_interest_pos	CpGs_interest	CpGs_genes	CpGs_cgs	val	network
positive	CC1_1	1329	2	0	1327	903	0	0	0	3	hsa-miR-3156-5p;hsa-miR-4793-5p				cg04328162_HS6ST3;cg25724441_KCNJ2;cg17953764_ZAR1;cg22792646_INSC;cg24732137_ZNF667;cg05942128_HOXD11;cg20576393_LMO3;cg23930945_INSC;cg03109306_SCN3B;cg11664251_KIF5C;cg04716990_MACROD2;cg26115633_FOXI2;cg11955474_CD164L2;cg17737681_DLX1;cg00445126_LOC100132215;cg00997079_CTNNA2;cg03881775_ZIC4;cg13848598_ADRB1;cg05352500_WTIP;cg23395715_HOXC11;cg01582980_SP8;cg25739875_TFAP2A;cg12392473_KCNB1;…	KCNC3;PON1;TOX2				A4GALT;ABCF3;ABHD5;ABI3;ABTB2;ACADL;ACBD3;ACOT7;ACOXL;ACVR2A;ACYP2;ADAM12;ADAMTS16;ADAMTS19;ADAMTSL3;ADARB2;ADCY5;ADCYAP1;ADGRA1;ADGRL2;ADRB1;AFAP1L2;AGAP2;AGBL4;AGTR1;AJAP1;AKAIN1;AKAP9;ALDH1A2;ALDH1L1;ALG6;ALKAL1;ALPK3;ALX1;ALX3;AMER2;AMER3;AMOTL1;ANKRD13B;ANKRD34B;ANKRD34C-AS1;ANO3;APBA2;APCDD1;APCDD1L;AQP4-AS1;AR;ARHGEF10;ARHGEF17;ARX;ASCL1;ATOH1;ATP5IF1;ATXN2L;ATXN7L3;AUTS2;AVP;AVPR1A;AXIN2;…	cg00006081;cg00034076;cg00059225;cg00062245;cg00075507;cg00144186;cg00209038;cg00254681;cg00286125;cg00291981;cg00303541;cg00309582;cg00327072;cg00334063;cg00349895;cg00381131;cg00381376;cg00390775;cg00394316;cg00396667;cg00404599;cg00405198;cg00425710;cg00445126;cg00467420;cg00468146;cg00486340;cg00529958;cg00536289;cg00553886;cg00575005;cg00637687;cg00643333;cg00664406;cg00674365;cg00741900;cg0…	cg04328162_HS6ST3;cg25724441_KCNJ2;cg17953764_ZAR1;cg22792646_INSC;cg24732137_ZNF667;cg05942128_HOXD11;cg20576393_LMO3;cg23930945_INSC;cg03109306_SCN3B;cg11664251_KIF5C;cg04716990_MACROD2;cg26115633_FOXI2;cg11955474_CD164L2;cg17737681_DLX1;cg00445126_LOC100132215;cg00997079_CTNNA2;cg03881775_ZIC4;cg13848598_ADRB1;cg05352500_WTIP;cg23395715_HOXC11;cg01582980_SP8;cg25739875_TFAP2A;cg12392473_KCNB1;…	positive
positive	CC1_2	1056	0	0	1056	797	0	0	0	2					cg02509825_XKR4;cg04865691_SOX1;cg17186168_NTSR2;cg14473102_HOXD8;cg05230054_CHST8;cg04521004_SHOX2;cg19811761_ZNF471;cg09983897_TGFB1I1;cg01588826_KIRREL2;cg07862554_MME;cg17504999_PCDH10;cg03893271_GALNT17;cg26983710_GALNT13;cg08073312_SOX14;cg19223299_PRDM13;cg17034941_SMPDL3A;cg07552707_NEURL2;cg26465391_ZNF776;cg03524083_NETO1;cg19057986_HOXB13;cg02694427_HOXD12;cg08490115_KCNA4;cg27022956_S…	ESR1;TOX2				A1BG;ABCC2;ABCF1;ABCG5;ACOT4;ACTN1-AS1;ACTN3;ADAM11;ADAM32;ADAMTS3;ADAMTS8;ADAP2;ADCY1;ADCY8;ADCYAP1R1;ADGRB1;ADGRL4;ADORA2B;ADRA1D;ADRB1;ADRB3;AGBL4;ALDH1A3;ALK;ALOX15;ALPK3;ALPL;ALX1;ALX3;ALX4;ANK1;AQP4;AQP4-AS1;ARHGAP20;ARHGAP22;ARHGAP29;ARHGAP36;ARHGAP42;ARHGAP6;ARHGEF28;ARX;ASCL1;ASIC2;ATOH1;ATP1B2;ATP5MC2;ATXN2;AUTS2;AVPR1A;B3GALT5;B3GAT2;B3GNT9;BARX1;BCAN;BCAR1;BCL2L11;BCL6;BCL6B;BCOR;BDNF…	cg00028935;cg00040455;cg00054702;cg00094518;cg00204501;cg00295572;cg00318320;cg00323305;cg00329039;cg00353923;cg00374839;cg00376544;cg00384539;cg00405677;cg00406392;cg00428944;cg00439658;cg00472801;cg00480331;cg00495775;cg00516639;cg00554413;cg00565688;cg00565882;cg00582524;cg00589371;cg00590324;cg00644814;cg00664634;cg00699993;cg00714725;cg00729461;cg00735923;cg00748373;cg00795341;cg00800229;cg0…	cg02509825_XKR4;cg04865691_SOX1;cg17186168_NTSR2;cg14473102_HOXD8;cg05230054_CHST8;cg04521004_SHOX2;cg19811761_ZNF471;cg09983897_TGFB1I1;cg01588826_KIRREL2;cg07862554_MME;cg17504999_PCDH10;cg03893271_GALNT17;cg26983710_GALNT13;cg08073312_SOX14;cg19223299_PRDM13;cg17034941_SMPDL3A;cg07552707_NEURL2;cg26465391_ZNF776;cg03524083_NETO1;cg19057986_HOXB13;cg02694427_HOXD12;cg08490115_KCNA4;cg27022956_S…	positive
positive	CC1_3	780	15	4	765	624	23	23	0	20	hsa-miR-95;hsa-miR-31-5p;hsa-miR-146b-5p;hsa-miR-1275;hsa-miR-150-5p;hsa-miR-6509-5p;hsa-miR-638;hsa-miR-664b-5p;hsa-miR-4455;hsa-miR-1973;hsa-miR-4646-5p;hsa-miR-595;hsa-miR-3692-5p;hsa-miR-32-3p;hsa-miR-5194	hsa-miR-1973;hsa-miR-1275;hsa-miR-95;hsa-miR-150-5p		hsa-miR-1973;hsa-miR-1275;hsa-miR-95;hsa-miR-150-5p	cg23164938_ESR1;cg23165623_ESR1;cg00690402_HOXB-AS3;cg08003742_CXCL3;cg00330170_MEGF8;cg23305408_COL16A1;cg00560542_SYNPO2L;cg11919558_SERTAD2;cg21870884_GPR25;cg03965648_SATB2;cg22797900_SRXN1;cg18132212_NSUN7;cg04211115_HS3ST3A1;cg23910835_SFRP2;cg27627209_CPA2;cg00543976_ADORA3;cg04550823_LINC01140;cg04619381_PRR15;cg07747635_HES1;cg01610632_ZIC1;cg07741984_C3orf52;cg04366104_SERTAD2;cg1817907…	AFF1;ALPK2;CSGALNACT1;DAPP1;ESR1;FBH1;FBXO34;GPR55;IL13;KCNC3;LMNA;LRRC43;MAN1A1;MAPK8IP1;NDFIP2;NPAS3;SLC9A7;STIM1;TOX2;SLC25A53	cg15447017;cg06854264;cg08494390;cg24690709;cg24531977;cg03207915;cg08416875;cg19722656;cg12741231;cg07633835;cg13782615;cg08214808;cg25360385;cg13607082;cg11770323;cg07182616;cg04853218;cg07910680;cg12589298;cg10900455;cg07343739;cg08062822;cg12454975		cg15447017;cg06854264;cg08494390;cg24690709;cg24531977;cg03207915;cg08416875;cg19722656;cg12741231;cg07633835;cg13782615;cg08214808;cg25360385;cg13607082;cg11770323;cg07182616;cg04853218;cg07910680;cg12589298;cg10900455;cg07343739;cg08062822;cg12454975	ABHD8;ABTB1;ACACA;ACACB;ACTA1;ADAM32;ADAMTS5;ADARB2;ADCY6;ADD2;ADGRD1;ADGRE1;ADORA3;ADRB1;AFF1;ALDH2;ALDH4A1;ALPK2;ALPL;ALX4;AMN;AMT;ANK1;ANKRD11;ANKRD44;ANPEP;ANXA11;AOX1;APBB1;ARC;ARGLU1;ARHGEF12;ARHGEF25;ARHGEF28;ARHGEF9;ARL9;ARRDC2;ARX;ASF1B;ASPH;ATAD1;ATP6V0A1;ATP6V0E2-AS1;ATXN7L1;AVL9;B4GALNT3;BAHCC1;BANP;BARX2;BBX;BCKDHA;BCOR;BDNF;BMP4;BMPER;BNC2;BOLA2;BSX;C11orf49;C17orf75;C1QL1;C1orf112;…	cg00031708;cg00061264;cg00087425;cg00100800;cg00139477;cg00172603;cg00187229;cg00196671;cg00206414;cg00210994;cg00221745;cg00236832;cg00245538;cg00271311;cg00291877;cg00318756;cg00330170;cg00336149;cg00366850;cg00396059;cg00433296;cg00451642;cg00494287;cg00543976;cg00560542;cg00576279;cg00655307;cg00686623;cg00690402;cg00702126;cg00833394;cg00909514;cg00926318;cg00934355;cg00948524;cg00976453;cg0…	cg23164938_ESR1;cg23165623_ESR1;cg00690402_HOXB-AS3;cg08003742_CXCL3;cg00330170_MEGF8;cg23305408_COL16A1;cg00560542_SYNPO2L;cg11919558_SERTAD2;cg21870884_GPR25;cg03965648_SATB2;cg22797900_SRXN1;cg18132212_NSUN7;cg04211115_HS3ST3A1;cg23910835_SFRP2;cg27627209_CPA2;cg00543976_ADORA3;cg04550823_LINC01140;cg04619381_PRR15;cg07747635_HES1;cg01610632_ZIC1;cg07741984_C3orf52;cg04366104_SERTAD2;cg1817907…	positive
positive	CC1_4	699	3	0	696	540	0	0	0	1	hsa-miR-650;hsa-miR-34a-5p;hsa-miR-5190				cg14277392_ZNF471;cg23993425_FAM43B;cg01464052_CIART;cg09767598_MARC1;cg23676151_NR2E1;cg09619146_CPXM2;cg01913568_RXRG;cg13365524_SIM1;cg05678100_GALNTL6;cg19942495_ASIC2;cg14676407_CPXM2;cg22055427_P2RY1;cg18919097_SPTSSB;cg04467618_TCF21;cg17799599_PRKCA;cg19671120_CNGA3;cg09232937_IRX1;cg11701471_OPRK1;cg00663972_SOX1;cg12595013_ZIC1;cg21829923_SP5;cg00434010_SIM1;cg08690859_SATB2;cg25382400_…	TOX2				ABR;ADAMTS17;ADCY9;ADGRL4;ADSS;AGBL4;AGPAT3;ALX1;AMER3;AMT;APBB2;APCDD1;ARAP3;ARF6;ARHGAP1;ARHGAP24;ARHGEF26;ARX;ASCL2;ASIC2;ATG13;ATOH1;ATP11A;ATRNL1;ATXN7L1;AUTS2;AVP;AXIN2;B4GALNT1;BAHD1;BARHL1;BARHL2;BBS10;BDNF;BLOC1S1-RDH5;BMPR1B;BNC1;BNC2;BRD2;BTNL9;C10orf82;C11orf71;C12orf42;C1QL4;C3orf62;C5orf38;CACNA1I;CADPS2;CAMK2B;CAMKV;CAPN3;CAPS2;CAPZB;CCDC105;CCDC140;CCDC88C;CCK;CD38;CD6;CD81;CDCP1;…	cg00045902;cg00058879;cg00144180;cg00178249;cg00266920;cg00318766;cg00358442;cg00415665;cg00424572;cg00434010;cg00437432;cg00481644;cg00481951;cg00499838;cg00503840;cg00525823;cg00552704;cg00590139;cg00652027;cg00663972;cg00672507;cg00705668;cg00750523;cg00764612;cg00772407;cg00787180;cg00810883;cg00984060;cg01012330;cg01080998;cg01140244;cg01146232;cg01215511;cg01295203;cg01308409;cg01335367;cg0…	cg14277392_ZNF471;cg23993425_FAM43B;cg01464052_CIART;cg09767598_MARC1;cg23676151_NR2E1;cg09619146_CPXM2;cg01913568_RXRG;cg13365524_SIM1;cg05678100_GALNTL6;cg19942495_ASIC2;cg14676407_CPXM2;cg22055427_P2RY1;cg18919097_SPTSSB;cg04467618_TCF21;cg17799599_PRKCA;cg19671120_CNGA3;cg09232937_IRX1;cg11701471_OPRK1;cg00663972_SOX1;cg12595013_ZIC1;cg21829923_SP5;cg00434010_SIM1;cg08690859_SATB2;cg25382400_…	positive
positive	CC1_5	640	122	10	518	449	8	0	8	7	hsa-miR-143-3p;hsa-miR-199b-5p;hsa-miR-145-5p;hsa-miR-582-5p;hsa-miR-223-3p;hsa-miR-199a-3p;hsa-miR-424-5p;hsa-miR-542-3p;hsa-miR-17-5p;hsa-miR-20b-5p;hsa-miR-363-3p;hsa-miR-374a-5p;hsa-miR-374b-5p;hsa-miR-15b-5p;hsa-miR-98-5p;hsa-miR-18a-5p;hsa-miR-93-5p;hsa-miR-18b-5p;hsa-miR-1229-5p;hsa-miR-4741;hsa-miR-542-5p;hsa-miR-181a-3p;hsa-miR-181b-5p;hsa-miR-25-3p;hsa-miR-324-5p;hsa-miR-425-5p;hsa-miR-…	hsa-miR-301a-3p;hsa-miR-145-5p;hsa-miR-18b-5p;hsa-miR-18a-5p;hsa-miR-93-5p;hsa-miR-7-5p;hsa-miR-21-3p;hsa-miR-181a-3p;hsa-miR-181b-5p;hsa-miR-130b-3p	hsa-miR-301a-3p;hsa-miR-145-5p;hsa-miR-18b-5p;hsa-miR-18a-5p;hsa-miR-93-5p;hsa-miR-7-5p;hsa-miR-21-3p;hsa-miR-181a-3p;hsa-miR-181b-5p;hsa-miR-130b-3p		cg21862353_MYT1L;cg26094651_MYT1L;cg03110703_MYH15;cg24807850_PRDM16;cg05439368_TRIM69;cg22107533_TRIM69;cg07127357_AFAP1L1;cg21392204_NBEA;cg07404485_PON1;cg20119798_PON1;cg04871131_PON1;cg17330251_PON1;cg01874867_PON1;cg09739536_ZFP2;cg23530596_SLC12A1;cg00002033_LRFN1;cg26910511_LRFN1;cg13858909_FAM189A1;cg17843418_TBC1D16;cg03428619_CRIM1;cg26712821_COL6A4P1;cg13033972_DIO2;cg24952240_PALLD;c…	ARHGEF3;ASB2;EIF4EBP2;ESR1;IL10RA;PON1;SH2B3		cg18482892;cg04871131;cg05523877;cg26800893;cg01697865;cg20595271;cg00839873;cg01956154	cg18482892;cg04871131;cg05523877;cg26800893;cg01697865;cg20595271;cg00839873;cg01956154	AARD;ABCA3;ABLIM1;ABR;ACMSD;ADAMTS9;ADARB2;ADGRF5;ADGRL2;ADORA1;ADRA1D;AFAP1L1;AGAP1;AHSP;ANKFN1;APOL4;ARHGAP6;ARHGEF12;ARHGEF16;ARHGEF3;ARHGEF7;ARMH4;ASB2;ATP8B2;AUTS2;AXIN2;B3GAT1;BAHCC1;BCAS3;BCL9;BHLHE40;BICC1;BRDT;BTNL2;C1QTNF1;C1R;C1orf21;CACNA1C;CACNA2D1;CACNA2D3;CADM3;CADPS2;CARD16;CASC15;CASQ2;CCDC102B;CCDC141;CCDC155;CCDC169-SOHLH2;CCDC50;CCL5;CCNH;CCNY;CCR6;CCSAP;CD1B;CD86;CDC14A;CDC42…	cg00002033;cg00130530;cg00233948;cg00364758;cg00463848;cg00504535;cg00575003;cg00581595;cg00620452;cg00691081;cg00767000;cg00839873;cg00894041;cg00906420;cg01015123;cg01027405;cg01033419;cg01099590;cg01107185;cg01138448;cg01165683;cg01180628;cg01204060;cg01407062;cg01432055;cg01454305;cg01550799;cg01626493;cg01697865;cg01771247;cg01794929;cg01874867;cg01898553;cg01925521;cg01956154;cg02009358;cg0…	cg21862353_MYT1L;cg26094651_MYT1L;cg03110703_MYH15;cg24807850_PRDM16;cg05439368_TRIM69;cg22107533_TRIM69;cg07127357_AFAP1L1;cg21392204_NBEA;cg07404485_PON1;cg20119798_PON1;cg04871131_PON1;cg17330251_PON1;cg01874867_PON1;cg09739536_ZFP2;cg23530596_SLC12A1;cg00002033_LRFN1;cg26910511_LRFN1;cg13858909_FAM189A1;cg17843418_TBC1D16;cg03428619_CRIM1;cg26712821_COL6A4P1;cg13033972_DIO2;cg24952240_PALLD;c…	positive
positive	CC1_6	113	113	1	0	0	0	0	0	0	hsa-miR-191-3p;hsa-miR-6069;hsa-miR-1304-3p;hsa-miR-192-5p;hsa-miR-30b-5p;hsa-miR-101-3p;hsa-miR-215;hsa-miR-324-3p;hsa-miR-4261;hsa-miR-1234-3p;hsa-miR-3676-3p;hsa-miR-3198;hsa-miR-4713-3p;hsa-miR-6131;hsa-miR-1305;hsa-miR-125a-5p;hsa-miR-99b-5p;hsa-miR-6508-5p;hsa-miR-4716-3p;hsa-miR-1825;hsa-miR-4506;hsa-miR-5701;hsa-let-7e-5p;hsa-let-7g-5p;hsa-miR-29b-3p;hsa-miR-6717-5p;hsa-miR-5581-5p;hsa-mi…	hsa-miR-139-3p		hsa-miR-139-3p								hsa-miR-191-3p;hsa-miR-6069;hsa-miR-1304-3p;hsa-miR-192-5p;hsa-miR-30b-5p;hsa-miR-101-3p;hsa-miR-215;hsa-miR-324-3p;hsa-miR-4261;hsa-miR-1234-3p;hsa-miR-3676-3p;hsa-miR-3198;hsa-miR-4713-3p;hsa-miR-6131;hsa-miR-1305;hsa-miR-125a-5p;hsa-miR-99b-5p;hsa-miR-6508-5p;hsa-miR-4716-3p;hsa-miR-1825;hsa-miR-4506;hsa-miR-5701;hsa-let-7e-5p;hsa-let-7g-5p;hsa-miR-29b-3p;hsa-miR-6717-5p;hsa-miR-5581-5p;hsa-mi…	positive
